# Supplementary material for: Crystal structures of three copper(II)–2,2′-bi­pyridine (bpy) compounds, [Cu(bpy)2(H2O)][SiF6]·4H2O, [Cu(bpy)2(TaF6)2] and [Cu(bpy)3][TaF6]2 and a related coordination polymer, [Cu(bpy)(H2O)2SnF6]n
Source: Acta Crystallogr E Crystallogr Commun. 2021 Jan 26;77(Pt 2):158–64. doi: 10.1107/S2056989021000633 (PMC7869541; doi:10.1107/S2056989021000633)
Supplement: Supplementary file 1 [file e-77-00158-sup1.cif]

##############################################################################
#                                                                            #
# This CIF contains the data in a paper accepted for publication in          #
# Acta Crystallographica Section E. It conforms to the requirements of       #
# Notes for Authors for Acta Crystallographica Section E, and has been       #
# peer reviewed under the auspices of the IUCr Commission on Journals.       #
#                                                                            #
# Full details of the Crystallographic Information File format               #
# are given in the paper "The Crystallographic Information File (CIF):       #
# a New Standard Archive File for Crystallography" by S. R. Hall, F. H.      #
# Allen and I. D. Brown [Acta Cryst. (1991), A47, 655-685].                  #
#                                                                            #
# The current version of the core CIF dictionary is obtainable from          #
# ftp://ftp.iucr.org/pub/cif_core.dic.                                       #
#                                                                            #
# Software is freely available for graphical display of the structure(s)     #
# in this CIF. For information consult the CIF software page                 #
# http://www.iucr.org/resources/cif/software.                                #
#                                                                            #
# This file may be used for bona fide research purposes within the           #
# scientific community so long as proper attribution is given to the journal # 
# article from which it was obtained.                                        #
#                                                                            #
##############################################################################
data_global
_audit_creation_method
;
Olex2 1.2
(compiled 2018.05.29 svn.r3508 for OlexSys, GUI svn.r5506)
;
_journal_date_recd_electronic     2020-12-23
_journal_date_accepted     2021-01-19
_journal_name_full     'Acta Crystallographica, Section E'
_journal_year     2021
_journal_volume     77
_journal_issue      2
_journal_page_first     158
_journal_page_last     164
_journal_paper_category     GM
_journal_paper_doi     10.1107/S2056989021000633
_journal_coeditor_code     HB7957
_publ_contact_author_name     'Kenneth R. Poeppelmeier'
_publ_contact_author_address
;
2145 Sheridan Road
Evanston, IL 60208
;
_publ_contact_author_email     'krp@northwestern.edu'
_publ_contact_author_fax     ?
_publ_contact_author_phone     ?
_publ_section_title
;
Crystal structures of three copper(II)--2,2'-bipyridine (bpy) compounds,
[Cu(bpy)~2~(H~2~O)][SiF~6~]\\cdot4H~2~O, [Cu(bpy)~2~(TaF~6~)~2~] and
[Cu(bpy)~3~][TaF~6~]~2~ and a related coordination polymer,
[Cu(bpy)(H~2~O)~2~SnF~6~]<i>~n~</i>
;
loop_
    _publ_author_name
    _publ_author_footnote
    _publ_author_address
    'Nisbet, Matthew L.' .
;
2145 Sheridan Road
Evanston, IL 60208,
USA
;
    'Hiralal, Emily' .
;
2145 Sheridan Road
Evanston, IL 60208,
USA
;
    'Poeppelmeier, Kenneth R.' .
;
2145 Sheridan Road
Evanston, IL 60208,
USA
;
_publ_section_synopsis
;
The crystal structures of three copper(II)-bipyridine--<i>M</i>F~6~ (<i>M</i> =
Si, Ta, Sn) compounds and a related coordination polymer are reported.
;
data_II
_audit_creation_method
;
Olex2 1.2
(compiled 2018.05.29 svn.r3508 for OlexSys, GUI svn.r5506)
;
_chemical_name_systematic
;\
Bis(2,2'-bipyridine-3\k^2^<i>N</i>,<i>N</i>')-di-\m-fluorido-\
1:3\k^2^<i>F</i>:<i>F</i>;2:3\k^2^<i>F</i>:<i>F</i>-decafluorido-\
1\k^5^<i>F</i>,2\k^5^<i>F</i>-copper(II)ditantalum(V)
;
_chemical_name_common     ?
_chemical_formula_moiety     'C20 H16 Cu F12 N4 Ta2'
_chemical_formula_sum     'C20 H16 Cu F12 N4 Ta2'
_chemical_formula_iupac     '[Cu Ta2 F12 (C10 H8 N2)2]'
_chemical_formula_weight     965.81
_chemical_melting_point     ?
_space_group_crystal_system     triclinic
_space_group_name_H-M_alt     P-1
_space_group_name_Hall     '-P 1'
loop_
    _space_group_symop_operation_xyz
    'x, y, z'
    '-x, -y, -z'
_cell_length_a     9.54650(10)
_cell_length_b     10.51020(10)
_cell_length_c     25.9853(4)
_cell_angle_alpha     96.7230(10)
_cell_angle_beta     100.2560(10)
_cell_angle_gamma     96.6720(10)
_cell_volume     2522.78(5)
_cell_formula_units_Z     4
_cell_measurement_reflns_used     52090
_cell_measurement_theta_min     2.0510
_cell_measurement_theta_max     33.9270
_cell_measurement_temperature     100.00(10)
_exptl_crystal_description     plate
_exptl_crystal_colour     blue
_exptl_crystal_size_max     0.519
_exptl_crystal_size_mid     0.324
_exptl_crystal_size_min     0.224
_exptl_crystal_density_diffrn     2.543
_exptl_crystal_density_meas     ?
_exptl_crystal_density_method     ?
_exptl_crystal_F_000     1788
loop_
    _exptl_crystal_face_index_h
    _exptl_crystal_face_index_k
    _exptl_crystal_face_index_l
    _exptl_crystal_face_perp_dist
    11 6 0 0.2029
    -12 -4 2 0.1931
    -4 -10 -16 0.1456
    2 11 17 0.1369
    7 5 21 0.1739
    -9 -4 -17 0.1734
    13 -5 -7 0.2299
    -3 -3 -31 0.1169
    0 4 33 0.1127
    0 -5 36 0.1558
    4 -10 27 0.2029
    1 12 -25 0.1448
    -6 -10 26 0.1401
    3 13 -16 0.1539
    -2 -14 5 0.1564
    1 15 -4 0.1518
    -1 -8 -26 0.1303
    0 -4 -33 0.1089
    -2 5 33 0.1083
    -4 5 32 0.1249
    1 0 -36 0.1032
    9 -3 -31 0.1787
    11 -4 14 0.2182
    -5 2 35 0.1156
    -13 5 7 0.2584
    2 4 -36 0.1150
    -6 -2 35 0.1147
    2 9 -32 0.1294
    13 -3 -13 0.2218
    -6 -6 32 0.1267
    9 7 -25 0.1882
_exptl_absorpt_coefficient_mu     9.595
_exptl_absorpt_correction_type     gaussian
_exptl_absorpt_process_details
;
Crysalispro (Rigaku OD, 2020)
;
_exptl_absorpt_correction_T_min     0.035
_exptl_absorpt_correction_T_max     0.414
_diffrn_ambient_temperature     100.00(10)
_diffrn_source     'micro-focus sealed X-ray tube'
_diffrn_radiation_type     MoK\a
_diffrn_radiation_wavelength     0.71073
_diffrn_radiation_monochromator     mirror
_diffrn_measurement_device_type
;Rigaku Oxford Diffraction
XtaLAB Synergy, Single source at offset/far, HyPix
;
_diffrn_measurement_device     'four-circle diffractometer'
_diffrn_measurement_method     '\w scans'
_diffrn_detector     'Hybrid Pixel Array Detector'
_diffrn_detector_area_resol_mean     10.0000
_diffrn_reflns_number     93570
_diffrn_reflns_av_R_equivalents     0.0602
_diffrn_reflns_av_unetI/netI     0.0451
_diffrn_reflns_theta_min     1.971
_diffrn_reflns_theta_max     33.909
_diffrn_reflns_theta_full     25.242
_diffrn_measured_fraction_theta_max     0.894
_diffrn_measured_fraction_theta_full     1.000
_diffrn_reflns_limit_h_min     -14
_diffrn_reflns_limit_h_max     13
_diffrn_reflns_limit_k_min     -16
_diffrn_reflns_limit_k_max     16
_diffrn_reflns_limit_l_min     -40
_diffrn_reflns_limit_l_max     39
_diffrn_radiation_probe     x-ray
loop_
    _refln_index_h
    _refln_index_k
    _refln_index_l
    _refln_F_squared_meas
    _refln_F_squared_sigma
    0 0 -3 9.82 1.94
    0 0 -3 7.16 1.19
    0 0 -3 9.01 1.3
    0 0 3 6.11 1.23
    0 0 3 10.26 1.5
    0 0 -4 9999 383.53
    0 0 -4 9410 381.63
    0 0 4 8261.09 381.81
    0 0 4 7940.59 381.61
    0 0 -4 8910.62 381.48
    0 0 4 9926.38 382.37
    0 0 -4 8531.54 381.47
    0 0 -5 0.28 1.56
    0 0 5 4.87 2.21
    0 0 -5 1.85 1.18
    0 0 5 1.71 1.17
    0 0 -5 1.65 1.07
    0 0 5 1.87 1.25
    0 0 -5 3.92 1.36
    0 0 6 139.49 9.47
    0 0 -6 142.33 8.8
    0 0 -6 144.27 8.81
    0 0 -6 158.33 9.14
    0 0 -7 59.55 4.75
    0 0 -7 60.66 4.87
    0 0 8 3510.51 163.59
    0 0 -8 3922.13 162.26
    0 0 -8 4037.38 162.49
    0 0 9 29.55 4.23
    0 0 -9 27.43 3.43
    0 0 -9 33.43 3.86
    0 0 10 9.23 4.01
    0 0 -10 16.62 2.95
    0 0 10 15.05 3.3
    0 0 -10 13.11 2.64
    0 0 11 164.5 14.65
    0 0 -11 183.63 11.54
    0 0 -11 179.19 11.72
    0 0 11 185.8 13.6
    0 0 -11 186.16 11.68
    0 0 -12 1291.54 57.43
    0 0 -12 1256.63 57.62
    0 0 12 1167.3 60.15
    0 0 -12 1233.07 57.32
    0 0 -13 8.41 2.81
    0 0 -13 6.41 2.48
    0 0 -13 5.14 2.28
    0 0 13 3.83 2.73
    0 0 -14 1.92 2.27
    0 0 14 4.1 2.91
    0 0 14 0.56 2.64
    0 0 14 0.74 3.68
    0 0 -14 3.09 2.25
    0 0 15 175.46 14.22
    0 0 -15 166.81 11.64
    0 0 15 187.52 14.89
    0 0 -15 191.65 11.97
    0 0 -16 602.99 30.96
    0 0 16 601.04 34.55
    0 0 16 511.1 34.96
    0 0 16 611.03 35.06
    0 0 -16 617.16 30.93
    0 0 -17 7.71 3.16
    0 0 17 7.57 4.01
    0 0 17 5.18 3.31
    0 0 17 4.71 4.29
    0 0 17 7.55 4.13
    0 0 -17 6.56 2.91
    0 0 -18 10.47 3.52
    0 0 -18 16.66 3.65
    0 0 18 1.44 3.5
    0 0 18 7.4 4.14
    0 0 18 14.31 5.95
    0 0 18 6.17 3.94
    0 0 -18 10.32 3.45
    0 0 -19 23.87 4.62
    0 0 -19 20.24 4.32
    0 0 19 21.81 5.9
    0 0 19 27.21 6.19
    0 0 19 22.37 6.58
    0 0 -19 27.65 4.65
    0 0 19 25.99 6.55
    0 0 20 138.45 13.37
    0 0 20 138.55 13.15
    0 0 -20 119.65 9.54
    0 0 -20 138.19 9.9
    0 0 20 122.65 13.8
    0 0 -20 108.32 9.33
    0 0 20 90.53 12.02
    0 0 -20 107.66 9.14
    0 0 -21 1.71 2.75
    0 0 -21 -0.35 2.85
    0 0 21 1.62 4.02
    0 0 21 1.49 3.79
    0 0 21 -0.8 5.49
    0 0 -21 1.75 3.27
    0 0 -21 -0.34 3.22
    0 0 21 2.42 4
    0 0 -22 3.76 3.28
    0 0 22 0.83 4.75
    0 0 -22 2.76 3.17
    0 0 22 7.29 5.53
    0 0 -22 2.74 3.1
    0 0 22 5.35 4.44
    0 0 23 35.9 8.35
    0 0 23 22.79 6.58
    0 0 -23 26.45 4.79
    0 0 -23 35.49 5.26
    0 0 23 25.22 6.99
    0 0 24 7.38 4.56
    0 0 24 -1.76 5.2
    0 0 24 5.64 5.28
    0 0 -24 2.34 3.49
    0 0 -24 1.39 3.19
    0 0 24 11.29 5.88
    0 0 25 -0.44 4.4
    0 0 25 0.9 5.52
    0 0 25 0.83 4.98
    0 0 -25 -2.97 3.4
    0 0 -25 6.97 3.7
    0 0 26 34.71 6.54
    0 0 26 34.11 8.68
    0 0 26 26.29 7.39
    0 0 -26 17.59 4.48
    0 0 -26 36.77 5.5
    0 0 27 6.58 4.71
    0 0 27 3.76 5.86
    0 0 27 2.61 5.51
    0 0 -27 0.7 3.67
    0 0 -27 0.32 3.24
    0 0 28 53.52 10.42
    0 0 28 66.27 11.37
    0 0 28 62.36 10.62
    0 0 -28 50.97 6.36
    0 0 28 57.08 8.06
    0 0 -28 24.77 5.12
    0 0 29 12.81 7.22
    0 0 29 -0.98 7.33
    0 0 29 -2.74 6.57
    0 0 -29 8.18 3.91
    0 0 29 -3.05 5.03
    0 0 -29 4.4 3.61
    0 0 30 155.56 17.53
    0 0 30 145.84 16.28
    0 0 30 127.08 15.59
    0 0 -30 122.13 10.19
    0 0 30 164.92 12.72
    0 0 -30 99.91 9.16
    0 0 31 14.33 8.64
    0 0 31 35.43 9.5
    0 0 31 16.29 7.42
    0 0 -31 29.78 5.36
    0 0 31 34.43 7.18
    0 0 -31 27.48 5.1
    0 0 32 28.17 8.93
    0 0 32 18.76 9.29
    0 0 32 7.87 8.25
    0 0 -32 19.78 4.91
    0 0 32 12.96 6.17
    0 0 -32 12.87 4.13
    0 0 33 -2.02 8.98
    0 0 33 14.46 5.73
    0 0 33 11.83 7.69
    0 0 -33 8.96 4.49
    0 0 34 260.76 21.58
    0 0 -34 180.2 13.5
    0 0 35 58.69 12.5
    0 0 -35 46.81 6.72
    0 0 36 41.75 11.4
    0 0 -36 36.82 6.27
    0 0 37 8.44 9.62
    0 0 38 268.6 24.25
    0 -1 38 -7.35 9.98
    0 -1 37 2.74 10.02
    0 -1 36 263.6 22.14
    0 -1 36 219.15 21.5
    0 -1 35 33.42 9.98
    0 1 -35 33.98 6
    0 -1 35 35.21 10.84
    0 1 -35 17 4.51
    0 -1 34 -6.93 8.51
    0 1 -34 1.07 4.21
    0 -1 34 -9.05 8.3
    0 1 -34 0.59 3.59
    0 -1 33 -1.82 8.14
    0 -1 33 -2.9 7.13
    0 1 -33 2.85 4.11
    0 -1 33 5.31 6.06
    0 1 -33 0.59 3.48
    0 -1 32 462.11 30.65
    0 -1 32 515.4 31.68
    0 -1 32 524.84 25.59
    0 -1 31 62.08 11.96
    0 -1 31 50.72 10.41
    0 1 -31 54.12 6.87
    0 -1 31 71.96 9.04
    0 1 -31 35.55 5.52
    0 -1 30 6.44 7.85
    0 -1 30 6.3 6.33
    0 1 -30 8.46 4.35
    0 -1 30 10.26 6.01
    0 1 -30 3.95 3.47
    0 -1 29 1.87 6.66
    0 -1 29 -0.88 5.84
    0 1 -29 0.35 3.92
    0 -1 29 1.8 4.9
    0 1 -29 0.92 3.45
    0 -1 28 727.2 42.51
    0 -1 28 727.4 40.84
    0 1 -28 679.94 33.84
    0 -1 27 35.32 9.6
    0 -1 27 25.29 7.52
    0 1 -27 25.53 5.03
    0 -1 27 35.18 6.75
    0 1 -27 18.17 4.48
    0 -1 26 43.3 9.93
    0 -1 26 49.89 10.68
    0 -1 26 41.99 8.77
    0 1 -26 44.07 6.17
    0 -1 26 50.47 7.56
    0 1 -26 29.23 5.24
    0 -1 25 33.68 9.09
    0 -1 25 45.94 9.61
    0 -1 25 36.18 7.91
    0 -1 25 47.51 7.31
    0 1 -25 25.81 4.86
    0 1 -25 32.11 5.25
    0 -1 24 643.15 40.16
    0 -1 24 717.44 40.91
    0 -1 24 771.71 34.73
    0 1 -24 593.63 31.99
    0 -1 24 695.22 38.52
    0 1 -24 510.91 31.22
    0 1 -23 3.67 3.38
    0 -1 23 0.96 5.45
    0 -1 23 6.3 6.23
    0 -1 23 -3.06 4.77
    0 -1 23 0.85 4.24
    0 1 -23 7.94 3.39
    0 1 -23 -2.85 3.91
    0 -1 23 3.72 5.7
    0 1 -23 5.82 3.21
    0 1 -22 175.8 12.81
    0 -1 22 219.57 18.87
    0 -1 22 246.97 15.06
    0 -1 22 190.07 17.69
    0 1 -22 189.58 13.25
    0 -1 22 187.35 16.46
    0 1 -22 203.5 13.31
    0 -1 22 188.81 18.66
    0 1 -21 38.9 5.41
    0 1 -21 30.48 5.16
    0 -1 21 41.79 8.41
    0 -1 21 44.07 7.5
    0 -1 21 40.68 5.92
    0 1 -21 48.73 5.63
    0 -1 21 24.81 6.99
    0 1 -21 40.03 5.37
    0 -1 21 33.85 8.11
    0 1 -20 533.73 30.41
    0 -1 20 646.67 37.12
    0 -1 20 642.35 31.87
    0 1 -20 636.29 30.97
    0 -1 20 602.71 36.06
    0 1 -20 583.87 30.77
    0 -1 20 544.31 34.59
    0 1 -20 559.16 30.36
    0 -1 20 535.87 36.32
    0 1 -19 10.77 3.57
    0 1 -19 13.62 3.99
    0 -1 19 1.54 4.02
    0 -1 19 1.36 3.82
    0 -1 19 6.78 3.96
    0 1 -19 8.44 3.32
    0 -1 19 2.97 4.4
    0 -1 19 6.94 4.74
    0 1 -19 5.03 3.02
    0 1 -18 520.43 26.36
    0 -1 18 509.44 30.7
    0 -1 18 483.29 26.03
    0 -1 18 478.15 30.19
    0 -1 18 454.75 28.95
    0 1 -18 478.88 25.72
    0 -1 18 407.46 30.19
    0 1 -18 449.29 25.32
    0 1 -17 86.24 7.87
    0 -1 17 98.42 10.77
    0 -1 17 98.23 8.08
    0 -1 17 77.86 10.34
    0 1 -17 93.2 7.83
    0 -1 17 81.52 9.54
    0 1 -17 79.85 7.43
    0 -1 17 71.96 10.3
    0 1 -16 881.66 39.39
    0 -1 16 730.07 41.92
    0 -1 16 774.68 38.18
    0 -1 16 712.56 41.86
    0 1 -16 771.57 37.95
    0 -1 16 598.81 41.69
    0 -1 16 754.07 41.41
    0 1 -16 747.18 37.97
    0 -1 15 18.07 4.51
    0 1 -15 12.75 3.16
    0 -1 15 18.88 4.66
    0 -1 15 17.76 3.54
    0 -1 15 11.07 4.66
    0 1 -15 22.64 3.79
    0 -1 15 14.62 4.96
    0 1 -15 16.69 4
    0 -1 14 127.44 11.57
    0 -1 14 136.79 9.3
    0 -1 14 106.49 11.15
    0 1 -14 146.13 9.71
    0 -1 14 142.23 11.66
    0 -1 14 96.35 11.52
    0 1 -14 124.11 9.31
    0 -1 13 519.56 29.37
    0 -1 13 525.52 26.2
    0 -1 13 462.58 29.03
    0 1 -13 522.35 26.56
    0 -1 13 498.69 28.9
    0 1 -13 515.06 26.59
    0 -1 13 465.99 30.09
    0 -1 12 461.67 25.19
    0 -1 12 424.83 21.99
    0 -1 12 375.84 24.58
    0 -1 12 364.68 25.31
    0 1 -12 391.57 22.25
    0 -1 12 450.39 24.84
    0 1 -12 470.74 22.84
    0 -1 11 10.86 3.14
    0 1 -11 16.65 2.83
    0 -1 11 19.31 3.76
    0 -1 11 16.98 2.76
    0 1 -11 11.79 2.48
    0 -1 11 11.91 3.52
    0 -1 10 379.79 21.54
    0 1 -10 402.97 20.1
    0 -1 10 334.42 21.36
    0 -1 10 377.57 19.39
    0 1 -9 234.57 13.19
    0 -1 9 203.23 14.2
    0 -1 9 234.23 12.63
    0 -1 8 125.86 8.64
    0 1 -8 123.65 7.81
    0 -1 8 113.21 8.61
    0 -1 8 122.17 7.28
    0 1 -7 349.52 17.19
    0 -1 7 334.49 17.82
    0 1 -7 348.58 17.11
    0 -1 7 338.01 17.93
    0 -1 7 312.75 16.41
    0 1 -6 166.23 9.26
    0 1 -6 172.2 9.23
    0 -1 6 160.06 9.59
    0 -1 5 16.18 2.49
    0 -1 5 25.3 2.43
    0 -1 5 20.63 2.19
    0 1 -5 22.95 2.23
    0 1 -5 21.02 1.75
    0 1 -5 23.57 2.5
    0 1 -5 21.44 2.11
    0 -1 4 421.97 21.03
    0 -1 4 411.32 20.23
    0 -1 4 407.79 19.98
    0 1 -4 419.41 19.79
    0 1 -4 461.54 20.84
    0 1 -4 482.74 21.14
    0 1 -4 442.71 20.16
    0 1 -3 471.98 5.76
    0 -1 3 486.39 8.09
    0 1 -3 524.61 7.99
    0 1 -3 520.32 8.69
    0 -1 2 107.75 5.8
    0 -1 2 126.13 6.43
    0 1 -2 115.46 5.98
    0 -1 1 2.12 0.54
    0 1 -1 2.3 0.49
    0 -1 0 182.23 8.68
    0 -1 0 177.7 8.67
    0 -1 -1 370.77 16.87
    0 -1 -1 358.83 16.98
    0 -1 -1 372.28 16.92
    0 -1 -2 39.88 2.47
    0 1 2 32.33 2.48
    0 -1 -2 41.45 2.66
    0 -1 -2 36.05 2.6
    0 -1 -3 73.91 4.45
    0 1 3 70.79 4.44
    0 -1 -3 77.49 4.3
    0 1 3 85.65 5.45
    0 1 3 64.81 4.64
    0 -1 -3 61.89 4.43
    0 1 4 6.59 1.25
    0 -1 -4 5.38 1.18
    0 -1 -4 2.92 1.2
    0 1 4 4.92 1.3
    0 -1 -4 4.25 1.08
    0 1 4 7.24 2.07
    0 -1 -4 6.23 1.88
    0 1 5 206.2 11.77
    0 -1 -5 198.79 11.53
    0 1 5 208.81 12.51
    0 -1 -5 207.48 11.98
    0 1 5 211.71 11.76
    0 -1 -5 218.9 11.47
    0 1 6 1501.61 65.43
    0 1 6 1299.72 62.13
    0 -1 -6 1353.53 61.96
    0 1 6 1315.62 63.14
    0 -1 -6 1303.05 62.29
    0 1 6 1212.91 61.91
    0 -1 -6 1314.91 61.62
    0 1 7 124.39 10.23
    0 1 7 115.33 7.93
    0 -1 -7 111.23 7.52
    0 1 7 93.43 8.05
    0 -1 -7 107.83 7.82
    0 1 7 110.29 7.8
    0 -1 -7 109.08 7.32
    0 1 8 161.94 12.97
    0 1 8 155.67 10.49
    0 -1 -8 156.35 9.91
    0 1 8 158.21 11.16
    0 -1 -8 146.66 10.11
    0 1 8 154.05 10.46
    0 -1 -8 149.79 9.72
    0 1 9 68.02 8.5
    0 -1 -9 63.37 5.97
    0 -1 -9 67.16 5.84
    0 1 9 65.36 6.24
    0 -1 -9 62.04 5.48
    0 -1 -10 1546.22 61.31
    0 1 10 908.59 60.19
    0 -1 -10 1124.74 57.18
    0 -1 -10 1252.19 57.28
    0 1 10 1221.77 58.6
    0 -1 -10 1223.09 57.03
    0 1 11 13.37 4.81
    0 -1 -11 19.05 4.18
    0 -1 -11 19.71 3.46
    0 -1 -11 17.35 3.17
    0 1 11 23.72 4.07
    0 -1 -11 19.65 3.19
    0 -1 -12 154.79 10.64
    0 -1 -12 156.39 10.45
    0 1 12 155.04 12.08
    0 -1 -12 148.76 10.14
    0 -1 -13 90.71 7.63
    0 -1 -13 77.16 6.93
    0 1 13 72.41 8.28
    0 -1 -13 90.15 7.3
    0 1 13 79.93 8.33
    0 1 14 2050.07 109.64
    0 -1 -14 2381.1 104.49
    0 -1 -14 2218.77 104.08
    0 1 14 2201.52 107.49
    0 -1 -14 2192.03 103.89
    0 1 14 2403.5 106.73
    0 -1 -15 111.04 8.69
    0 -1 -15 93.43 8.06
    0 1 15 100.15 10.43
    0 -1 -15 111.76 8.52
    0 1 16 66.43 10.21
    0 -1 -16 82.94 7.59
    0 -1 -16 90.2 7.76
    0 1 16 103.56 10.55
    0 -1 -16 74.59 7.24
    0 1 17 315.62 25.77
    0 -1 -17 394.46 21.91
    0 -1 -17 381.8 21.79
    0 -1 -17 429.21 22.29
    0 1 17 395.42 25.85
    0 -1 -17 385.24 21.83
    0 1 18 1409.82 80.19
    0 1 18 1601.28 79.86
    0 -1 -18 1548.03 74.74
    0 1 18 1555.82 79.68
    0 -1 -18 1736.52 75.42
    0 -1 -18 1570.91 75
    0 1 19 95.69 12.38
    0 1 19 107.44 11.68
    0 -1 -19 96.31 8.61
    0 1 19 107.27 11.74
    0 -1 -19 114.22 9.2
    0 -1 -19 103.31 8.71
    0 1 20 46.93 8.99
    0 1 20 43.52 7.74
    0 -1 -20 42.94 5.86
    0 -1 -20 50.3 6.3
    0 1 20 55.66 8.46
    0 -1 -20 51.22 5.9
    0 1 21 641.17 37.52
    0 -1 -21 581.54 31.84
    0 -1 -21 627.5 32.33
    0 1 21 659.39 38.14
    0 1 21 611.42 37.7
    0 -1 -22 867.19 42.26
    0 1 22 750.85 45.43
    0 1 22 863.17 48.24
    0 1 22 862.03 47.85
    0 1 23 37.66 7.49
    0 -1 -23 60.51 6.57
    0 1 23 69.31 10.29
    0 1 23 52.68 9.34
    0 1 24 36.96 8.5
    0 1 24 36.35 8.47
    0 -1 -24 31.66 5.42
    0 -1 -24 39.16 5.64
    0 1 24 28.83 7.4
    0 1 25 439.47 27.41
    0 -1 -25 361.94 20.34
    0 1 25 435.89 27.99
    0 1 26 761.28 41.02
    0 -1 -26 691.96 33.41
    0 1 26 742.38 41.2
    0 1 27 28.68 8.03
    0 -1 -27 19.79 4.59
    0 -1 -27 34.72 5.31
    0 1 27 16.44 7.86
    0 1 28 41.67 9.79
    0 1 28 30.9 8.5
    0 -1 -28 33.4 5.48
    0 -1 -28 24.17 5.05
    0 1 29 303.17 24.45
    0 1 29 312.26 19.87
    0 -1 -29 262.76 17.53
    0 1 29 341.3 25.96
    0 1 30 454.47 32.44
    0 -1 -30 402.63 25.08
    0 1 30 487.06 33.32
    0 1 31 28.79 9.6
    0 1 31 33.38 10.76
    0 1 31 31.34 9.92
    0 -1 -31 25.17 5.58
    0 1 31 34.1 7.14
    0 1 32 27.79 6.99
    0 -1 -32 30.96 5.97
    0 1 32 34.09 10.22
    0 1 32 45.69 10.71
    0 1 33 213.52 14.82
    0 1 33 210.02 20.67
    0 1 33 177.73 19.01
    0 -1 -34 130.15 11.4
    0 1 34 167.43 19.27
    0 -1 -35 7.73 5.06
    0 1 35 13.22 9.8
    0 1 35 3.85 8.42
    0 -1 -36 1.84 4.39
    0 1 36 14.6 9.34
    0 1 36 10.12 9.41
    0 1 37 110.63 16.09
    0 -1 -39 1.39 2.41
    0 -2 38 0.91 9.83
    0 -2 37 -6.37 9.55
    0 -2 37 -5.96 8.91
    0 2 -37 -0.57 3.67
    0 -2 36 25.47 10.74
    0 2 -36 30.21 6.02
    0 -2 36 23.44 9.73
    0 2 -36 11.72 4.12
    0 -2 35 61.05 12.14
    0 2 -35 35.97 6.42
    0 -2 35 53.76 10.97
    0 2 -35 36.88 5.51
    0 -2 34 6.41 8.61
    0 2 -34 14.03 5.13
    0 -2 34 6.62 7.78
    0 2 -34 8.73 3.94
    0 -2 33 -5.58 8.53
    0 -2 33 -0.92 8.55
    0 -2 33 -2.55 6.01
    0 2 -33 -1.44 4.35
    0 2 -33 -0.29 3.49
    0 -2 32 16.46 7.97
    0 -2 32 36.23 10.34
    0 -2 32 21.1 7.59
    0 2 -32 23.03 5.35
    0 2 -32 12.08 4.13
    0 -2 31 105.7 13.73
    0 -2 31 114.71 15.02
    0 -2 31 112.32 11.71
    0 2 -31 99.88 9.05
    0 2 -31 76.12 7.62
    0 -2 30 86.01 12.48
    0 -2 30 89.44 13.52
    0 -2 30 112.1 11.56
    0 2 -30 86.62 8.49
    0 2 -30 66.23 7.15
    0 -2 29 12.89 6.95
    0 -2 29 9.3 7.87
    0 -2 29 25.57 7.08
    0 2 -29 17.5 4.62
    0 2 -29 9.46 3.85
    0 -2 28 -4.23 5.69
    0 -2 28 -0.93 7.72
    0 2 -28 6.07 4.06
    0 2 -28 -0.31 3.34
    0 -2 28 -1.93 6.56
    0 -2 27 250.49 16.22
    0 2 -27 181.99 12.55
    0 -2 27 207.31 19.16
    0 2 -27 143.49 11.45
    0 -2 27 190.39 17.38
    0 -2 26 99.38 10.21
    0 2 -26 86.77 8.06
    0 -2 26 83.71 12.51
    0 2 -26 57.21 6.8
    0 -2 26 92.28 11.64
    0 -2 25 131.14 11.5
    0 2 -25 95.09 8.53
    0 -2 25 104.03 13.55
    0 -2 25 107.3 12.61
    0 2 -25 84.61 8.11
    0 2 -24 11.28 3.87
    0 -2 24 14.74 5.95
    0 -2 24 13.23 6.98
    0 -2 24 17.71 5.44
    0 2 -24 8.87 3.87
    0 2 -24 9.47 4.12
    0 2 -23 45.61 6.18
    0 -2 23 56.11 9.06
    0 -2 23 56.31 9.82
    0 -2 23 73.31 8.49
    0 2 -23 49.46 6.14
    0 2 -23 58.25 6.95
    0 2 -23 61.59 6.72
    0 2 -22 251.22 16.32
    0 -2 22 273.24 20.46
    0 2 -22 285.33 17.14
    0 2 -22 236.79 15.98
    0 -2 22 261.54 23.1
    0 -2 22 289.48 22.21
    0 -2 22 327.37 18.58
    0 -2 22 263.93 20.95
    0 2 -22 258.87 16.34
    0 2 -21 569.36 30.42
    0 2 -21 529.78 29.93
    0 -2 21 576.94 34.6
    0 2 -21 520.65 29.68
    0 -2 21 563.22 37.21
    0 -2 21 545.29 35.42
    0 -2 21 681.84 32.2
    0 2 -21 641.33 30.67
    0 -2 21 608.54 35.49
    0 2 -21 533.86 29.82
    0 2 -20 37.75 5.61
    0 2 -20 45.68 5.67
    0 2 -20 45.4 5.84
    0 -2 20 39.94 7.37
    0 -2 20 35.87 7.21
    0 2 -20 46.04 5.82
    0 -2 20 53.37 8.8
    0 -2 20 55.7 6.91
    0 -2 20 50.18 9.78
    0 2 -20 47.55 5.8
    0 2 -19 9.88 3.68
    0 -2 19 12.53 4.21
    0 -2 19 10.85 4.96
    0 2 -19 13.67 3.81
    0 -2 19 17.78 5.48
    0 -2 19 9.9 4.53
    0 2 -19 4.31 3.12
    0 2 -19 9.37 3.5
    0 2 -19 6.2 3.31
    0 -2 19 7.18 5.12
    0 2 -18 653.61 32.39
    0 -2 18 708.43 36.54
    0 2 -18 651.11 32.53
    0 2 -18 729.06 33.15
    0 -2 18 630.31 38.4
    0 -2 18 619.77 36.57
    0 -2 18 514.12 28.46
    0 -2 18 803.86 34.02
    0 -2 18 671.33 36.41
    0 2 -18 645.92 32.13
    0 2 -17 718.39 36.92
    0 -2 17 771.94 40.64
    0 2 -17 723.4 37.25
    0 2 -17 811.23 37.94
    0 -2 17 657.37 41.95
    0 -2 17 667.59 40.38
    0 -2 17 691.31 39.93
    0 -2 17 806.14 37.86
    0 2 -17 681.79 36.56
    0 2 -16 1.49 2.85
    0 -2 16 9.23 2.94
    0 -2 16 5.99 3.48
    0 2 -16 4.24 2.36
    0 2 -16 6.73 2.83
    0 -2 16 3.85 3.14
    0 -2 16 3.36 3.44
    0 -2 16 2.32 3.18
    0 2 -16 2.9 2.44
    0 2 -15 3.62 2.64
    0 -2 15 6.05 2.79
    0 -2 15 5.67 3.27
    0 -2 15 3.81 3.22
    0 -2 15 3.53 2.82
    0 2 -15 5.6 2.68
    0 2 -15 1.4 2.15
    0 -2 15 6.52 3.69
    0 2 -14 1096.61 49.1
    0 -2 14 909.98 52.18
    0 -2 14 902.45 50.11
    0 -2 14 982.76 50.1
    0 2 -14 994.31 47.96
    0 -2 14 954.56 50.02
    0 -2 14 1036.22 48.21
    0 -2 13 647.91 32.8
    0 -2 13 581.98 34.31
    0 -2 13 653.17 34.57
    0 2 -13 669.19 32.84
    0 -2 13 604.77 34.3
    0 -2 12 8.74 2.47
    0 -2 12 4.74 2.51
    0 -2 12 3.54 2.07
    0 2 -12 5.25 1.88
    0 2 -12 7.5 2.4
    0 -2 12 5.52 2.49
    0 -2 11 76.52 6.11
    0 -2 11 74.61 6.83
    0 2 -11 78.36 6.1
    0 -2 11 85.28 7.05
    0 2 -11 84.88 6.62
    0 -2 11 83.12 7.06
    0 2 -10 440.5 20.58
    0 -2 10 366.07 20.65
    0 -2 10 355.77 20.33
    0 -2 10 384.26 19.97
    0 -2 10 402.81 20.89
    0 2 -10 381.44 19.93
    0 2 -9 768.63 35.81
    0 -2 9 681.86 36.01
    0 -2 9 686.87 35.65
    0 2 -9 757.03 34.64
    0 -2 9 727.13 35.58
    0 -2 9 780.99 36.32
    0 2 -8 1.12 1.2
    0 -2 8 3.13 1.82
    0 -2 8 3.41 1.23
    0 2 -8 1.57 1.35
    0 -2 8 3.94 1.5
    0 -2 8 4.49 1.42
    0 2 -8 1.99 1.12
    0 2 -8 4.29 1.78
    0 -2 8 3.13 1.36
    0 -2 7 345.51 19.11
    0 2 -7 393.98 18.6
    0 -2 7 340.8 17.67
    0 2 -7 362.78 16.56
    0 2 -7 370.45 19.03
    0 -2 7 352.58 17.76
    0 2 -7 348.35 17.02
    0 -2 7 324.73 17.13
    0 2 -6 1313.51 59.3
    0 -2 6 1256.7 59.86
    0 2 -6 1347.11 59.04
    0 2 -6 1435.39 61.49
    0 -2 6 1272.22 61.17
    0 2 -6 1454.54 60.92
    0 2 -6 1235.99 59.49
    0 2 -5 652.71 30.15
    0 -2 5 711.98 32.53
    0 2 -5 706.31 32.18
    0 2 -5 673.53 30.23
    0 -2 5 695.81 30.15
    0 -2 5 619.45 30.66
    0 2 -5 623.61 30.56
    0 2 -5 687.15 31.49
    0 -2 5 632.85 31.66
    0 2 -4 125.19 7.64
    0 2 -4 128.03 7.74
    0 -2 4 142.47 8.16
    0 -2 4 132.99 6.54
    0 -2 4 113.5 6.37
    0 2 -4 134.73 7.35
    0 -2 4 117.48 7.34
    0 2 -3 2463.31 110.53
    0 -2 3 2360.66 110.51
    0 2 -3 2481.75 110.93
    0 -2 3 2475.97 111.17
    0 -2 3 2570.36 110.13
    0 2 -3 2391.27 110.2
    0 2 -3 2512.66 111.11
    0 -2 3 2532.09 111.35
    0 2 -2 2532.24 113.37
    0 -2 2 2554.24 113.61
    0 -2 2 2560.47 113.09
    0 2 -2 2654.89 113.59
    0 2 -2 2508.99 113.1
    0 -2 2 2462.4 113.03
    0 2 -2 2500.93 113.03
    0 2 -1 68.52 4.35
    0 -2 1 67.99 4.13
    0 -2 1 67.89 4.03
    0 2 -1 72.82 4.47
    0 2 -1 67.12 4.35
    0 -2 0 38.59 2.48
    0 2 0 39.01 2.81
    0 2 0 37.21 2.8
    0 2 0 36.56 2.95
    0 -2 0 35.97 2.63
    0 2 0 42.66 3
    0 2 1 2207.8 96.97
    0 -2 -1 2194.46 96.57
    0 2 1 2147.62 97.3
    0 -2 -1 2137.06 97.18
    0 2 1 2155.31 97.07
    0 -2 -2 2721.77 123.35
    0 2 2 2808.54 124.32
    0 -2 -2 2872.35 124.28
    0 2 2 2671.44 123.9
    0 -2 -2 2922.37 124.03
    0 -2 -3 37.09 2.83
    0 2 3 33.51 2.96
    0 -2 -3 33.15 2.88
    0 -2 -4 38.81 3.1
    0 -2 -4 35.76 3.35
    0 -2 -4 39.03 3.3
    0 2 4 40.03 3.41
    0 -2 -5 989.53 48.89
    0 -2 -5 1029.96 48.79
    0 2 5 1049.8 49.02
    0 -2 -5 1082.9 48.44
    0 2 5 1130.55 50.5
    0 2 6 579.48 29.93
    0 2 6 587.69 29.21
    0 -2 -6 602.51 28.91
    0 -2 -6 543.8 28.98
    0 -2 -6 608.35 28.57
    0 2 6 670.85 31.25
    0 2 7 303.15 17.15
    0 -2 -7 288.76 15.69
    0 2 7 283.06 16.01
    0 -2 -7 278.11 15.99
    0 -2 -7 290.8 15.41
    0 2 7 319.81 18.11
    0 2 8 20.69 4.47
    0 2 8 15.17 3.26
    0 -2 -8 22.04 3.42
    0 2 8 25.46 3.3
    0 -2 -8 19.28 2.95
    0 2 8 21.68 3.17
    0 -2 -8 21.02 2.84
    0 2 9 246.17 17
    0 2 9 264.71 16.61
    0 2 9 249.89 15.37
    0 -2 -9 251.3 14.8
    0 -2 -9 231.14 14.95
    0 2 9 243.77 15.16
    0 -2 -9 279.18 14.75
    0 2 10 1046.07 54.76
    0 2 10 1111.09 54.15
    0 2 10 1135.39 52.75
    0 -2 -10 1079.61 51.73
    0 -2 -10 906.96 51.33
    0 2 10 1068.12 52.44
    0 -2 -10 1128.47 51.42
    0 2 10 1011.03 51.46
    0 2 11 479.68 29.56
    0 2 11 528.84 29.09
    0 -2 -11 514.92 26.61
    0 2 11 494.49 27.31
    0 -2 -11 442.89 26.26
    0 2 11 470.72 27.2
    0 2 11 476.05 26.45
    0 -2 -11 543.23 26.4
    0 2 12 41.74 7.22
    0 -2 -12 57.93 7.24
    0 2 12 56.2 7.07
    0 -2 -12 38.03 5.43
    0 2 12 59.86 6.44
    0 -2 -12 68.44 6.17
    0 2 12 53.47 6.27
    0 2 12 52.69 5.87
    0 -2 -12 52.6 5.43
    0 2 13 50.32 8.18
    0 -2 -13 90.69 9.06
    0 -2 -13 63.78 6.73
    0 -2 -13 73.63 6.91
    0 2 13 75.71 7.93
    0 -2 -13 81.16 7.03
    0 2 13 78.74 7.58
    0 -2 -14 375.43 22.77
    0 -2 -14 337.14 20.35
    0 -2 -14 374.93 20.72
    0 2 14 380.84 22.86
    0 2 14 384.65 21.53
    0 -2 -14 387.33 20.72
    0 -2 -15 466.4 26.45
    0 -2 -15 463.92 24.74
    0 -2 -15 416.24 24.28
    0 2 15 485 27.59
    0 -2 -15 481.78 24.81
    0 2 15 456.29 25.67
    0 -2 -16 26.06 5.09
    0 2 16 8.37 4.93
    0 -2 -16 19.68 3.94
    0 -2 -16 9.77 1.28
    0 -2 -16 13.87 3.71
    0 2 16 19.14 4.8
    0 -2 -16 17.53 3.79
    0 2 16 12.08 4.17
    0 2 17 10.84 4.93
    0 -2 -17 8.25 4.1
    0 -2 -17 9.99 3.43
    0 -2 -17 7.64 3.16
    0 2 17 14.63 4.75
    0 2 17 8.84 4.21
    0 -2 -17 15.43 3.68
    0 2 18 91.75 11.89
    0 -2 -18 123.78 9.55
    0 -2 -18 100.31 9.01
    0 2 18 111.48 11.75
    0 -2 -18 119.89 9.52
    0 2 18 99.69 10.54
    0 2 19 421.99 28.99
    0 -2 -19 423.66 24.36
    0 2 19 461.38 28.91
    0 -2 -19 435.28 24.23
    0 -2 -19 433.76 24.05
    0 -2 -20 99.78 8.89
    0 -2 -20 89.89 8.51
    0 2 21 33.85 7.51
    0 -2 -21 28.07 5.04
    0 2 21 27.47 6.5
    0 2 22 34.92 8.07
    0 -2 -22 34.54 5.53
    0 2 22 26.8 7.99
    0 2 23 154.24 15.56
    0 -2 -23 136.14 10.94
    0 2 23 128.84 14.61
    0 2 24 115.28 14.2
    0 -2 -24 128.66 10.5
    0 2 24 147.16 15.23
    0 2 25 60.22 10.78
    0 -2 -25 64.35 7.29
    0 2 25 54.67 9.93
    0 2 26 130.19 15.05
    0 -2 -26 132.93 10.81
    0 2 26 127.95 15.13
    0 2 27 36.1 8.95
    0 -2 -27 20.59 5.13
    0 2 27 20.99 8.19
    0 -2 -28 78.04 8.43
    0 2 28 108.4 14.51
    0 -2 -29 71.9 7.95
    0 2 29 81.86 13.22
    0 -2 -30 64.08 7.63
    0 2 30 62.14 12.64
    0 -2 -31 3.85 4.3
    0 2 31 -14.55 10.39
    0 2 32 121.99 12.13
    0 2 32 113.68 16.03
    0 -2 -32 76.3 8.73
    0 2 33 90.83 10.74
    0 2 33 59.64 13.78
    0 2 33 105.38 14.96
    0 -2 -33 57.75 7.83
    0 2 34 79.55 14.47
    0 2 34 99.82 14.67
    0 -2 -34 46.79 7.3
    0 2 35 52.3 12.36
    0 2 35 28.13 11.66
    0 -2 -35 22.65 5.83
    0 2 36 90.73 15.17
    0 -2 -36 22.57 5.68
    0 -3 39 23.29 9.62
    0 -3 38 119.34 15.34
    0 3 -38 70.68 7.35
    0 -3 37 23.56 9.39
    0 3 -37 17.84 4.51
    0 -3 36 55.77 11.54
    0 3 -36 53.69 7.49
    0 -3 36 75.19 13.69
    0 3 -36 48.36 6.11
    0 -3 35 89.77 13.48
    0 3 -35 68.29 7.95
    0 -3 35 75.17 13.36
    0 3 -35 44.58 6.07
    0 -3 34 158.56 16.74
    0 3 -34 145.02 10.99
    0 -3 33 19.65 8.18
    0 3 -33 31.48 5.94
    0 -3 33 23.22 9.67
    0 3 -33 13.63 4.31
    0 -3 32 48.45 10.11
    0 3 -32 57.88 7.23
    0 -3 32 48.93 11.62
    0 3 -32 32.25 5.4
    0 -3 31 280.56 21.87
    0 3 -31 265.5 15.8
    0 -3 30 256.91 20.84
    0 3 -30 231.14 14.85
    0 -3 30 297.79 23.09
    0 3 -30 186.52 13.35
    0 -3 29 3.4 5.72
    0 3 -29 1.86 3.89
    0 -3 29 -6.24 7.32
    0 3 -29 -0.31 3.39
    0 -3 28 21.02 8.27
    0 -3 28 18.4 7.05
    0 -3 28 28.46 7.94
    0 3 -28 13.21 4.44
    0 3 -28 23.07 5.12
    0 -3 27 335.46 24.64
    0 3 -27 310.65 18.77
    0 -3 27 339.23 24.14
    0 -3 26 368 25.5
    0 3 -26 327.27 19.49
    0 -3 26 316.16 23.94
    0 -3 25 0.82 5.8
    0 -3 25 3.97 5.12
    0 3 -25 0.37 3.45
    0 -3 25 -6.45 6.71
    0 3 -25 4.7 3.58
    0 -3 24 4.74 5.55
    0 -3 24 6.97 5.51
    0 -3 24 8.5 5.58
    0 3 -24 4.8 3.91
    0 3 -24 5.61 3.91
    0 -3 23 364.23 24.78
    0 -3 23 382.35 25.66
    0 3 -23 287.56 19.19
    0 3 -23 316.66 19.8
    0 -3 23 339.35 24.16
    0 -3 22 835.41 39.56
    0 3 -22 776.24 28.47
    0 -3 22 909.53 40.68
    0 3 -22 705.52 33.36
    0 3 -22 710.2 33.15
    0 3 -22 525.04 27.89
    0 -3 22 856.84 40
    0 -3 22 601.54 29.51
    0 -3 22 1058.42 38.43
    0 -3 22 582.77 28.62
    0 3 -21 16.2 4.08
    0 -3 21 9.07 4.92
    0 3 -21 9.94 3.94
    0 -3 21 4.96 5.99
    0 -3 21 14.92 5.54
    0 -3 21 12.75 5.11
    0 -3 21 11.08 5.19
    0 3 -21 7.33 3.77
    0 3 -21 16.57 3.9
    0 3 -20 39.74 5.75
    0 -3 20 33.97 7.3
    0 3 -20 44.96 6.07
    0 -3 20 37.09 8.68
    0 -3 20 45.65 7.44
    0 -3 20 46.27 7.15
    0 3 -20 47.99 6.06
    0 -3 20 46.97 7.93
    0 3 -20 50.08 5.87
    0 3 -19 267.48 17.51
    0 -3 19 284.37 19.95
    0 3 -19 279.97 17.31
    0 -3 19 285.6 22.99
    0 -3 19 261.45 19.2
    0 -3 19 345.04 19.39
    0 -3 19 292.4 20.23
    0 3 -19 260.12 16.82
    0 -3 18 1129.51 55.1
    0 -3 18 959.89 57.34
    0 -3 18 992.33 53.84
    0 -3 18 1238.99 53.79
    0 3 -18 1071.26 52.04
    0 -3 18 1066.58 54.94
    0 3 -18 962.62 51.95
    0 -3 17 156.57 12.51
    0 -3 17 125.54 13.92
    0 -3 17 125.17 11.03
    0 -3 17 161.52 11.54
    0 3 -17 135.39 10.27
    0 -3 17 132.31 11.75
    0 3 -17 122.7 10.38
    0 -3 16 265.09 17.76
    0 -3 16 237.41 19.68
    0 -3 16 244.73 16.91
    0 -3 16 259.34 17.58
    0 -3 16 297.39 17.35
    0 3 -16 291.1 16.52
    0 3 -15 59.24 5.94
    0 -3 15 58.14 6.4
    0 -3 15 59.08 6.78
    0 -3 15 59.61 6.38
    0 -3 15 58.58 6.9
    0 3 -14 1206.32 53
    0 -3 14 988.41 52.82
    0 -3 14 1049.73 53.72
    0 -3 14 1159.2 53.6
    0 -3 14 1101 53.99
    0 -3 13 173.39 11.38
    0 3 -13 178.22 9.49
    0 3 -13 182.23 11.21
    0 -3 13 166.45 11.79
    0 3 -13 185.84 10
    0 -3 13 175.27 11.97
    0 3 -12 487.4 24.46
    0 -3 12 390.31 22.77
    0 3 -12 454.91 21.43
    0 -3 12 438.69 23.88
    0 -3 12 447.46 23.92
    0 3 -12 480.04 23.29
    0 3 -12 460.19 22.01
    0 3 -11 45.9 3.83
    0 3 -11 41.32 4.67
    0 3 -11 45.06 3.26
    0 3 -11 44.5 5.21
    0 -3 11 45.25 4.7
    0 -3 11 40.39 4.46
    0 3 -11 52.09 4.41
    0 3 -10 1214.74 54.3
    0 -3 10 1104.42 54.64
    0 3 -10 1188.52 53.63
    0 3 -10 1137.54 52.87
    0 3 -10 1253.17 55.77
    0 -3 10 1169.44 54.88
    0 3 -10 1204.99 56.38
    0 -3 10 1116.51 56.92
    0 3 -9 100.84 6.13
    0 -3 9 76.65 5.94
    0 3 -9 86.71 6.73
    0 -3 9 83.72 7.35
    0 3 -9 83.51 4.98
    0 3 -9 93.11 7.36
    0 -3 9 81.3 6.06
    0 3 -9 81.57 5.54
    0 3 -8 219.49 11.23
    0 3 -8 221.61 11.76
    0 3 -8 219.02 13.4
    0 3 -8 228.6 11.92
    0 3 -8 219.84 11.15
    0 -3 8 226.4 12.29
    0 3 -8 224.78 13.58
    0 3 -8 232.11 12.98
    0 -3 8 217.51 13.53
    0 3 -7 466.91 22.17
    0 -3 7 461.67 22.54
    0 3 -7 451.21 22.83
    0 -3 7 480.32 23.8
    0 3 -7 446.1 24.32
    0 3 -7 478 22.86
    0 -3 7 504.26 22.27
    0 3 -7 472.75 22.36
    0 -3 7 506.38 25.49
    0 3 -7 466.85 24.67
    0 3 -7 501.86 24.06
    0 -3 7 469.89 24.6
    0 -3 6 1663.24 79.24
    0 3 -6 1809.74 78.99
    0 3 -6 1685 79.41
    0 3 -6 1676.52 77.79
    0 -3 6 1796.82 77.49
    0 -3 6 1826.58 80.49
    0 3 -6 1787.8 79.76
    0 -3 6 1645.66 77.43
    0 -3 5 6.41 1.25
    0 -3 5 7.2 1.75
    0 3 -5 5.86 1.55
    0 3 -5 5.56 1.79
    0 3 -5 6.32 1.82
    0 3 -4 411.96 20.24
    0 -3 4 405.37 20.59
    0 3 -4 419.7 20.59
    0 -3 4 408.96 21.41
    0 3 -4 415.76 21.06
    0 -3 4 431.78 20.2
    0 3 -4 436.3 21.32
    0 3 -4 399.82 19.3
    0 3 -3 835.25 39.36
    0 -3 3 864.15 39.51
    0 -3 3 826.07 39.44
    0 3 -3 866.71 40.05
    0 3 -3 844.55 39.85
    0 3 -2 1682.2 72.87
    0 -3 2 1557.21 72.36
    0 -3 2 1564.24 72.51
    0 3 -2 1577.19 72.91
    0 3 -2 1651.39 73.1
    0 3 -1 26.83 2.73
    0 -3 1 23.92 2.27
    0 3 -1 29.55 2.87
    0 -3 1 26.69 2.47
    0 3 -1 26.15 2.72
    0 3 0 450.21 22.05
    0 3 0 487.07 22.11
    0 3 0 473.25 22.35
    0 3 0 446.27 22.38
    0 -3 0 442.73 21.63
    0 -3 0 438.35 21.32
    0 3 0 455.27 21.47
    0 -3 -1 1655.7 75.58
    0 3 1 1695.05 75.74
    0 3 1 1648.92 76.11
    0 3 1 1696.7 76.42
    0 -3 -1 1629.66 75.92
    0 -3 -1 1603.34 76.41
    0 3 1 1619.25 76.63
    0 3 1 1838.02 75.38
    0 3 2 789.77 35.25
    0 -3 -2 752.1 34.97
    0 -3 -2 754.79 36.02
    0 3 2 773.56 36.25
    0 3 2 771.26 35.52
    0 -3 -2 806.12 36.01
    0 3 2 735.99 35.76
    0 3 3 152.22 8.66
    0 -3 -3 163.48 8.65
    0 -3 -3 150.11 8.9
    0 3 3 148.89 9.08
    0 3 3 157.57 8.15
    0 -3 -3 145.67 7.79
    0 3 3 163.79 8.83
    0 -3 -4 165.98 9.37
    0 3 4 161.84 8.66
    0 3 4 165.65 9.86
    0 -3 -4 166.25 9.68
    0 -3 -4 169.38 9.06
    0 -3 -5 1628.54 72.65
    0 3 5 1592.58 73.3
    0 -3 -5 1582.49 73.01
    0 -3 -5 1582.52 71.98
    0 -3 -5 1598.39 72.59
    0 3 5 1575.31 71.74
    0 -3 -6 259.33 14.3
    0 3 6 277.41 14.83
    0 3 6 235.94 13.81
    0 -3 -6 252.46 13.79
    0 -3 -6 261.98 13.93
    0 3 6 261.74 13.14
    0 3 7 436.74 22.26
    0 -3 -7 415.33 22.04
    0 -3 -7 457.67 22.18
    0 -3 -7 451.3 22.68
    0 3 7 437.24 23.09
    0 -3 -8 146.85 10.42
    0 3 8 159.8 10.82
    0 -3 -8 169.75 10.48
    0 3 8 161.49 10.15
    0 -3 -8 175.65 10.19
    0 -3 -9 1624.61 78.5
    0 3 9 1653.84 77.93
    0 -3 -9 1733.42 77.8
    0 -3 -9 1736.59 78.32
    0 3 9 1662 79.04
    0 -3 -10 145.92 10.82
    0 3 10 163.6 11.3
    0 -3 -10 168.42 10.54
    0 3 10 157.63 10.64
    0 3 10 163.69 11.51
    0 -3 -10 165.84 10.79
    0 -3 -11 654.63 36.01
    0 3 11 672.58 36.68
    0 3 11 718.67 35.93
    0 -3 -11 758.98 35.84
    0 3 11 718.63 37.08
    0 -3 -11 774.38 36.35
    0 3 12 271.53 16.78
    0 -3 -12 267.64 15.76
    0 3 12 257.21 16.55
    0 -3 -12 217.18 15.35
    0 -3 -12 280.06 15.59
    0 3 12 250.3 15.52
    0 3 12 246.74 17.83
    0 3 13 733.78 43.68
    0 -3 -13 872.44 41.66
    0 3 13 854.54 42.87
    0 3 13 833.93 42.91
    0 -3 -13 699.36 40.81
    0 3 13 905.67 45.64
    0 3 13 808.34 41.42
    0 -3 -13 928.53 41.53
    0 3 14 11.41 5.48
    0 -3 -14 23.41 4.15
    0 3 14 22.43 4.71
    0 3 14 22.42 4.67
    0 -3 -14 19.6 4.48
    0 3 14 31.67 6.08
    0 -3 -14 20.37 4.05
    0 3 14 23.08 4.35
    0 3 15 491.75 34.14
    0 -3 -15 614.65 31.88
    0 3 15 652.85 34.19
    0 3 15 658.92 34.5
    0 -3 -15 513.89 31.09
    0 3 15 649.73 36.48
    0 -3 -15 647.85 31.89
    0 3 15 626.63 32.45
    0 -3 -16 133.32 9.82
    0 3 16 75.85 10.92
    0 -3 -16 82.62 8.51
    0 3 16 97.18 10.57
    0 -3 -16 137.7 9.79
    0 3 16 99.1 9.44
    0 -3 -17 279.78 16.81
    0 3 17 211.3 19.12
    0 -3 -17 216.7 15.69
    0 3 17 278.97 19.51
    0 -3 -17 278.13 16.73
    0 3 17 280 17.56
    0 -3 -18 2.35 2.95
    0 3 18 1.54 4.71
    0 3 18 1.38 4
    0 -3 -18 -0.75 3.56
    0 3 18 -0.97 3.92
    0 -3 -18 4.75 3.34
    0 3 19 706.62 31.61
    0 -3 -19 655.8 29.42
    0 3 19 662.74 34.17
    0 3 20 209.91 17.03
    0 3 20 210.05 14.82
    0 -3 -20 218.23 13.34
    0 3 21 26.1 7.29
    0 -3 -21 16.58 4.56
    0 3 22 10.59 6.69
    0 -3 -22 13.39 4.35
    0 3 23 200.8 18.46
    0 -3 -23 184.81 13.66
    0 3 24 235.39 20.35
    0 -3 -24 199.44 14.54
    0 3 25 24.25 7.76
    0 -3 -25 11.25 4.6
    0 3 26 24.9 8.6
    0 -3 -26 16.22 5.17
    0 3 27 85.44 13.38
    0 -3 -27 60.69 7.87
    0 3 28 139.25 17.18
    0 -3 -28 131.83 11.16
    0 3 29 -12.72 10.66
    0 -3 -29 2.06 4.33
    0 3 30 43.1 11.41
    0 -3 -30 33.08 6.24
    0 3 31 14.28 10.02
    0 -3 -31 14.63 5.07
    0 3 32 184.51 19.94
    0 -3 -32 113.19 10.92
    0 -3 -33 -0.4 5.3
    0 3 33 7.96 9.6
    0 -3 -34 24.99 6.08
    0 3 34 54.34 13.49
    0 -3 -35 2.02 2.55
    0 -3 -35 8.28 4.98
    0 -4 38 158.37 16.92
    0 4 -38 81.66 7.83
    0 -4 37 16.09 8.29
    0 4 -37 12.64 4.23
    0 -4 36 -5.32 7.76
    0 4 -36 3.4 4.72
    0 4 -36 -1.11 4.05
    0 -4 35 -9.65 9.63
    0 4 -35 -1.14 4.77
    0 4 -35 2.53 3.56
    0 -4 34 304.65 23.3
    0 4 -34 303.4 17.26
    0 -4 33 10.34 7.29
    0 4 -33 19.19 5.55
    0 4 -33 7.82 4.09
    0 -4 32 3.42 6.46
    0 4 -32 0.39 4.99
    0 4 -32 1.77 3.6
    0 -4 31 19.48 7.87
    0 4 -31 11.76 4.34
    0 4 -31 24.09 5.81
    0 4 -30 424.01 22.91
    0 -4 30 488.06 30.09
    0 -4 30 463.1 29.18
    0 4 -29 8.63 2.44
    0 4 -29 1.97 4.38
    0 -4 29 4.98 5.52
    0 4 -29 4.1 3.78
    0 -4 29 4.19 7.63
    0 4 -28 -0.17 1.8
    0 4 -28 5.53 4.12
    0 -4 28 3.3 6.01
    0 4 -28 -1.62 3.84
    0 -4 28 -6.54 8.21
    0 4 -27 22.13 3.1
    0 4 -27 20.25 5.17
    0 -4 27 18.72 7.3
    0 -4 27 19.78 7.86
    0 4 -27 26.49 5.12
    0 4 -26 632.21 30.21
    0 4 -26 546.86 28.73
    0 4 -26 613.46 26.77
    0 -4 26 454.95 25.19
    0 -4 26 706.33 36.72
    0 -4 26 826.97 37.82
    0 -4 25 44.57 8.81
    0 4 -25 49.55 3.12
    0 4 -25 50.25 6.8
    0 4 -25 33.68 5.61
    0 4 -25 45.45 4.27
    0 -4 25 42.99 8.51
    0 -4 25 33.9 4.44
    0 -4 25 35.82 3.69
    0 -4 24 -2.28 5.34
    0 4 -24 0.17 1.65
    0 -4 24 3.46 5.29
    0 4 -24 3.58 3.73
    0 4 -24 -0.36 3.74
    0 4 -23 87.66 8.4
    0 -4 23 85.13 11.43
    0 4 -23 92.31 6.44
    0 -4 23 102.1 11.34
    0 -4 23 102.61 12.07
    0 4 -23 97.05 8.82
    0 4 -22 659.11 36.2
    0 -4 22 687.04 40.36
    0 4 -22 696.53 33.57
    0 -4 22 805.59 40.33
    0 -4 22 795.78 41.4
    0 4 -22 696.07 36.61
    0 -4 21 69.36 9.29
    0 4 -21 60.78 4.8
    0 -4 21 70.91 8.36
    0 -4 21 69.47 9.53
    0 4 -21 57.11 6.87
    0 4 -20 0.87 2.8
    0 -4 20 -0.62 4.21
    0 4 -20 4.05 1.78
    0 -4 20 5.1 3.39
    0 4 -20 2.6 3.43
    0 4 -20 2.46 3.1
    0 -4 20 2.35 4.28
    0 -4 19 3.91 3.67
    0 4 -19 3.92 3.31
    0 4 -19 10.14 2.06
    0 -4 19 10.8 4.4
    0 4 -19 5.72 3.27
    0 -4 19 7.2 5.62
    0 4 -18 468.05 23.15
    0 4 -18 482.25 25.88
    0 -4 18 510.69 28.4
    0 -4 18 487.49 27.9
    0 4 -17 388.02 19.66
    0 4 -17 455.06 22.67
    0 -4 17 404.07 23.79
    0 -4 17 387.89 23.72
    0 -4 16 21.38 4.4
    0 4 -16 25.3 2.63
    0 4 -16 27.25 4.12
    0 -4 16 20.26 4.36
    0 4 -16 23.77 3.34
    0 4 -15 59.51 4.31
    0 -4 15 64.16 6.6
    0 -4 15 65.76 6.77
    0 4 -15 75.54 6.23
    0 4 -15 57.71 4.91
    0 4 -14 184.63 12.04
    0 4 -14 156.93 8.93
    0 4 -14 146.59 11.86
    0 -4 14 171.22 11.57
    0 -4 14 172.4 11.61
    0 4 -14 168.03 10.59
    0 4 -14 173.99 9.79
    0 4 -13 1040.13 47.85
    0 4 -13 985.78 48.44
    0 -4 13 1032.27 47.23
    0 4 -13 914.8 44.23
    0 4 -13 937.27 45.04
    0 4 -13 1058.57 46.25
    0 -4 13 913.59 46.66
    0 4 -12 8.05 2.21
    0 4 -12 5.65 2
    0 4 -12 6.76 2.55
    0 4 -12 6.66 2.99
    0 -4 12 4.3 2.99
    0 4 -12 5.71 1.34
    0 -4 12 6.25 2.89
    0 4 -12 7.53 2.62
    0 -4 12 4.05 2.08
    0 4 -11 19.51 2.81
    0 4 -11 18.9 2.76
    0 4 -11 18.39 3.37
    0 4 -11 14.72 3.48
    0 -4 11 16.66 3.88
    0 4 -11 21.78 2.16
    0 -4 11 15.57 3.4
    0 4 -11 15.12 3.54
    0 -4 11 14.92 2.84
    0 -4 10 21.71 3
    0 4 -10 23.62 4.1
    0 4 -10 21.66 2.73
    0 4 -10 18.16 3.23
    0 4 -10 19.19 3.49
    0 -4 10 15.89 3.67
    0 -4 10 19.79 2.5
    0 4 -10 25.69 2.49
    0 -4 10 19.73 3.46
    0 4 -10 18.94 2.83
    0 4 -9 1032.33 47.12
    0 4 -9 1018.97 47.15
    0 -4 9 997.14 48.73
    0 4 -9 968.63 49.1
    0 4 -9 1049.87 46.22
    0 -4 9 945.1 46.64
    0 -4 9 1022.7 49.63
    0 4 -9 1078.36 48.83
    0 4 -9 987.22 49.33
    0 4 -8 285.26 14.6
    0 4 -8 268.06 14.65
    0 -4 8 295.91 16.17
    0 4 -8 262.9 16.12
    0 4 -8 289.51 13.78
    0 -4 8 251.87 14.07
    0 -4 8 296.44 14.15
    0 -4 8 273.69 16.29
    0 4 -8 283.89 15.77
    0 -4 8 290.7 17.48
    0 4 -8 283.07 16.54
    0 -4 7 38.07 4.32
    0 4 -7 45.61 4.71
    0 4 -7 53.17 5.21
    0 -4 7 34.52 3.22
    0 4 -7 46.68 4.42
    0 -4 7 41.57 4.52
    0 4 -7 44.82 3.65
    0 -4 6 16.12 2.83
    0 4 -6 19.47 3.04
    0 -4 6 17.91 2.28
    0 4 -6 18.33 3.11
    0 -4 6 14.75 2.73
    0 4 -5 1474.89 68.99
    0 4 -5 1523.75 69.27
    0 -4 5 1553.8 68.98
    0 -4 5 1503.97 68.1
    0 -4 5 1448.38 68.61
    0 4 -5 1452.34 66.87
    0 4 -4 1190.12 53.83
    0 4 -4 1242.52 54.88
    0 4 -4 1163.95 54.54
    0 -4 4 1149.89 54.03
    0 -4 4 1199.67 54.14
    0 -4 4 1171.94 54.01
    0 4 -4 1087.59 52.54
    0 4 -3 63.8 5.26
    0 4 -3 68.75 5.43
    0 -4 3 65.79 4.98
    0 4 -3 58.3 4.9
    0 -4 3 63.95 4.91
    0 4 -2 189.72 11.26
    0 4 -2 200.42 11.39
    0 -4 2 196.21 10.71
    0 -4 2 190.12 10.86
    0 4 -2 204.76 11.42
    0 4 -1 618.8 30.65
    0 4 -1 648.21 30.74
    0 -4 1 614.94 29.86
    0 4 -1 662.64 30.21
    0 -4 1 635.12 31.48
    0 4 -1 639.07 30.96
    0 -4 1 627.76 30.23
    0 -4 0 304.05 16.23
    0 4 0 296.43 15.44
    0 4 0 285.43 15.52
    0 4 0 306.02 16.11
    0 -4 0 287.83 15.06
    0 4 0 306.48 14.97
    0 -4 0 284.9 14.69
    0 -4 -1 273 13.98
    0 4 1 279.97 14.2
    0 4 1 268.01 14.85
    0 4 1 269.72 14.59
    0 -4 -1 295.39 15.47
    0 4 1 302.92 13.74
    0 4 1 280.34 15.55
    0 -4 -1 275.68 14.39
    0 4 1 276.81 14.86
    0 -4 -2 939.87 45.28
    0 4 2 956.31 44.96
    0 -4 -2 1038.66 45.46
    0 4 2 935.63 44.5
    0 4 2 962.83 44.97
    0 4 2 921.98 44.84
    0 -4 -2 957.14 45.15
    0 4 2 998.31 44.24
    0 -4 -2 943.69 43.85
    0 4 3 422.26 21.63
    0 -4 -3 469.84 22.01
    0 4 3 408.18 21.58
    0 -4 -3 441.39 22.13
    0 4 3 479.08 22.12
    0 -4 -3 422.46 21.94
    0 -4 -3 403.84 20.49
    0 4 3 460.17 21.08
    0 4 4 695.81 34.03
    0 -4 -4 736.72 34.49
    0 4 4 661.87 33.93
    0 -4 -4 731.45 34.03
    0 4 4 737.15 34.33
    0 -4 -4 681.63 34.38
    0 4 4 737.41 33.35
    0 -4 -5 89.02 6.35
    0 -4 -5 88.83 5.9
    0 4 5 79.08 6.07
    0 -4 -5 75.25 5.94
    0 4 5 86.13 6.71
    0 -4 -5 82.16 6.31
    0 4 5 84.94 5.48
    0 -4 -6 1257.81 55.32
    0 -4 -6 1219.41 54.55
    0 4 6 1132.67 54.85
    0 -4 -6 1149.25 54.99
    0 4 6 1152.41 55.96
    0 -4 -6 1183.77 55.49
    0 4 6 1161.31 54.05
    0 -4 -7 711.64 33.3
    0 4 7 686.08 35.07
    0 -4 -7 705.3 34.53
    0 -4 -7 714.52 34.11
    0 4 7 701.28 33.04
    0 -4 -7 674.26 33.94
    0 4 7 685.33 33.94
    0 4 8 2033.41 94.94
    0 -4 -8 2117.24 95.01
    0 -4 -8 2141.65 95.03
    0 -4 -8 2137.89 95.57
    0 4 8 2051.04 96.15
    0 -4 -8 2052.8 91.96
    0 4 8 2078.45 93.92
    0 -4 -9 11.14 2.46
    0 4 9 12.69 3.16
    0 -4 -9 8.26 2.63
    0 -4 -9 8.89 2.59
    0 4 9 9.11 2.62
    0 4 9 8.11 2.08
    0 4 10 518.96 28.11
    0 -4 -10 507.91 27.07
    0 -4 -10 539.07 26.66
    0 4 10 501.16 26.75
    0 -4 -10 513.91 26.61
    0 4 11 208.72 14.55
    0 -4 -11 224.04 13.94
    0 4 11 203.53 13.41
    0 -4 -11 230.42 13.58
    0 -4 -11 218.81 13.26
    0 -4 -12 1836.92 81.84
    0 4 12 1839.15 84.23
    0 -4 -12 1759.78 82.4
    0 4 12 1759.44 83.55
    0 -4 -12 1766.57 81.93
    0 4 12 1791.87 82.31
    0 -4 -12 1548.04 82.01
    0 -4 -13 107.06 8.54
    0 4 13 92.96 8.96
    0 4 13 85.9 8.59
    0 4 13 84.08 7.86
    0 -4 -13 99.74 8.08
    0 -4 -13 80.52 7.98
    0 -4 -14 60.16 6.44
    0 4 14 61.91 7.34
    0 4 14 43.77 6.43
    0 4 14 48.54 6.25
    0 -4 -14 55.53 6.11
    0 -4 -14 46.93 6.16
    0 4 15 19.3 4.61
    0 -4 -15 22.21 4.49
    0 4 15 20.69 4.88
    0 4 15 19.69 4.61
    0 -4 -15 24.88 4.38
    0 -4 -15 13.7 4.11
    0 4 16 1214.97 60.11
    0 -4 -16 1282.67 58.11
    0 4 16 1215.36 60.42
    0 4 16 1254.69 58.47
    0 -4 -16 1242.06 57.72
    0 -4 -17 206.09 13.71
    0 4 17 199.02 15.28
    0 4 17 199.46 15.58
    0 4 17 160.26 13.49
    0 -4 -17 195.12 13.38
    0 -4 -17 148.09 12.52
    0 -4 -18 61.1 7.3
    0 4 18 61.52 7.87
    0 4 18 58.67 8.57
    0 -4 -19 5.11 3.69
    0 4 19 -1.01 4.07
    0 4 19 -1.46 4.24
    0 -4 -20 572.81 31.81
    0 4 20 605.98 36.23
    0 -4 -21 206.77 14.17
    0 4 21 233.55 18.82
    0 -4 -21 177.69 9.49
    0 -4 -22 8.01 4.15
    0 4 22 4.85 1.66
    0 -4 -22 6.11 1.44
    0 4 22 6.61 1.9
    0 4 22 5.4 6.24
    0 -4 -22 5.57 1.24
    0 -4 -23 8.08 4.53
    0 4 23 8.91 1.51
    0 4 23 13.37 6.44
    0 4 24 352.55 26.57
    0 -4 -24 304.45 20.03
    0 4 25 280.76 23.44
    0 -4 -25 222.92 16.22
    0 4 26 -1.06 8.4
    0 -4 -26 5.82 5.05
    0 4 27 5.48 8.83
    0 -4 -27 8.03 4.86
    0 4 28 174.17 19.43
    0 -4 -28 123.34 11.56
    0 4 29 168.83 19.57
    0 -4 -29 133.35 12.04
    0 4 30 33.67 11.64
    0 -4 -30 19.23 5.71
    0 4 31 -7.05 12.12
    0 -4 -31 6.04 5.36
    0 4 32 35.74 11.78
    0 -4 -32 25.94 6.36
    0 -4 -32 19.03 3.21
    0 -4 -33 101.76 10.37
    0 4 33 160.68 19.88
    0 -4 -34 19.55 5.74
    0 4 34 28.13 11.6
    0 -5 39 -2.58 7.59
    0 -5 38 3.41 6.94
    0 5 -38 0.53 3.63
    0 -5 37 4.25 6.91
    0 5 -37 2.71 3.69
    0 -5 36 8.44 7.7
    0 5 -36 9.87 4.05
    0 5 -35 0.79 5.28
    0 -5 35 -2.52 6.77
    0 5 -35 -0.28 3.57
    0 5 -34 26.76 6.27
    0 -5 34 13.42 7.69
    0 5 -34 20.21 4.7
    0 5 -33 10.51 5.38
    0 -5 33 7.49 6.78
    0 5 -33 6.7 4.08
    0 5 -32 19.21 5.6
    0 -5 32 15.78 7.78
    0 -5 32 14.65 7.44
    0 5 -32 19.68 4.62
    0 5 -31 31.25 6.37
    0 5 -31 19.9 4.91
    0 -5 31 29.68 8.43
    0 -5 31 40.47 8.82
    0 5 -30 134.63 11.18
    0 5 -30 100.89 9.25
    0 -5 30 127.38 14.7
    0 5 -29 2.09 4.71
    0 5 -29 -1.94 3.84
    0 -5 29 -2.46 6.12
    0 -5 29 2.03 6.3
    0 5 -28 91.71 4.81
    0 5 -28 76.84 7.9
    0 5 -28 71.71 5.31
    0 -5 28 70.35 5.37
    0 -5 28 98.75 12.68
    0 5 -28 94.41 8.93
    0 -5 28 111.69 12.87
    0 -5 27 4.78 5.6
    0 5 -27 7.18 4.74
    0 5 -27 2.07 4.02
    0 -5 27 5.58 5.89
    0 -5 27 5.87 2.88
    0 -5 27 8.46 3.52
    0 5 -27 5.16 1.86
    0 -5 26 128.15 13.78
    0 5 -26 101.32 6.53
    0 5 -26 123.75 10.29
    0 5 -26 87.34 8.9
    0 -5 25 0.76 5.19
    0 5 -25 1.16 1.68
    0 5 -25 -3.79 4.57
    0 5 -25 1.47 3.75
    0 -5 25 8.39 6.16
    0 5 -24 386.62 19.51
    0 5 -24 371.49 22.51
    0 -5 23 10.42 5.61
    0 5 -23 11.95 2.19
    0 5 -23 9.12 3.99
    0 -5 23 15.6 6.34
    0 -5 23 7.23 5.21
    0 -5 22 144.3 14.08
    0 5 -22 142.14 8.38
    0 5 -22 145.45 11.2
    0 -5 22 182.97 15.07
    0 -5 22 189.2 15.54
    0 -5 21 40.68 7.39
    0 5 -21 39.18 3.61
    0 5 -21 55.13 6.36
    0 -5 21 56.56 8.13
    0 -5 21 71.81 9.78
    0 -5 20 1259.43 61.99
    0 5 -20 1138.85 55.61
    0 5 -20 1266.21 59.21
    0 -5 20 1335.04 62.03
    0 -5 19 10.11 4.16
    0 5 -19 5.3 1.73
    0 5 -19 6.98 3.44
    0 -5 19 7.1 4.72
    0 -5 19 5.73 4
    0 5 -18 195.44 11.15
    0 -5 18 263.86 17.47
    0 5 -18 225.73 12.39
    0 5 -18 243 14.05
    0 -5 18 192.99 14.71
    0 -5 18 243.76 15.77
    0 5 -17 5.54 3.01
    0 -5 17 9.66 3.62
    0 5 -17 7.25 1.77
    0 5 -17 7.92 2.8
    0 -5 17 9.66 4.66
    0 5 -16 1580.64 71.57
    0 5 -16 1424.38 72.08
    0 5 -16 1401.24 71.74
    0 -5 16 1548.27 71.2
    0 5 -16 1386.42 67.14
    0 -5 16 1594.65 73.42
    0 5 -16 1546.8 68.41
    0 5 -16 1564.79 69.7
    0 -5 15 6.13 2.21
    0 5 -15 4.61 3.04
    0 5 -15 6.6 2.51
    0 5 -15 6.18 3.23
    0 5 -15 4.81 2.35
    0 -5 15 5.7 4.21
    0 -5 15 3.85 3.64
    0 5 -15 7.45 3.24
    0 -5 15 3.44 2.73
    0 5 -14 79.72 6.18
    0 5 -14 75.64 7.24
    0 5 -14 57.1 7.18
    0 -5 14 63.18 5.62
    0 -5 14 68.71 8.73
    0 -5 14 76.15 8.07
    0 5 -14 76.72 5.86
    0 -5 14 78.16 6.93
    0 5 -14 65.31 7.38
    0 -5 13 7.53 2.62
    0 5 -13 8.27 3.07
    0 5 -13 8.44 2.51
    0 5 -13 8.24 3.02
    0 5 -13 15.36 3.81
    0 -5 13 4.18 1.78
    0 -5 13 15.55 4.39
    0 5 -13 7.05 2.78
    0 -5 13 8.62 3.72
    0 5 -12 2385.38 105.42
    0 5 -12 2447.26 107.65
    0 5 -12 2167.1 107.69
    0 -5 12 2197.53 104.99
    0 5 -12 2339.24 104.26
    0 -5 12 2195.74 108.89
    0 -5 12 2322.3 108.38
    0 5 -12 2364.51 105.24
    0 -5 12 2365.03 106.29
    0 5 -12 2377.85 108.34
    0 5 -11 10.37 3.17
    0 5 -11 7.47 1.82
    0 -5 11 6.04 1.79
    0 5 -11 8.74 2.25
    0 5 -11 10.17 2.86
    0 5 -11 6.66 2.62
    0 -5 11 8.83 3.23
    0 -5 11 5.81 2.98
    0 5 -11 7.69 2.44
    0 5 -10 5.51 2.55
    0 -5 10 5.84 1.5
    0 5 -10 3.17 1.36
    0 5 -10 5.67 2.01
    0 5 -10 3.44 2.08
    0 5 -10 2.83 2.49
    0 -5 10 1.47 2.52
    0 -5 10 0.38 2.12
    0 5 -10 4.74 2.2
    0 -5 9 5.61 2.74
    0 5 -9 5.6 2
    0 5 -9 1.98 2.2
    0 5 -9 3.04 2.32
    0 -5 9 3.94 1.5
    0 -5 9 3.43 2.22
    0 5 -9 3.16 2.53
    0 5 -8 3337.23 149.56
    0 -5 8 3259.57 151.54
    0 5 -8 3191.83 151.7
    0 -5 8 3366.76 149.59
    0 5 -8 3312.51 152.01
    0 -5 8 3395.85 152.61
    0 -5 8 3483.72 152.15
    0 -5 7 18.3 3.44
    0 5 -7 15.53 3.2
    0 -5 7 18.61 2.67
    0 5 -7 16.19 3.37
    0 -5 7 11.54 2.84
    0 -5 7 15.26 3.19
    0 -5 6 77.06 6.69
    0 5 -6 67.45 6.2
    0 5 -6 64.51 6.22
    0 -5 6 74.78 6.32
    0 -5 6 68 5.58
    0 -5 6 68.32 6.02
    0 5 -6 73.55 4.74
    0 5 -5 57.56 5.09
    0 -5 5 54.39 5.14
    0 -5 5 61.76 5.41
    0 5 -5 54.4 4.07
    0 -5 5 55.85 5.23
    0 5 -5 61.37 5.73
    0 5 -5 55 5.32
    0 5 -4 2436.5 114.15
    0 5 -4 2531.72 114.41
    0 -5 4 2532.1 113.74
    0 -5 4 2571.35 115.88
    0 -5 4 2502.96 113.75
    0 5 -4 2477 113.72
    0 5 -3 82.1 6.49
    0 5 -3 81.77 6.37
    0 -5 3 75.96 5.76
    0 -5 3 75.58 7.02
    0 -5 3 70.5 5.81
    0 5 -3 84.28 6.37
    0 5 -2 295.72 16.38
    0 5 -2 290.67 16.37
    0 -5 2 302.84 15.68
    0 -5 2 307.38 17.63
    0 5 -2 286.47 16.19
    0 -5 2 285.37 15.87
    0 5 -2 330.31 16.87
    0 5 -1 46.8 4.44
    0 5 -1 52.81 4.51
    0 -5 1 36.74 3.6
    0 -5 1 39.77 4.74
    0 -5 1 40.58 3.94
    0 5 -1 46.77 4.4
    0 5 -1 47.05 4.84
    0 5 0 1005.12 43.74
    0 5 0 917.57 44.82
    0 -5 0 978.57 46
    0 -5 0 935.09 45.64
    0 5 0 913.95 44.56
    0 -5 0 916.66 43.72
    0 5 0 942 44.08
    0 5 0 956.09 44.91
    0 -5 0 938.2 44.25
    0 5 0 917.73 45.37
    0 5 1 67.51 4.06
    0 5 1 59.83 5.19
    0 5 1 56.78 4.83
    0 -5 -1 60.05 5.56
    0 -5 -1 74.05 6.05
    0 5 1 50.76 4.4
    0 -5 -1 53.14 4.22
    0 5 1 57.12 5.08
    0 5 1 58.03 5.69
    0 5 1 55.5 5
    0 5 2 367.78 19.17
    0 -5 -2 382.41 19.82
    0 5 2 355.6 18.63
    0 -5 -2 360.4 19.68
    0 -5 -2 347.19 17.82
    0 5 2 366.28 18.26
    0 5 2 374.93 19.12
    0 5 2 353.08 19.89
    0 5 2 367.48 19.19
    0 5 3 208.4 12.22
    0 -5 -3 214.93 12.62
    0 5 3 207.72 12.09
    0 -5 -3 230.47 12.68
    0 5 3 190.94 11.86
    0 5 3 204.38 11.26
    0 -5 -3 204.89 10.83
    0 5 3 188.21 12.76
    0 -5 -3 209.29 12.39
    0 5 4 109.37 7.57
    0 -5 -4 110.03 7.65
    0 -5 -4 112.75 7.95
    0 5 4 105.45 7.48
    0 5 4 105.39 6.76
    0 -5 -4 100.8 6.18
    0 5 4 112.08 7.75
    0 -5 -4 95.27 7.5
    0 -5 -4 107.16 7.76
    0 5 5 122.66 8.76
    0 -5 -5 138.98 8.9
    0 5 5 131.41 8.83
    0 -5 -5 137.75 9.2
    0 5 5 135.61 8.07
    0 -5 -5 136.01 9.3
    0 5 5 138.68 9.18
    0 -5 -5 129.75 9.15
    0 5 6 160.94 10.46
    0 -5 -6 174.69 10.94
    0 -5 -6 187.5 10.58
    0 5 6 169.5 9.73
    0 -5 -6 152.57 10.78
    0 5 6 176.06 10.94
    0 -5 -6 154.45 10.73
    0 5 7 163.81 10.71
    0 -5 -7 175.53 11.07
    0 5 7 173.58 12.61
    0 -5 -7 180.34 10.51
    0 5 7 188.04 10.15
    0 -5 -7 165.81 10.81
    0 -5 -7 150.59 11.02
    0 5 7 166.27 11.02
    0 -5 -7 166.76 11.27
    0 5 8 7.51 3.29
    0 -5 -8 13.43 2.68
    0 -5 -8 12.49 2.28
    0 5 8 13.12 2.31
    0 -5 -8 8.31 2.52
    0 5 8 3.69 2.35
    0 -5 -8 8.98 2.86
    0 5 9 6.61 3.42
    0 -5 -9 8.47 2.59
    0 -5 -9 10.59 2.23
    0 5 9 7.77 2.11
    0 -5 -9 5.33 2.54
    0 5 9 5.33 2.75
    0 -5 -9 7.17 2.77
    0 5 10 15.66 4.32
    0 -5 -10 13.39 3.06
    0 -5 -10 13.49 2.56
    0 5 10 14.85 2.71
    0 -5 -10 16.18 3.3
    0 -5 -10 20.77 3.85
    0 5 10 18.2 3.61
    0 -5 -11 71.77 6.36
    0 5 11 61.99 8.1
    0 -5 -11 58.38 5.23
    0 5 11 61.75 7.01
    0 -5 -11 62.2 6.47
    0 5 11 56.5 6.36
    0 -5 -11 72.62 6.55
    0 5 11 64.67 5.58
    0 -5 -11 63.5 3.49
    0 5 12 75.77 8.04
    0 -5 -12 77.01 7.39
    0 -5 -12 82.04 7.03
    0 5 12 79.88 7.35
    0 -5 -12 71.36 6.91
    0 5 12 67.13 6.15
    0 -5 -13 145.38 10.86
    0 5 13 138.69 11.62
    0 -5 -13 137.09 10.1
    0 -5 -13 137.52 10.3
    0 5 13 147.01 10.75
    0 5 13 128.74 9.47
    0 5 14 11.08 3.08
    0 -5 -14 16.77 3.38
    0 5 14 13.93 3.81
    0 5 14 14.57 4.12
    0 -5 -14 11.83 3.92
    0 5 14 11.62 4.04
    0 -5 -14 16.82 3.82
    0 -5 -15 0.36 2.38
    0 5 15 3.88 3.16
    0 -5 -15 1.13 2.82
    0 5 15 11.37 4.11
    0 5 15 0.56 3.04
    0 -5 -15 1.99 2.75
    0 -5 -16 163.55 11.63
    0 5 16 147.39 13.14
    0 -5 -16 162.3 11.96
    0 5 16 147.98 12.16
    0 5 16 165.36 13.59
    0 -5 -17 81.4 7.74
    0 5 17 88.8 10.18
    0 5 17 78.92 8.63
    0 -5 -17 70.56 7.87
    0 5 17 92.75 10.03
    0 -5 -18 202.87 13.82
    0 5 18 193.33 16.25
    0 -5 -18 197.94 14.07
    0 5 18 194.55 14.89
    0 5 18 184.81 15.86
    0 -5 -19 3.31 3.14
    0 5 19 7.32 4.79
    0 -5 -19 9.69 4.2
    0 5 19 1.41 4.16
    0 5 20 189.9 16.99
    0 -5 -20 195.88 14.38
    0 -5 -20 185.51 13.64
    0 5 21 186.43 16.91
    0 -5 -21 152.56 12.65
    0 -5 -21 148.93 11.99
    0 -5 -22 397.1 24.09
    0 -5 -22 406.35 24.71
    0 5 23 70.81 11.7
    0 -5 -23 58.24 7.07
    0 -5 -23 57.3 7.55
    0 -5 -23 38.09 3.61
    0 -5 -24 167.98 11.84
    0 -5 -24 172.88 12.59
    0 5 25 59.2 12.03
    0 5 25 40.33 3.27
    0 -5 -25 44.74 6.43
    0 -5 -25 45.85 7.31
    0 -5 -26 321.35 20.7
    0 -5 -26 332.23 21.37
    0 -5 -27 104.05 9.49
    0 5 27 127.78 17.24
    0 -5 -27 111.48 10.31
    0 -5 -28 46.33 4.74
    0 -5 -28 60.96 7.39
    0 5 28 95.13 15.64
    0 -5 -28 88.38 9.11
    0 -5 -29 23.63 3.46
    0 -5 -29 36.26 5.82
    0 -5 -29 41.88 6.89
    0 -5 -30 191.3 13.7
    0 -5 -30 172.12 12.46
    0 -5 -31 26.71 6.21
    0 -5 -31 35.01 5.73
    0 5 32 33.02 13.21
    0 -5 -32 37.6 7.18
    0 -5 -32 41.3 6.13
    0 -5 -33 43.19 6.97
    0 -5 -33 25.63 5.31
    0 -5 -34 133.65 11.33
    0 -5 -34 106.13 9.99
    0 -5 -35 50.22 6.86
    0 6 -38 -0.52 3.85
    0 6 -37 8.24 4.04
    0 -6 37 7.21 7.3
    0 6 -36 184.15 12.72
    0 -6 36 249.38 20.1
    0 6 -35 53.68 6.6
    0 6 -35 82.66 9.18
    0 -6 35 84.41 12.55
    0 6 -34 1.43 4.01
    0 6 -34 3.76 5.38
    0 -6 34 -1.61 6.06
    0 6 -33 13.49 4.33
    0 -6 33 28.14 8.28
    0 6 -33 24.99 6.56
    0 -6 32 274.74 21.58
    0 6 -32 275.61 16.9
    0 -6 31 108.07 12.95
    0 -6 31 107.72 13.38
    0 6 -31 75.94 8.01
    0 6 -31 95.82 9.84
    0 6 -30 29.9 5.62
    0 -6 30 42.76 9.6
    0 -6 30 35.45 8.59
    0 6 -30 35.96 7.08
    0 6 -29 4.99 4
    0 -6 29 26.95 8.43
    0 -6 29 12.26 3.76
    0 6 -29 9.27 5.39
    0 -6 29 20.77 7.46
    0 -6 28 165.93 15.9
    0 6 -28 158.75 12.38
    0 -6 28 194.82 17.48
    0 -6 27 87.53 12.64
    0 6 -27 115.57 10.34
    0 6 -27 92.82 9.03
    0 -6 27 128.19 14.57
    0 -6 26 82.96 12.13
    0 6 -26 81.42 8.33
    0 -6 25 21.78 7.38
    0 -6 25 33.65 8.15
    0 6 -25 23.82 5.3
    0 -6 24 104.93 12.4
    0 -6 24 139.41 14.75
    0 6 -24 120.42 9.86
    0 -6 23 24.32 6.47
    0 6 -23 19.04 4.75
    0 -6 23 26.12 7.8
    0 -6 22 1.79 4.09
    0 -6 22 5.13 5.47
    0 6 -22 3.24 3.43
    0 -6 21 -0.55 3.6
    0 -6 21 -1.21 2.89
    0 -6 21 3.56 4.8
    0 6 -21 3.82 3.45
    0 -6 20 79.37 8.95
    0 6 -20 88.08 7.76
    0 -6 20 75.49 7.58
    0 6 -20 80.64 6.53
    0 -6 20 88.69 10.88
    0 6 -19 1.04 2.6
    0 6 -19 2.18 3.16
    0 -6 19 0.46 3.39
    0 -6 19 6.32 2.81
    0 -6 19 0.66 4.6
    0 6 -18 4.82 3.39
    0 6 -18 2.94 2.89
    0 6 -18 2.93 2.81
    0 -6 18 5.11 3.19
    0 -6 18 6.37 4.48
    0 -6 18 3.03 2.22
    0 -6 17 3.06 2.03
    0 6 -17 2.99 3.12
    0 6 -17 1.67 2.54
    0 6 -17 1.46 2.89
    0 6 -17 0.85 2.43
    0 -6 17 -1.46 5.7
    0 -6 17 3.05 4.55
    0 6 -17 -0.48 3.28
    0 -6 17 1.95 2.91
    0 -6 16 4.67 2.98
    0 6 -16 0.94 3.18
    0 6 -16 -0.26 2.38
    0 6 -16 1.67 2.9
    0 6 -16 2.35 2.99
    0 -6 16 8.2 2.35
    0 -6 16 0.67 3.89
    0 6 -16 0.86 2.55
    0 -6 16 2.33 3.81
    0 -6 15 10.69 3.22
    0 6 -15 11.08 3.97
    0 6 -15 11.96 3.07
    0 6 -15 15.04 3.93
    0 6 -15 10.44 3.73
    0 -6 15 13.02 2.63
    0 -6 15 12.86 4.86
    0 6 -15 12.73 3.21
    0 -6 15 9.42 4.4
    0 6 -14 14.81 4.25
    0 -6 14 17.15 3.73
    0 6 -14 16.38 3.18
    0 6 -14 31.93 4.89
    0 6 -14 17.5 4.24
    0 -6 14 16.04 2.79
    0 -6 14 13.41 4.29
    0 6 -14 17.08 3.41
    0 -6 14 18.43 4.86
    0 6 -13 359.89 19.71
    0 6 -13 375.03 21.79
    0 6 -13 349.76 21.97
    0 6 -13 395.42 18.65
    0 -6 13 354.58 22.97
    0 -6 13 393.95 23.44
    0 6 -13 387.51 19.95
    0 -6 13 363.1 20.54
    0 6 -13 380.02 22.52
    0 6 -12 20.15 4.39
    0 -6 12 22.34 4.73
    0 6 -12 19.32 2.6
    0 6 -12 20.62 3.21
    0 6 -12 22.19 4.09
    0 6 -12 15.86 4.16
    0 6 -12 23.27 3.63
    0 -6 12 19.1 4.76
    0 -6 11 24.32 4.74
    0 6 -11 23.94 2.66
    0 6 -11 23.1 3.23
    0 6 -11 15.49 3.46
    0 6 -11 25.11 4.66
    0 -6 11 27.98 3.01
    0 6 -11 20.15 4.3
    0 -6 11 21.8 4.7
    0 -6 11 18.58 4.55
    0 6 -10 315.24 16.44
    0 6 -10 284.38 18.43
    0 6 -10 303.74 18.48
    0 -6 10 293.97 18.91
    0 6 -10 300.14 16.69
    0 -6 10 311.77 16.11
    0 -6 10 298.35 18.56
    0 -6 10 314.11 19.62
    0 6 -9 518.47 25.92
    0 -6 9 535.2 28.22
    0 6 -9 527.22 28.16
    0 6 -9 540.22 28.43
    0 -6 9 514.15 26
    0 -6 9 526.94 28.82
    0 -6 9 501.95 28.59
    0 -6 8 2.35 2.3
    0 6 -8 3.84 2.52
    0 -6 8 4.35 1.99
    0 6 -8 4.31 2.35
    0 -6 8 4.1 2.62
    0 -6 8 2.79 3.15
    0 -6 7 32.85 4.61
    0 6 -7 31.29 4.46
    0 6 -7 36.16 4.63
    0 -6 7 30.56 4
    0 -6 7 28.7 4.29
    0 6 -7 29 2.99
    0 -6 6 854.7 43.16
    0 6 -6 898.51 43.93
    0 6 -6 892.09 43.74
    0 -6 6 897.45 43.26
    0 -6 6 943.51 46.09
    0 -6 6 871.68 43.32
    0 6 -6 876.06 41.22
    0 6 -5 1528.9 72.12
    0 -6 5 1532.65 72.29
    0 6 -5 1590.99 72.94
    0 6 -5 1628.37 73.1
    0 -6 5 1550.91 72.94
    0 -6 5 1618.69 75.08
    0 -6 5 1523.71 72.22
    0 6 -5 1499.97 70.5
    0 6 -4 133.63 9.51
    0 6 -4 130.22 9.4
    0 -6 4 118.36 8.82
    0 6 -4 132.4 9.33
    0 -6 4 132.1 10.6
    0 6 -4 142.16 9.46
    0 -6 4 126.43 8.8
    0 -6 3 13.75 3.56
    0 6 -3 6.84 2.66
    0 6 -3 9.3 2.71
    0 6 -3 12.43 2.89
    0 -6 3 10.35 2.7
    0 -6 3 13.45 2.68
    0 6 -3 8.22 3.3
    0 6 -2 1777.98 81.02
    0 6 -2 1722.66 80.77
    0 -6 2 1769.47 82.43
    0 -6 2 1721.54 79.89
    0 -6 2 1794.43 82.92
    0 6 -2 1756.79 81
    0 -6 2 1683.32 80.19
    0 6 -2 1772.06 81.31
    0 6 -1 1679.55 76.81
    0 -6 1 1611.49 75.87
    0 6 -1 1569.47 76.45
    0 -6 1 1630.79 77.87
    0 6 -1 1666.2 76.43
    0 -6 1 1574.09 75.35
    0 -6 1 1777.05 78.65
    0 6 -1 1669.85 77.22
    0 6 -1 1713.99 75.45
    0 6 0 61.17 5.84
    0 -6 0 62.6 5.38
    0 -6 0 58.68 4.86
    0 -6 0 70.7 6.83
    0 6 0 67.89 5.97
    0 -6 0 60.18 6.29
    0 6 0 62.71 5.59
    0 6 0 70.76 4.85
    0 6 0 63.32 6.43
    0 6 1 6.03 2.34
    0 6 1 13.67 2.98
    0 -6 -1 8.15 2.94
    0 6 1 7.21 2.32
    0 6 1 7.28 2.63
    0 -6 -1 8.6 2.95
    0 6 1 7.48 1.47
    0 -6 -1 4.86 1.71
    0 6 1 6.12 2.2
    0 6 2 1987.79 89.15
    0 6 2 1888.81 88.47
    0 -6 -2 2011.6 90.29
    0 -6 -2 1990.19 90.27
    0 6 2 1910.45 89.16
    0 6 2 1907.59 89.31
    0 6 2 1962.79 88.12
    0 -6 -2 1900.44 87.51
    0 6 2 1873.43 90.17
    0 6 3 1192.39 55.39
    0 6 3 1170.99 55.42
    0 -6 -3 1201.63 56.19
    0 -6 -3 1186.43 56.26
    0 6 3 1203.1 55.75
    0 6 3 1157.08 54.2
    0 -6 -3 1124.07 53.61
    0 6 3 1148.3 56.65
    0 6 4 4.33 2.28
    0 -6 -4 4.19 2.22
    0 -6 -4 8.01 2.59
    0 -6 -4 7.6 2.68
    0 6 4 9.52 2.62
    0 6 4 7.48 2.82
    0 -6 -4 8.51 2.87
    0 6 4 4.85 2
    0 -6 -4 5.48 1.68
    0 6 5 232.99 14.01
    0 -6 -5 235.89 13.99
    0 -6 -5 227.99 13.72
    0 -6 -5 214.4 13.82
    0 6 5 215.56 13.44
    0 6 5 212.2 13.41
    0 -6 -5 228.67 14
    0 6 5 226.62 12.56
    0 6 6 2082.01 96.87
    0 -6 -6 2023.09 96.66
    0 -6 -6 2126.32 96.46
    0 -6 -6 2219.79 97.28
    0 6 6 2054.38 96.34
    0 -6 -6 2047.57 96.86
    0 6 6 2111.18 95.17
    0 6 7 926.01 45.43
    0 -6 -7 825.52 44.87
    0 -6 -7 927.73 44.57
    0 -6 -7 947 45.45
    0 6 7 990.2 47.33
    0 6 7 882.13 44.77
    0 -6 -7 941.89 45.51
    0 6 7 963.28 43.78
    0 -6 -8 1.69 2.75
    0 6 8 0.68 2.26
    0 -6 -8 3.62 2.1
    0 -6 -8 3.86 2.23
    0 6 8 5.62 3.5
    0 6 8 5.05 2.73
    0 -6 -8 2.99 2.57
    0 6 8 0.21 1.83
    0 6 9 263.76 16.52
    0 -6 -9 244.11 16.17
    0 6 9 269.98 16.06
    0 6 9 256.41 17.9
    0 -6 -9 267.46 16.13
    0 -6 -9 273.17 15.35
    0 -6 -9 271.66 16.49
    0 6 9 280.93 15.03
    0 6 10 1331.7 63.11
    0 -6 -10 1331.77 63.18
    0 6 10 1390.26 66.26
    0 -6 -10 1382.53 62.17
    0 -6 -10 1338.23 63.15
    0 -6 -10 1181.8 63.1
    0 -6 -10 1293.91 63.57
    0 6 10 1334.07 61.79
    0 6 11 277.37 16.73
    0 6 11 270.73 19.07
    0 -6 -11 283.27 16.57
    0 -6 -11 277.4 15.51
    0 -6 -11 287.9 16.79
    0 -6 -11 227.72 16.38
    0 6 11 275.75 15.52
    0 -6 -11 279.91 17.03
    0 6 12 -0.71 3.46
    0 6 12 1.75 4.31
    0 -6 -12 0.69 2.39
    0 -6 -12 3.8 2.2
    0 6 12 3.94 2.18
    0 -6 -12 1.75 3.03
    0 -6 -12 2.76 3.3
    0 -6 -12 4.12 2.73
    0 -6 -13 303.21 16.8
    0 6 13 282.7 18.19
    0 -6 -13 296.73 18.1
    0 6 13 312.88 17.27
    0 -6 -13 293.05 17.89
    0 6 13 309.41 21.51
    0 -6 -13 308.8 18.73
    0 6 14 518.23 26.52
    0 -6 -14 498.12 27.28
    0 6 14 519.33 28.03
    0 -6 -14 487.13 27.38
    0 -6 -14 493.56 25.78
    0 6 15 77.49 8.75
    0 -6 -15 71.65 6.97
    0 -6 -15 71.29 5.94
    0 6 15 66.59 6.58
    0 -6 -15 51.01 3.03
    0 -6 -15 54.56 3.25
    0 -6 -15 73.07 7.26
    0 6 15 70 7.55
    0 6 16 14.69 4.87
    0 -6 -16 22.57 4.37
    0 -6 -16 18.5 3.38
    0 -6 -16 18.16 4.62
    0 6 16 18.84 4.95
    0 6 16 13.09 3.48
    0 -6 -16 15.03 1.68
    0 -6 -16 11.74 1.83
    0 6 17 195.25 16.27
    0 -6 -17 193.62 10.57
    0 -6 -17 201.55 10.18
    0 -6 -17 223.3 14.43
    0 6 17 220.69 16.78
    0 6 17 212.35 14.19
    0 -6 -17 225.19 14.81
    0 6 18 487.56 29.5
    0 -6 -18 499.86 26.23
    0 -6 -18 410.97 21.92
    0 6 18 520.16 29.72
    0 6 18 492.97 26.24
    0 -6 -18 496.29 26.76
    0 -6 -19 28.1 5.2
    0 -6 -19 20.14 5.52
    0 -6 -19 22.44 2.96
    0 6 19 31.56 6.96
    0 6 19 26.71 5.29
    0 6 19 27.28 6.85
    0 -6 -20 1.31 3.3
    0 -6 -20 3.29 4.38
    0 6 20 4.56 5.48
    0 -6 -20 3.74 1.82
    0 6 20 4.71 5.66
    0 6 20 6.53 4.25
    0 6 21 129.81 11.44
    0 -6 -21 125.36 10.4
    0 6 21 119.19 13.92
    0 -6 -21 141.13 11.45
    0 6 22 249.65 16.56
    0 -6 -22 224.98 14.7
    0 6 22 270.42 20.67
    0 -6 -22 224.25 15.41
    0 6 23 1.64 5.44
    0 -6 -23 0.45 3.69
    0 -6 -23 4.93 1.94
    0 -6 -23 4.46 4.65
    0 6 23 5.71 6.51
    0 6 24 15.25 8.19
    0 -6 -24 7.99 2.34
    0 -6 -24 8.55 2.26
    0 -6 -24 9.54 4.06
    0 -6 -24 12.47 5.43
    0 6 24 13.81 5.17
    0 -6 -25 54.84 7.05
    0 -6 -25 30.7 3.16
    0 -6 -25 35.57 3.76
    0 -6 -25 57.11 8.03
    0 6 25 65 12.62
    0 -6 -26 61.73 7.52
    0 -6 -26 71.56 8.55
    0 -6 -27 2.69 3.53
    0 -6 -27 -1.03 2.19
    0 -6 -27 -0.5 4.85
    0 6 27 -6.01 9.78
    0 -6 -28 -1.33 3.35
    0 -6 -28 -1.49 4.41
    0 6 28 -13.75 11.56
    0 -6 -29 -0.87 3.44
    0 -6 -29 4.91 4.94
    0 6 29 -6.4 11.48
    0 -6 -30 10.66 4.45
    0 -6 -30 12.07 5.36
    0 6 30 20.98 11.28
    0 -6 -31 0.42 3.42
    0 6 31 -6.65 12.3
    0 -6 -31 9.5 5.05
    0 -6 -32 7.31 3.78
    0 -6 -32 10.29 5.17
    0 -6 -33 4.37 3.57
    0 -6 -34 0.39 3.44
    0 7 -37 8.61 4.08
    0 7 -36 2.95 3.64
    0 -7 35 10.64 6.82
    0 7 -35 6.63 4.17
    0 -7 34 100.16 12.98
    0 7 -34 96.09 10.12
    0 7 -34 74.61 7.69
    0 7 -33 51.81 7.73
    0 7 -33 32.06 5.65
    0 -7 33 36 8.71
    0 7 -32 -1.35 5.66
    0 7 -32 5.17 4.35
    0 -7 32 -3.86 5.63
    0 7 -31 33.41 5.93
    0 -7 31 57.56 10.17
    0 -7 31 63.3 10.72
    0 7 -31 48.21 7.79
    0 -7 30 152.87 15.42
    0 7 -30 148.85 12.14
    0 -7 30 184.56 16.89
    0 -7 29 107.24 13.1
    0 7 -29 100.66 9.83
    0 7 -29 71.36 8.35
    0 -7 29 112.23 13.81
    0 -7 28 5.32 6.43
    0 7 -28 4.6 5.45
    0 -7 28 9.47 5.23
    0 -7 28 1.6 7.57
    0 7 -28 11.79 4.7
    0 -7 27 228.45 16.41
    0 -7 27 223.24 19.78
    0 -7 27 169.76 17.23
    0 7 -27 173.22 13.07
    0 -7 26 298.12 18.52
    0 -7 26 285.28 22.35
    0 -7 26 236.58 19.58
    0 7 -26 209.04 15.38
    0 -7 25 363.33 20.76
    0 -7 25 386.03 25.73
    0 -7 25 288.37 21.88
    0 7 -25 261.87 18.13
    0 -7 24 0.44 3.43
    0 -7 24 1.66 6.4
    0 7 -24 -0.37 3.78
    0 -7 24 -0.64 4.89
    0 -7 23 628.66 31.22
    0 -7 23 617.31 36.73
    0 7 -23 529.56 29.86
    0 -7 23 525.18 32.61
    0 -7 22 537.77 28.36
    0 -7 22 578.74 34.36
    0 7 -22 500.83 26.26
    0 7 -22 537.01 28
    0 -7 22 491 30.15
    0 -7 21 281.24 16.8
    0 7 -21 264.89 16.49
    0 -7 21 309.78 22.66
    0 7 -21 272.32 15.48
    0 -7 21 269.42 18.51
    0 -7 20 4.72 3.74
    0 7 -20 14.87 3.73
    0 -7 20 10.21 3.23
    0 -7 20 3.05 5.36
    0 7 -20 9.48 3.83
    0 7 -19 691.74 38.14
    0 7 -19 713.58 36.11
    0 7 -19 737.04 35.35
    0 -7 19 730.55 41.94
    0 -7 19 704.98 37.8
    0 -7 19 734.97 36.07
    0 7 -18 213.42 15.36
    0 7 -18 225.03 13.61
    0 -7 18 250.69 18.8
    0 7 -18 215.46 13.1
    0 -7 18 210.9 14.75
    0 -7 18 217.07 13.32
    0 -7 17 536.1 29.94
    0 7 -17 590.63 31.3
    0 -7 17 562.21 33.86
    0 7 -17 557.98 28.39
    0 7 -17 571.62 28.78
    0 7 -16 7.37 2.95
    0 7 -16 3.54 3.06
    0 -7 16 -0.89 4.94
    0 -7 16 1.42 2.8
    0 7 -16 -1.22 3.1
    0 -7 16 3.27 4.77
    0 7 -15 621.77 32.64
    0 7 -15 529.92 32.35
    0 7 -15 636.05 30.26
    0 -7 15 595.16 31.15
    0 7 -15 547.39 32.72
    0 -7 15 535.92 36.03
    0 7 -15 623.93 30.23
    0 -7 15 656.27 35.57
    0 7 -14 319.11 15.66
    0 7 -14 310.42 17.24
    0 -7 14 313.17 21.17
    0 7 -14 286.79 19.24
    0 7 -14 318.9 17.07
    0 -7 14 305.25 17.91
    0 7 -14 300.33 19.58
    0 -7 14 281.49 20.29
    0 -7 14 273.57 21.44
    0 7 -13 529.34 25.04
    0 7 -13 559.62 26.72
    0 7 -13 534.87 26.86
    0 -7 13 500.2 30.43
    0 7 -13 489.68 29.02
    0 7 -13 489.04 28.92
    0 -7 13 483.17 31.16
    0 -7 13 532.46 30.13
    0 7 -12 48.54 3.85
    0 7 -12 49.71 4.86
    0 -7 12 40.92 6.71
    0 7 -12 41.42 5.22
    0 7 -12 43.06 6.06
    0 -7 12 43.72 4.23
    0 7 -12 40.98 6.14
    0 -7 12 34.26 6.07
    0 -7 12 38.85 6.78
    0 7 -11 1337.54 60.8
    0 7 -11 1284.42 61.13
    0 -7 11 1247.78 64.52
    0 7 -11 1272.53 63.27
    0 7 -11 1301.22 63.47
    0 -7 11 1343.79 60.59
    0 -7 11 1284.84 63.67
    0 -7 11 1252.61 64.56
    0 -7 10 134.81 11.68
    0 -7 10 152.6 9.89
    0 7 -10 141.99 11.55
    0 7 -10 168.62 12.16
    0 7 -10 152.82 9.83
    0 -7 10 147.75 11.7
    0 -7 9 173.95 13.04
    0 -7 9 203.59 15.33
    0 -7 9 178.66 11.49
    0 7 -9 185.15 13.04
    0 7 -9 178.89 12.95
    0 -7 9 174.08 12.79
    0 7 -9 197.67 11.4
    0 -7 8 34.61 5.28
    0 7 -8 34.54 5.25
    0 7 -8 29.43 4.89
    0 -7 8 34.71 4.44
    0 -7 8 38.51 5.21
    0 7 -8 28.91 3.29
    0 -7 7 1107.46 54.91
    0 7 -7 1120.67 55.19
    0 7 -7 1187.32 55.57
    0 7 -7 1133.25 55.43
    0 -7 7 1093.89 54.62
    0 -7 7 1153.4 57.88
    0 -7 7 1118.26 55.07
    0 7 -7 1155.23 52.53
    0 7 -6 195.18 12.2
    0 7 -6 175.5 10.34
    0 7 -6 188.27 12.61
    0 7 -6 184.42 12.47
    0 -7 6 170.91 13.62
    0 -7 6 166.19 12.19
    0 -7 6 186.35 14.25
    0 -7 6 171.45 11.84
    0 7 -6 180.48 12.39
    0 -7 6 189.44 12.24
    0 7 -5 4.77 2.7
    0 -7 5 4.9 2.62
    0 7 -5 7.43 3.1
    0 7 -5 5.12 2.87
    0 -7 5 7.92 3.7
    0 7 -5 6.82 2.94
    0 -7 5 5.38 2.6
    0 -7 5 11.21 3.94
    0 -7 5 7.11 2.4
    0 7 -5 5.72 1.97
    0 7 -4 15.64 3.48
    0 7 -4 11.89 3.24
    0 -7 4 23.86 4.84
    0 -7 4 12.54 3.58
    0 7 -4 12.78 3.4
    0 -7 4 11.7 2.92
    0 7 -4 13.37 3.58
    0 7 -3 680.36 35.06
    0 -7 3 690.53 36.86
    0 7 -3 701.17 35
    0 7 -3 696.03 35.3
    0 -7 3 677.13 34.45
    0 -7 3 716.79 37.24
    0 7 -3 713.97 35.36
    0 -7 3 672.49 34.06
    0 -7 2 195.45 12.08
    0 -7 2 205.41 14.67
    0 7 -2 216.69 13.33
    0 -7 2 215.31 14.67
    0 7 -2 200.27 12.85
    0 7 -2 209.87 13.26
    0 -7 2 192.34 12.37
    0 7 -2 204.55 13.45
    0 7 -2 206.92 12.08
    0 7 -1 9.92 3.19
    0 7 -1 4.68 2.5
    0 -7 1 4.73 3.02
    0 7 -1 7.98 2.56
    0 -7 1 2.83 1.88
    0 -7 1 10.22 3.44
    0 -7 1 2.57 2.22
    0 7 -1 3.58 2.39
    0 7 -1 6.14 1.83
    0 7 0 41.49 5.1
    0 -7 0 38.14 3.96
    0 -7 0 37.17 5.36
    0 7 0 32 4.63
    0 7 0 40.58 4.64
    0 -7 0 44.15 5.63
    0 7 0 38.09 3.56
    0 7 0 44.03 5.52
    0 7 1 50.97 5.71
    0 -7 -1 49.72 4.56
    0 -7 -1 42.5 5.85
    0 7 1 55.09 5.7
    0 -7 -1 54.23 6.29
    0 7 1 55.72 5.28
    0 7 1 53.12 3.84
    0 7 1 50.6 6.32
    0 7 1 52.84 5.79
    0 7 2 51.29 5.56
    0 7 2 47.72 5.08
    0 -7 -2 53.92 6.34
    0 -7 -2 50.3 6.1
    0 7 2 49.38 5.72
    0 7 2 46.17 6.23
    0 7 2 56.88 5.94
    0 -7 -2 53.01 4.52
    0 7 2 53.76 4.95
    0 7 3 37.23 5.78
    0 7 3 40.77 5.13
    0 7 3 36.57 4.88
    0 -7 -3 47.68 5.65
    0 -7 -3 49.75 5.75
    0 -7 -3 41.51 3.88
    0 7 3 39.69 4.35
    0 7 3 39.25 4.98
    0 7 4 6.32 2.64
    0 -7 -4 9.16 3.03
    0 7 4 6.86 3.05
    0 -7 -4 9.01 3.06
    0 7 4 12.54 3.44
    0 -7 -4 8.16 3.09
    0 -7 -4 7 1.9
    0 7 4 4.57 2.13
    0 7 5 31.56 4.58
    0 -7 -5 31.25 4.53
    0 -7 -5 29.04 4.63
    0 7 5 30.99 4.78
    0 -7 -5 24.66 4.38
    0 7 5 31.88 4.77
    0 -7 -5 30.19 4.64
    0 7 5 29.77 3.74
    0 -7 -6 72 7.03
    0 -7 -6 66.66 6.54
    0 7 6 73.27 7.06
    0 7 6 70.69 6.92
    0 -7 -6 61.48 6.6
    0 -7 -6 76.7 7.24
    0 7 6 66.25 5.69
    0 7 7 33.58 5.77
    0 -7 -7 34.12 4.58
    0 -7 -7 30.47 4.72
    0 7 7 25.28 4.51
    0 -7 -7 27.87 4.76
    0 7 7 34.68 4.84
    0 -7 -7 28.98 4.72
    0 7 7 27.7 3.81
    0 7 8 37.86 6.59
    0 7 8 39.57 6.53
    0 -7 -8 53.51 5.9
    0 -7 -8 41.98 5.12
    0 7 8 46.95 6
    0 7 8 44.61 5.85
    0 -7 -8 39.15 5.64
    0 -7 -8 49.56 5.92
    0 7 8 47.76 4.81
    0 7 9 68.38 8.95
    0 7 9 83.51 8.04
    0 -7 -9 100.44 7.77
    0 -7 -9 92.13 8.24
    0 7 9 93.68 10.12
    0 -7 -9 97.54 8.46
    0 7 9 95.1 7.17
    0 7 9 82.36 8.32
    0 -7 -9 84.23 8.4
    0 7 10 23.06 4.74
    0 -7 -10 18.07 3.46
    0 -7 -10 29.66 4.67
    0 7 10 27.02 6
    0 -7 -10 25.28 4.78
    0 -7 -10 16.66 4.52
    0 7 10 26.97 4.85
    0 7 10 19.29 3.54
    0 -7 -11 26.57 4.35
    0 7 11 29.01 6.34
    0 7 11 21.69 4.48
    0 -7 -11 26.85 3.79
    0 -7 -11 19.2 4.73
    0 7 11 22.55 4.88
    0 7 11 16.84 3.47
    0 -7 -12 5.39 2.95
    0 -7 -12 6.95 2.6
    0 7 12 3.05 3.48
    0 7 12 6.53 3.57
    0 7 12 3.06 2.38
    0 -7 -13 109.14 9.59
    0 -7 -13 117.29 8.77
    0 7 13 101 10.02
    0 -7 -13 141.84 10.45
    0 7 13 136.18 11.4
    0 7 13 117.39 9.03
    0 -7 -14 2.88 2.25
    0 7 14 1.24 4.04
    0 7 14 1.25 2.66
    0 -7 -14 6.86 3.74
    0 -7 -14 0.8 2.83
    0 -7 -15 75.1 6.61
    0 -7 -15 63.5 7.46
    0 7 15 60.06 6.8
    0 -7 -15 70.66 7.49
    0 -7 -16 4.98 2.99
    0 7 16 9 5.19
    0 -7 -16 5.18 4.13
    0 7 16 9.22 3.63
    0 -7 -16 14.51 3.94
    0 -7 -17 482.19 25.45
    0 7 17 454.02 29.67
    0 -7 -17 485.75 27.57
    0 7 17 497.66 26.74
    0 -7 -17 481.11 27.1
    0 -7 -18 28.01 4.35
    0 7 18 21.58 6.87
    0 -7 -18 32.79 6.15
    0 7 18 29.25 5.54
    0 -7 -18 31.69 5.38
    0 -7 -19 117.42 10.36
    0 -7 -19 123.57 8.98
    0 7 19 93.68 12.26
    0 7 19 119.5 10.66
    0 -7 -19 107.83 10.71
    0 -7 -20 22.36 4.28
    0 7 20 35.46 8.23
    0 -7 -20 26.93 6.15
    0 7 20 31.48 6.04
    0 -7 -20 17.13 4.93
    0 -7 -21 517.48 29.24
    0 -7 -21 480.37 27.06
    0 7 21 554.39 34.61
    0 7 21 576.52 30.57
    0 -7 -21 537.72 30.29
    0 -7 -22 35.44 5.12
    0 7 22 43.6 9.79
    0 -7 -22 38.06 7.06
    0 7 22 46.68 7.38
    0 -7 -22 34.18 6.42
    0 7 23 229.01 20.53
    0 -7 -23 217.57 15.78
    0 -7 -23 194.73 12.88
    0 -7 -23 191.44 14.56
    0 7 24 33.67 10.42
    0 -7 -24 34.77 4.88
    0 -7 -24 38.04 7.31
    0 -7 -24 25.53 5.57
    0 -7 -25 486.44 27.73
    0 -7 -25 397.37 23.61
    0 -7 -25 460.62 26.25
    0 7 26 30.11 10.82
    0 -7 -26 11.87 3.48
    0 -7 -26 24.6 6.51
    0 -7 -26 20.12 5.26
    0 -7 -27 98.05 10.97
    0 -7 -27 105.64 8.4
    0 -7 -27 105.95 10.19
    0 7 28 8.99 10.15
    0 -7 -28 13.97 5.56
    0 -7 -28 15.57 4.9
    0 -7 -29 111.68 11.58
    0 -7 -29 106.58 10.22
    0 7 30 34.26 13.27
    0 -7 -30 18.8 5.15
    0 -7 -30 25.36 6.9
    0 -7 -31 160.74 13.45
    0 -7 -31 132.72 11.48
    0 -7 -32 10.46 4.49
    0 -7 -33 49.63 6.85
    0 8 -37 1.78 3.77
    0 8 -36 6.32 3.95
    0 8 -35 71.84 7.21
    0 8 -34 29.94 5.42
    0 -8 33 1.98 10.33
    0 8 -33 19.83 6.2
    0 8 -33 15.52 4.75
    0 -8 33 16.75 7.12
    0 -8 32 23.68 12.11
    0 8 -32 11.22 6.18
    0 8 -32 8.83 4.31
    0 -8 32 9.6 6.36
    0 -8 31 68.51 17.73
    0 8 -31 57.49 8.39
    0 8 -31 49.83 6.7
    0 -8 31 72.61 10.93
    0 -8 30 87.18 19.35
    0 -8 30 73.38 11.04
    0 8 -30 68.14 9.13
    0 8 -30 66.79 7.7
    0 -8 29 83.47 12.96
    0 8 -29 58.26 7.41
    0 -8 29 76.26 17.05
    0 -8 29 58.84 10.4
    0 -8 28 68.94 11.99
    0 8 -28 35.13 6.35
    0 -8 28 55.81 15.39
    0 -8 28 42.02 9.38
    0 -8 27 19.04 9.16
    0 8 -27 12.94 4.82
    0 -8 27 18.06 10.9
    0 -8 27 23.99 7.66
    0 -8 26 124.23 16.17
    0 -8 26 108.53 12.81
    0 8 -26 128.18 10.51
    0 -8 26 134.15 20.56
    0 -8 25 79.93 13.52
    0 -8 25 110.47 9.44
    0 -8 25 67.39 10.13
    0 8 -25 79.12 8.45
    0 -8 25 84.99 16.42
    0 -8 24 113.04 14.64
    0 -8 24 118.28 9.77
    0 -8 24 100.01 11.44
    0 8 -24 118.49 9.76
    0 8 -23 7.97 3.97
    0 -8 23 3.87 4.5
    0 -8 23 2.65 7.12
    0 -8 23 -1.49 8.84
    0 8 -23 4.18 3.91
    0 -8 22 200.51 15.32
    0 8 -22 208.11 13.56
    0 8 -22 201.42 12.69
    0 -8 22 209.1 19.73
    0 -8 22 182.02 22.45
    0 -8 21 35.17 10.62
    0 -8 21 38.95 6.53
    0 -8 21 40.13 9.67
    0 8 -21 37.7 5.2
    0 8 -21 36.21 5.59
    0 -8 20 167.67 20.2
    0 -8 20 198.98 14.67
    0 8 -20 227.88 13.71
    0 8 -20 207.25 15.43
    0 8 -20 210.52 13.01
    0 -8 20 224.38 19.55
    0 -8 19 8.88 6.85
    0 -8 19 17.54 4.67
    0 8 -19 14.73 4.87
    0 -8 19 16.19 7.35
    0 8 -19 17.63 4.16
    0 8 -19 20.4 4.09
    0 8 -18 141.56 9.9
    0 -8 18 142.21 11.01
    0 8 -18 151.37 11.99
    0 -8 18 144.72 16.39
    0 -8 18 125.87 14.4
    0 8 -18 127.42 9.82
    0 -8 17 3 3.2
    0 -8 17 4.53 5.09
    0 8 -17 5.05 3.56
    0 8 -17 6.36 3.14
    0 -8 17 0.93 4.96
    0 -8 16 145.52 11
    0 -8 16 161.95 15.11
    0 8 -16 159.63 10.6
    0 8 -16 149.41 10.11
    0 8 -15 32.59 4.47
    0 -8 15 30.42 5.11
    0 8 -15 38.87 3.66
    0 8 -15 34.32 5.03
    0 -8 15 35.53 7.42
    0 -8 15 26.85 6.82
    0 8 -14 169.17 11.38
    0 8 -14 171.99 10.96
    0 8 -14 172.42 9.47
    0 -8 14 148.72 14.32
    0 8 -13 24.88 4.58
    0 8 -13 24.31 4.04
    0 -8 13 30.06 3.72
    0 8 -13 25.81 3.08
    0 -8 13 30.18 6.31
    0 8 -12 189.17 12.9
    0 8 -12 170.53 14.01
    0 8 -12 218.41 12.76
    0 -8 12 215.37 12.38
    0 8 -12 216.27 11.13
    0 -8 12 181.54 15.19
    0 8 -11 414.04 20.99
    0 8 -11 401.3 21.51
    0 8 -11 397.86 23.35
    0 8 -11 393.31 23.29
    0 -8 11 396.49 20.96
    0 -8 11 368.97 23.16
    0 -8 11 335.92 23.15
    0 -8 10 157.06 12.68
    0 -8 10 209.87 15.93
    0 -8 10 157.54 10.94
    0 8 -10 166.39 12.64
    0 8 -10 159.13 12.55
    0 8 -10 171.53 10.83
    0 8 -10 173.61 12.54
    0 -8 10 159.89 12.54
    0 8 -9 224.28 14.97
    0 8 -9 223.73 15.02
    0 -8 9 195.01 13.48
    0 -8 9 213.86 14.7
    0 8 -9 213.74 14.7
    0 -8 9 196.53 14.51
    0 8 -8 163.63 11.81
    0 -8 8 146.85 11.53
    0 8 -8 141.66 11.48
    0 8 -8 158.71 11.86
    0 -8 8 137.38 10.74
    0 -8 8 136.22 11.16
    0 8 -8 152.57 9.16
    0 -8 7 758.63 39.13
    0 8 -7 772.71 39.6
    0 -8 7 753.28 42.02
    0 8 -7 813 39.87
    0 8 -7 772.7 39.53
    0 -8 7 751.13 39.36
    0 -8 7 772.76 42.24
    0 -8 7 705.58 38.79
    0 8 -7 799.19 36.81
    0 -8 6 24.37 4.54
    0 8 -6 18.79 4.31
    0 8 -6 12.53 3.98
    0 8 -6 11.95 3.99
    0 -8 6 38.84 6.39
    0 -8 6 22.93 4.82
    0 -8 6 44.62 7.43
    0 -8 6 23.39 4.28
    0 8 -6 14.39 2.92
    0 8 -5 532.51 28.62
    0 -8 5 500.96 27.68
    0 8 -5 494.19 25.99
    0 8 -5 542.54 29.26
    0 8 -5 538.27 28.44
    0 8 -5 537.96 28.35
    0 -8 5 535.29 30.73
    0 -8 5 537.04 29.43
    0 -8 5 566.37 31.15
    0 -8 5 503.41 27.5
    0 8 -5 532.32 28.13
    0 -8 4 21.8 3.93
    0 -8 4 42.34 6.19
    0 8 -4 30.33 5.11
    0 -8 4 30.17 4.8
    0 8 -4 30.25 4.88
    0 -8 4 41.69 6.73
    0 8 -4 32.85 4.93
    0 8 -4 29 5.23
    0 8 -3 691.8 34.76
    0 -8 3 658.7 33.56
    0 8 -3 663.75 34.22
    0 -8 3 677.58 36.71
    0 8 -3 649.85 33.93
    0 -8 3 633.75 32.98
    0 -8 3 697.02 36.83
    0 8 -3 655.66 34.34
    0 8 -3 650.92 32.83
    0 8 -2 60.83 6.81
    0 -8 2 68.56 6.61
    0 8 -2 60.75 6.73
    0 -8 2 79.24 8.85
    0 8 -2 59.66 6.55
    0 -8 2 66.25 6.11
    0 8 -2 62.85 7.65
    0 8 -2 69.95 5.79
    0 8 -1 1065.61 52.48
    0 -8 1 1057.17 51.21
    0 -8 1 1044.36 50.51
    0 -8 1 1141.22 54.62
    0 8 -1 1035.91 52.01
    0 8 -1 1039.79 51.49
    0 -8 1 1076.13 54.27
    0 8 -1 1084.2 49.97
    0 8 -1 1079.49 52.84
    0 8 0 19.63 4.21
    0 8 0 27.75 5.87
    0 8 0 19.85 4.13
    0 8 0 18.87 3.85
    0 -8 0 33.33 5.79
    0 8 0 20.06 4.31
    0 8 0 19.35 2.67
    0 -8 0 18.71 3.18
    0 8 1 692.57 35.39
    0 8 1 693.19 35.09
    0 8 1 671.78 34.16
    0 -8 -1 666.7 36.46
    0 8 1 709.72 35.1
    0 -8 -1 715.92 36.8
    0 8 1 655.8 35.99
    0 -8 -1 650.95 32.95
    0 8 2 94.45 8.23
    0 8 2 87.67 8.07
    0 8 2 86.34 7.36
    0 -8 -2 91.03 8.93
    0 8 2 97.11 9.77
    0 -8 -2 97.61 9.3
    0 -8 -2 82.52 6.52
    0 8 2 96.75 8.51
    0 8 3 1117.3 52.7
    0 8 3 1105.83 52.79
    0 -8 -3 1045.59 53.69
    0 -8 -3 1139.23 54.05
    0 8 3 1005.19 53.71
    0 8 3 1076.75 52.98
    0 -8 -3 1084.64 52.28
    0 -8 -3 1078.13 50.24
    0 8 3 1029.65 50.93
    0 8 4 2.53 2.83
    0 -8 -4 1.33 3.21
    0 8 4 8.53 3.58
    0 -8 -4 9.28 3.63
    0 8 4 3.9 3.12
    0 -8 -4 10.03 3.76
    0 -8 -4 3.84 1.95
    0 8 4 6.47 2.59
    0 -8 -5 314.09 19.63
    0 -8 -5 330.13 19.31
    0 8 5 337 19
    0 8 5 319.58 18.82
    0 -8 -5 295.47 18.37
    0 8 5 296.49 18.8
    0 8 5 297.89 17.07
    0 8 6 74.42 7.98
    0 8 6 78.66 6.73
    0 8 6 83.63 8.22
    0 -8 -6 92.85 8.59
    0 -8 -6 96.79 8.5
    0 -8 -6 89.99 8.69
    0 -8 -7 1203.95 57.26
    0 -8 -7 1230.68 58.07
    0 8 7 1238.08 58.98
    0 8 7 1223.78 57.31
    0 -8 -7 1070.12 56.56
    0 8 7 1142.15 57.49
    0 8 7 1138.52 55.1
    0 -8 -8 0.42 2.82
    0 -8 -8 2.94 2.87
    0 8 8 2.6 3.7
    0 8 8 1.51 3.49
    0 8 8 1.72 2.98
    0 -8 -8 1.55 3.36
    0 8 8 0.75 2.44
    0 -8 -9 32.16 5.33
    0 -8 -9 28.57 4.86
    0 8 9 35.49 6.81
    0 8 9 22.3 4.95
    0 8 9 25.4 5.22
    0 8 9 27.87 4.06
    0 -8 -10 172.02 12.05
    0 -8 -10 174.05 12.85
    0 8 10 168.26 12.96
    0 8 10 202.42 14.03
    0 8 10 168.69 11.24
    0 -8 -11 408.2 22.83
    0 -8 -11 436.62 24.23
    0 8 11 423.96 24.11
    0 8 11 410.77 24.69
    0 8 11 399.12 22
    0 -8 -12 16.63 4.56
    0 8 12 17.24 5.53
    0 8 12 16.57 3.56
    0 -8 -12 16.25 3.92
    0 -8 -13 19.77 4.45
    0 8 13 26.18 5.83
    0 8 13 15.58 3.52
    0 -8 -13 18.6 4.1
    0 -8 -14 198.05 14.04
    0 8 14 201.38 15.62
    0 8 14 191.46 13.08
    0 -8 -14 194.76 12.85
    0 -8 -15 266.92 17.32
    0 8 15 250.02 18.84
    0 8 15 265.53 16.35
    0 -8 -15 265.23 15.93
    0 8 16 28.91 6.84
    0 -8 -16 29.05 5.37
    0 8 16 28.83 7.09
    0 8 16 35.19 5.53
    0 -8 -16 33.13 4.95
    0 8 17 4.35 4.6
    0 -8 -17 6.36 3.35
    0 -8 -17 5.91 3.85
    0 8 17 7.99 4.97
    0 8 17 4.92 3.64
    0 8 18 91.5 12.14
    0 -8 -18 103.85 8.53
    0 -8 -18 106.69 9.95
    0 -8 -18 98.42 10.51
    0 8 18 104.53 12.24
    0 8 18 99.75 9.57
    0 8 19 99.52 12.79
    0 -8 -19 109.86 9
    0 -8 -19 124.71 10.75
    0 -8 -19 122.98 11.23
    0 8 19 114.74 13.48
    0 8 19 108.5 10.38
    0 8 20 36.17 9.04
    0 -8 -20 45.33 6.75
    0 8 20 37.03 8.9
    0 -8 -20 34.89 5.19
    0 -8 -20 37.07 7.02
    0 -8 -21 1.54 2.93
    0 8 21 0.89 6.54
    0 -8 -21 1.56 4.8
    0 -8 -21 0.48 4.05
    0 -8 -22 73.89 7.28
    0 8 22 97.64 13.89
    0 -8 -22 78.52 10.01
    0 -8 -22 83.43 8.99
    0 -8 -23 8.63 3.53
    0 8 23 12.92 8.09
    0 -8 -23 17.06 6.38
    0 -8 -23 9.12 4.56
    0 -8 -24 23.25 4.32
    0 8 24 37.78 10.74
    0 -8 -24 21 6.45
    0 -8 -24 21.43 5.19
    0 -8 -25 4.98 3.01
    0 -8 -25 11.35 5.81
    0 8 25 3.33 9.03
    0 -8 -25 10.38 4.69
    0 -8 -26 25.42 6.65
    0 8 26 24.78 10.37
    0 -8 -26 20 5.39
    0 -8 -27 -1.08 5.55
    0 8 27 -3.75 9.11
    0 -8 -27 -0.46 3.78
    0 -8 -28 9.07 6.03
    0 8 28 21.11 11.35
    0 -8 -28 7.16 4.16
    0 -8 -29 -3.69 5.88
    0 -8 -29 3.94 3.77
    0 -8 -30 -2.6 6.17
    0 -8 -30 1.71 3.67
    0 -8 -31 10.29 4.52
    0 9 -35 28.42 5.19
    0 9 -34 28.49 5.23
    0 9 -33 37.73 5.86
    0 9 -32 0.91 4.42
    0 -9 31 84.05 11.49
    0 9 -31 59.24 7.5
    0 -9 31 82.58 18.56
    0 -9 30 49.52 9.58
    0 9 -30 42.68 6.61
    0 -9 30 65.97 16.8
    0 -9 29 127.03 14.3
    0 9 -29 119.23 10.37
    0 -9 29 138.36 22.04
    0 -9 28 -4.07 6.27
    0 9 -28 -0.72 4.22
    0 -9 28 9.21 10.27
    0 -9 27 69.69 10.73
    0 9 -27 76.76 8.19
    0 -9 27 83.42 17.23
    0 -9 26 13.04 6.48
    0 9 -26 15.93 5.15
    0 -9 26 27.2 11.47
    0 -9 25 234.75 18.53
    0 9 -25 258.01 15.91
    0 -9 25 213.26 25.96
    0 -9 24 1.11 4.59
    0 9 -24 4.17 4.13
    0 -9 24 -1.53 8.86
    0 -9 23 68.46 8.96
    0 9 -23 80.24 7.92
    0 -9 23 64.46 14.12
    0 -9 22 -2.43 3.79
    0 9 -22 2.92 3.64
    0 -9 22 4.02 6.64
    0 -9 21 261.21 18.17
    0 9 -21 292.4 19.42
    0 9 -21 301.4 17.15
    0 -9 21 261.81 25.15
    0 -9 20 11.49 7.1
    0 -9 20 18.56 5.01
    0 9 -20 24.35 4.69
    0 -9 19 21.14 8.13
    0 -9 19 21.36 4.73
    0 9 -19 23.3 4.5
    0 -9 18 10.69 6.59
    0 -9 18 19.34 4.66
    0 9 -18 17.25 4.05
    0 -9 17 213.99 19.76
    0 -9 17 231.7 15.48
    0 9 -17 255.6 14.69
    0 -9 16 101.47 12.66
    0 -9 16 115.31 9.66
    0 9 -16 127.37 9.07
    0 9 -15 59.95 6.15
    0 -9 15 43.02 7.92
    0 9 -15 54.92 4.62
    0 9 -14 104.93 8.06
    0 9 -14 95.55 6.53
    0 -9 14 92.91 10.94
    0 -9 14 114.05 7.84
    0 9 -13 156.31 8.96
    0 9 -13 147.28 10.36
    0 9 -13 147.59 11.23
    0 9 -13 174.22 12.9
    0 -9 13 130.57 12.92
    0 -9 13 169.04 10.46
    0 9 -12 316.45 17.46
    0 9 -12 281.46 17.78
    0 -9 12 297.34 20.29
    0 9 -12 306.81 19.55
    0 -9 12 314.17 17.47
    0 9 -11 55.28 7.28
    0 -9 11 58.98 6.22
    0 9 -11 72.03 6.39
    0 -9 11 56.35 7.52
    0 9 -10 123.08 10.6
    0 -9 10 115.78 9.3
    0 -9 10 149.03 13.69
    0 9 -10 124.36 9.11
    0 -9 10 107.17 10.29
    0 9 -9 127.21 10.99
    0 -9 9 125.08 10.1
    0 -9 9 160.2 14.24
    0 -9 9 124.8 10.85
    0 9 -9 125.57 10.87
    0 -9 8 495.83 28.87
    0 -9 8 543.72 32.32
    0 -9 8 481.29 28.48
    0 9 -8 511.39 29.2
    0 9 -8 540.61 29.66
    0 9 -8 574.64 26.48
    0 9 -7 35.41 6.04
    0 -9 7 33.8 5.38
    0 -9 7 33.79 5.79
    0 -9 7 50.49 8.32
    0 9 -7 24.01 5.09
    0 9 -7 38 5.83
    0 9 -7 33.78 5.57
    0 -9 7 35.93 5.74
    0 9 -7 31.65 4.02
    0 9 -6 299.16 16.39
    0 9 -6 310.94 19.85
    0 9 -6 291.97 18.79
    0 -9 6 297.72 21.08
    0 9 -6 303.04 18.74
    0 -9 6 309.3 19.58
    0 -9 6 338.9 21.81
    0 -9 6 285.92 18.01
    0 -9 6 297.89 18.49
    0 9 -6 303.18 19.05
    0 9 -5 67.91 6.87
    0 9 -5 69.01 6.35
    0 -9 5 82.54 7.67
    0 -9 5 89.89 9.37
    0 9 -5 68.45 7.8
    0 9 -5 80.76 8.06
    0 9 -5 85.21 8.95
    0 -9 5 96.26 8.46
    0 9 -5 77.43 8.1
    0 -9 4 965.81 47.33
    0 9 -4 952.22 48.36
    0 -9 4 930.14 46.73
    0 -9 4 1036.56 51.2
    0 -9 4 887.76 49.28
    0 -9 4 975.35 50.95
    0 9 -4 937.12 47.54
    0 9 -4 951.24 46.35
    0 9 -4 1027.01 49.48
    0 9 -4 940.49 47.85
    0 -9 3 5.43 3.29
    0 9 -3 3.01 3.4
    0 9 -3 7.48 3.48
    0 9 -3 4.74 3.09
    0 -9 3 11.39 5.02
    0 -9 3 8.47 3.37
    0 9 -3 1.91 3.65
    0 9 -3 5.94 2.48
    0 -9 2 242.59 15.13
    0 9 -2 229.71 16.03
    0 -9 2 219.46 14.23
    0 -9 2 279.28 18.54
    0 9 -2 232.43 15.71
    0 -9 2 262.75 18.24
    0 9 -2 247.4 15.49
    0 9 -2 253.23 13.99
    0 9 -2 255.7 16.99
    0 9 -1 46.76 6.46
    0 -9 1 47.94 5.17
    0 -9 1 86.66 9.57
    0 9 -1 40.74 6.07
    0 9 -1 38.22 5.99
    0 -9 1 76.56 8.73
    0 9 -1 46.1 5.82
    0 9 -1 45.31 4.34
    0 9 -1 54.21 7.04
    0 -9 0 908.5 44.56
    0 -9 0 978.22 48.85
    0 9 0 944.24 46.72
    0 9 0 911.83 46.56
    0 -9 0 888.62 48.52
    0 9 0 916.93 45.79
    0 9 0 949.52 47.29
    0 9 0 970.07 48.44
    0 -9 -1 19.28 3.3
    0 -9 -1 9 4.24
    0 9 1 8.41 3.99
    0 -9 -1 13.99 4.88
    0 9 1 8.78 3.09
    0 9 1 7.33 3.86
    0 9 1 10.54 3.9
    0 9 1 6.22 3.52
    0 9 2 106.44 6.03
    0 9 2 133 11.33
    0 9 2 116.99 10.19
    0 9 2 124.64 10.14
    0 -9 -2 123.85 11.04
    0 -9 -2 127.62 11.19
    0 -9 -2 115.58 9.63
    0 9 2 132.7 10.54
    0 -9 -2 129.92 8.22
    0 9 3 6.77 3.78
    0 -9 -3 9.26 4.36
    0 9 3 8.63 4.59
    0 -9 -3 13.95 4.76
    0 9 3 6.59 3.96
    0 -9 -3 5.7 2.48
    0 9 4 1137.97 56.51
    0 9 4 1212.93 56.85
    0 -9 -4 1138.73 57.81
    0 9 4 1155.81 57.09
    0 -9 -4 1088.02 55.79
    0 -9 -4 1166.41 57.57
    0 9 5 54.5 7.13
    0 9 5 54.5 7.08
    0 -9 -5 50.67 6.63
    0 9 5 45.9 6.64
    0 -9 -5 49.27 7.08
    0 -9 -5 56.15 7.25
    0 -9 -6 90.96 8.96
    0 -9 -6 93.74 9.28
    0 9 6 85.86 9.46
    0 9 6 88.94 9.06
    0 9 6 86.03 8.81
    0 9 6 78.17 7.17
    0 9 7 46.33 6.93
    0 9 7 43.28 5.28
    0 -9 -7 49.45 6.72
    0 -9 -7 63.97 7.55
    0 9 8 664.78 35.92
    0 9 8 646.44 33.08
    0 -9 -8 697.97 36.24
    0 -9 -8 655.74 35.11
    0 9 9 233.24 16.78
    0 9 9 233.88 14.37
    0 -9 -9 247.36 16.78
    0 -9 -9 256.68 16.29
    0 9 10 7.13 4.04
    0 9 10 11.66 3.37
    0 -9 -10 11.35 4.39
    0 -9 -10 9.14 3.64
    0 9 11 64.15 6.62
    0 9 11 63.95 8.55
    0 -9 -11 71.19 7.68
    0 -9 -11 90.72 8.81
    0 9 12 369.53 21.23
    0 9 12 400.41 24.66
    0 -9 -12 399.3 22.49
    0 -9 -12 408.06 23.74
    0 9 13 339.23 19.8
    0 9 13 353.69 23.06
    0 -9 -13 356.57 20.59
    0 -9 -13 369.57 22.01
    0 9 14 8.98 4.79
    0 9 14 8.63 3.84
    0 -9 -14 10.41 4.09
    0 -9 -14 10.88 4.03
    0 9 15 66.29 7.42
    0 9 15 75.37 9.94
    0 -9 -15 72.63 7.47
    0 -9 -15 83.39 8.74
    0 9 16 66.91 7.44
    0 9 16 71.84 10.08
    0 -9 -16 72.92 7.38
    0 -9 -16 66.79 8.23
    0 -9 -17 294.37 18.57
    0 9 17 255.64 21.01
    0 -9 -17 251.08 16.41
    0 9 17 299.23 21.35
    0 9 17 270.8 17.09
    0 9 18 6.59 5.86
    0 -9 -18 5.87 4.47
    0 9 18 4.38 5.77
    0 -9 -18 9.44 3.7
    0 9 19 129.88 14.76
    0 -9 -19 128.18 11.45
    0 9 19 156.23 15.28
    0 -9 -19 114.82 9.63
    0 9 20 -0.9 6.57
    0 -9 -20 -1.49 4.31
    0 9 20 6.42 6.65
    0 -9 -20 3.21 3.31
    0 9 21 245.38 21.45
    0 -9 -21 204.94 15.27
    0 9 21 262.21 21.17
    0 -9 -21 173.99 12.73
    0 9 22 41.62 10.59
    0 -9 -22 26.92 6.21
    0 9 22 19.94 8.75
    0 -9 -22 28.29 4.58
    0 9 23 92.44 13.22
    0 9 23 68.86 12.57
    0 -9 -23 64.17 8.33
    0 9 24 1.85 8.99
    0 9 24 7.71 9.05
    0 -9 -24 4.43 4.31
    0 9 25 113.49 15.68
    0 -9 -25 92.77 10.05
    0 9 25 133.37 17.52
    0 -9 -26 -3.31 4.57
    0 9 26 6.14 9.68
    0 -9 -27 31.4 6.24
    0 -9 -28 34.19 6.55
    0 -9 -29 35.89 6.3
    0 10 -32 51.46 6.76
    0 10 -31 15.67 5.19
    0 -10 30 20.97 12.29
    0 10 -30 13.55 5.13
    0 -10 29 1.85 9.67
    0 10 -29 -0.34 4.24
    0 -10 28 280.97 29.65
    0 10 -28 226 14.53
    0 -10 27 65.15 9.98
    0 -10 27 78.97 16.67
    0 10 -27 52.74 7.22
    0 -10 26 4.04 5.5
    0 -10 26 -1.64 9.5
    0 10 -26 5.98 4.87
    0 -10 25 3.28 5.38
    0 -10 25 4.65 9.34
    0 10 -25 0.69 4.07
    0 10 -24 384.85 21.13
    0 -10 24 340.46 22.92
    0 -10 24 344.3 31.95
    0 10 -23 144.26 10.83
    0 -10 23 122.92 12.16
    0 -10 23 147.59 19.12
    0 -10 22 17.21 5.3
    0 -10 22 10.18 7.84
    0 10 -22 20.39 4.76
    0 -10 21 6.2 4.7
    0 -10 21 -1.18 7.1
    0 10 -21 -4.04 4.29
    0 10 -20 341.76 18.75
    0 -10 20 296.94 26.07
    0 -10 20 308.83 19.86
    0 10 -19 204.89 12.61
    0 -10 19 171.72 18.32
    0 -10 19 162.76 13.14
    0 10 -18 123.01 9.21
    0 -10 18 114.01 14.09
    0 -10 18 106.39 10.09
    0 10 -17 1.75 3.43
    0 -10 17 0.85 5.14
    0 -10 17 4.31 4.55
    0 -10 16 281.6 22.83
    0 -10 16 327.6 19.53
    0 10 -16 330.28 18.43
    0 10 -16 334.26 21.28
    0 -10 15 301.2 16.25
    0 10 -15 276.29 19.15
    0 -10 15 240.97 20.23
    0 10 -15 289.94 14.64
    0 10 -15 284.71 16.66
    0 -10 14 234.32 14.32
    0 10 -14 249.74 12.7
    0 10 -14 247.41 17.19
    0 10 -14 232.88 14.53
    0 -10 14 214.14 17.78
    0 -10 13 1.21 2.81
    0 10 -13 0.51 3.78
    0 10 -13 0.3 2.21
    0 10 -13 2.65 3.37
    0 -10 13 2.48 4.23
    0 -10 12 137.72 10.16
    0 10 -12 145.18 10.12
    0 -10 12 121.21 12.03
    0 10 -12 130.92 11.71
    0 -10 11 163.91 11.66
    0 10 -11 169.38 13.31
    0 10 -11 178.02 11.47
    0 -10 11 131.72 12.56
    0 -10 10 269.68 17.49
    0 10 -10 305.36 19.44
    0 -10 10 276.13 21.36
    0 10 -10 298.46 17.03
    0 -10 10 288.07 19.05
    0 -10 9 1.7 3.49
    0 10 -9 4.54 4.19
    0 -10 9 5.23 5.31
    0 10 -9 2.44 3.38
    0 -10 9 1.88 3.38
    0 10 -8 43.44 4.66
    0 10 -8 42.72 6.71
    0 -10 8 37.56 6.28
    0 -10 8 34.2 6.13
    0 10 -8 43.54 5.75
    0 10 -8 39.8 6.64
    0 10 -7 250.78 14.11
    0 10 -7 263.2 17.92
    0 -10 7 255.1 16.38
    0 -10 7 300.51 20.32
    0 -10 7 229.27 16.76
    0 -10 7 252.07 19.86
    0 10 -7 214.01 15.09
    0 10 -7 246.9 17.07
    0 10 -6 305.05 16.97
    0 10 -6 326.82 20.72
    0 -10 6 308.32 18.82
    0 -10 6 323.02 22.23
    0 -10 6 287.17 19.85
    0 -10 6 308.46 22.14
    0 10 -6 293.78 17.97
    0 10 -6 325.43 20.18
    0 10 -5 3.37 2.61
    0 -10 5 5.14 3.28
    0 -10 5 10.13 5.44
    0 -10 5 10.1 5.04
    0 10 -5 6.85 2.79
    0 -10 5 2.79 4.57
    0 10 -5 10.12 3.99
    0 10 -5 16.78 4.34
    0 -10 4 0.34 3.16
    0 -10 4 11.86 5.81
    0 -10 4 10.67 4.22
    0 10 -4 1.42 2.19
    0 -10 4 6.82 5.03
    0 10 -4 3.2 3.06
    0 10 -4 3.71 3.47
    0 10 -4 4.31 3.58
    0 -10 3 119.59 9.68
    0 -10 3 156.24 13.5
    0 -10 3 126.94 12.38
    0 10 -3 129.32 11.41
    0 10 -3 136.14 10.72
    0 -10 3 130.01 12.87
    0 10 -3 144.95 12.28
    0 10 -3 135.35 9.16
    0 10 -2 76.08 8.58
    0 -10 2 87.44 10.06
    0 10 -2 81.42 7.75
    0 -10 2 67.49 6.62
    0 -10 2 76.99 9.78
    0 10 -2 85.98 9.21
    0 10 -2 69.82 5.83
    0 10 -1 5.74 3.85
    0 -10 1 18.27 5.72
    0 10 -1 12.11 3.73
    0 -10 1 11.58 3.26
    0 -10 1 12.77 5.12
    0 10 -1 15.13 4.83
    0 10 -1 13.53 2.41
    0 10 0 55.21 6.31
    0 -10 0 57.89 8.64
    0 -10 0 57.43 5.64
    0 -10 0 57.98 8.41
    0 10 0 60.46 7.61
    0 10 0 53.28 7.66
    0 -10 -1 112.66 9.85
    0 10 1 109.4 10.42
    0 10 1 109.19 9.14
    0 -10 -1 112.31 11.22
    0 -10 -1 100.06 7.81
    0 -10 -1 114.8 11.23
    0 10 1 125.43 11.45
    0 10 1 105.26 6.09
    0 -10 -2 63.42 8.68
    0 10 2 69.92 8.12
    0 -10 -2 63.01 8.53
    0 -10 -2 61.23 5.73
    0 10 2 65.99 8.46
    0 -10 -3 122.35 11.7
    0 10 3 119.48 11.04
    0 -10 -3 121.17 11.62
    0 -10 -3 125.59 8.36
    0 10 3 118.25 11.73
    0 -10 -4 104.11 10.63
    0 -10 -4 94.8 10.25
    0 10 4 106.1 11.06
    0 10 4 117.7 10.6
    0 -10 -5 21.65 5.53
    0 -10 -5 24.89 5.76
    0 10 5 42.73 7.15
    0 10 5 25.2 5.54
    0 -10 -6 1.64 3.83
    0 -10 -6 0.5 3.83
    0 10 6 -0.63 3.94
    0 10 6 2.05 3.91
    0 -10 -7 88.82 9.82
    0 -10 -7 103.35 10.08
    0 10 7 92.46 10.77
    0 10 7 88.97 9.7
    0 10 8 173.01 14.1
    0 -10 -8 178.64 13.79
    0 -10 -8 182.38 14.42
    0 10 8 187.42 15.75
    0 -10 -9 58.98 7.9
    0 10 9 51.11 7.7
    0 -10 -9 38.64 6.69
    0 10 9 42.64 5.59
    0 10 9 48.1 8.45
    0 10 10 100.95 10.69
    0 10 10 85.43 8.03
    0 10 10 103.53 11.82
    0 -10 -10 97.33 9.52
    0 -10 -10 114.19 10.62
    0 10 11 60.8 8.71
    0 10 11 44.3 5.93
    0 10 11 77.82 10.58
    0 -10 -11 55.81 7.34
    0 -10 -11 71.51 8.61
    0 10 12 55.73 8.16
    0 10 12 54.99 6.26
    0 -10 -12 56.69 7.96
    0 -10 -12 54.81 7.18
    0 10 13 66.26 7.01
    0 -10 -13 82.05 9.27
    0 10 13 81.03 10.08
    0 -10 -13 83.8 8.45
    0 -10 -14 216.93 15.55
    0 10 14 217.97 17.16
    0 -10 -14 181.81 13.78
    0 -10 -15 151.38 12.9
    0 10 15 167.22 15.01
    0 -10 -15 140.01 11.42
    0 10 16 17.23 6.4
    0 -10 -16 15.45 5.21
    0 -10 -16 9.83 4.08
    0 10 17 131.55 13.89
    0 -10 -17 98.26 9.28
    0 -10 -17 106.45 10.78
    0 10 17 117.04 13.99
    0 10 18 280.97 21.25
    0 -10 -18 204.31 14.8
    0 -10 -18 247.1 17.35
    0 10 18 254.17 21.51
    0 10 19 215.86 18.79
    0 -10 -19 162.02 12.29
    0 -10 -19 173.91 14.3
    0 10 19 212.79 19.64
    0 10 20 6.84 7.71
    0 10 20 -5.62 7.43
    0 -10 -20 0.64 3.23
    0 -10 -20 4.69 4.55
    0 10 21 96.29 13.04
    0 -10 -21 80.48 9.52
    0 10 21 92.87 14.23
    0 10 22 166.76 17.12
    0 -10 -22 115.92 11.68
    0 10 22 160.04 18.19
    0 -10 -23 110.8 11.39
    0 10 23 187.94 19.75
    0 -10 -24 -2.51 4.36
    0 -10 -25 36.76 6.73
    0 -10 -26 91.25 9.85
    0 11 -29 2.64 4.25
    0 11 -28 48.94 6.74
    0 -11 28 56.48 15.5
    0 11 -27 12.59 4.77
    0 -11 27 3.27 9.5
    0 11 -26 3.73 4.42
    0 -11 26 -1.55 9.18
    0 -11 25 20.93 6.31
    0 11 -25 26.7 5.55
    0 -11 25 14.65 10.46
    0 -11 24 121.55 11.97
    0 11 -24 128.38 10.44
    0 -11 24 146.05 20.14
    0 -11 23 0.47 4.32
    0 11 -23 0.32 3.97
    0 -11 23 3.87 7.78
    0 -11 22 19.75 5.89
    0 11 -22 12.84 4.56
    0 -11 22 10.83 8.24
    0 11 -21 119.96 9.64
    0 -11 21 104.63 10.72
    0 -11 21 134.25 17.04
    0 -11 20 147.39 12.75
    0 -11 20 144.15 17.37
    0 -11 19 16.06 5.33
    0 11 -19 13.44 5.76
    0 11 -19 10.81 4.36
    0 -11 19 11.52 6.85
    0 -11 18 53.18 7.26
    0 11 -18 40.78 7.24
    0 11 -18 45.33 5.96
    0 -11 18 52.58 10
    0 -11 17 308.75 19.42
    0 11 -17 322.33 21.15
    0 11 -17 336.13 18.38
    0 -11 17 264.02 22.88
    0 11 -16 258.7 17.88
    0 11 -16 226.32 12.33
    0 11 -16 255.84 14.86
    0 -11 16 224.12 19.08
    0 11 -15 107.07 10.75
    0 11 -15 81.79 6.1
    0 11 -15 108.98 8.43
    0 -11 15 81.19 11
    0 -11 15 88.94 7.7
    0 -11 14 79.89 7.42
    0 11 -14 80.33 7.55
    0 11 -14 78.7 5.87
    0 -11 14 70.37 9.83
    0 11 -14 103.5 10.44
    0 -11 13 385.81 22.19
    0 11 -13 403.47 22.21
    0 11 -13 416.79 20.1
    0 -11 13 372.02 25.22
    0 11 -13 400.25 24.9
    0 11 -12 166.39 13.47
    0 -11 12 153.14 13.38
    0 11 -12 156.7 11.15
    0 -11 12 146.41 11.31
    0 11 -11 79.65 7.6
    0 -11 11 70.56 7.89
    0 11 -11 78.69 9.75
    0 11 -11 86.86 9.55
    0 11 -11 62.28 7.69
    0 -11 11 71.08 8.94
    0 11 -10 122.89 9.6
    0 11 -10 142.37 12.54
    0 -11 10 106.04 10.03
    0 -11 10 119.46 11.38
    0 11 -10 122.87 11.43
    0 11 -10 101.7 9.65
    0 11 -9 619.23 33.23
    0 -11 9 518.43 30.28
    0 -11 9 548.02 30.77
    0 -11 9 602.67 35.06
    0 11 -9 583.89 31.82
    0 11 -9 487.19 29.14
    0 11 -8 7.66 2.99
    0 11 -8 6.61 4.55
    0 -11 8 13.17 4.97
    0 -11 8 1.85 3.54
    0 -11 8 15.28 6.63
    0 11 -8 8.92 4.75
    0 11 -8 5.25 3.38
    0 11 -7 88.8 7.36
    0 -11 7 94.54 9.29
    0 -11 7 123.26 13.05
    0 -11 7 100.71 10.31
    0 11 -7 113.53 11.21
    0 11 -7 94.17 8.43
    0 11 -7 98.36 10.18
    0 11 -6 129.75 9.73
    0 -11 6 142.55 11.44
    0 -11 6 130.38 12.6
    0 11 -6 156.45 13.72
    0 -11 6 178.09 16.1
    0 11 -6 138.23 10.46
    0 11 -6 151.72 12.91
    0 11 -5 458.26 24.7
    0 -11 5 474.7 26.14
    0 -11 5 515.09 30.62
    0 -11 5 429.28 28.06
    0 11 -5 467.3 28.57
    0 -11 5 481.61 30.74
    0 11 -5 479.26 25.09
    0 11 -5 480.7 28
    0 11 -4 3.3 3.35
    0 11 -4 2.97 2.41
    0 -11 4 3.24 3.23
    0 -11 4 19.56 7.12
    0 -11 4 3.17 5.01
    0 -11 4 17.75 6.74
    0 11 -4 3.66 4.54
    0 11 -4 8.17 4.31
    0 11 -3 126.91 8.9
    0 11 -3 143.48 12.89
    0 -11 3 140.38 14.08
    0 -11 3 122.26 12.58
    0 -11 3 144.46 13.85
    0 -11 3 133.21 10.12
    0 11 -3 140.99 12.19
    0 11 -2 200.11 15.72
    0 -11 2 183.74 16.38
    0 -11 2 169.77 15.65
    0 -11 2 200.25 16.54
    0 -11 2 180.88 12.26
    0 11 -2 193.44 14.92
    0 11 -1 358.11 23.39
    0 -11 1 351.68 24.27
    0 -11 1 317.95 23.64
    0 -11 1 374.49 24.18
    0 -11 1 363.23 19.84
    0 11 -1 347.12 22.38
    0 -11 0 37.18 7.91
    0 11 0 31.54 6.65
    0 -11 0 37.32 7.56
    0 -11 0 40.01 5.13
    0 11 0 38.01 6.92
    0 -11 -1 133.61 13.39
    0 11 1 161.88 13.69
    0 -11 -1 156.03 13.94
    0 -11 -1 141.57 9.78
    0 11 1 136.21 12.44
    0 -11 -2 133.65 13.09
    0 11 2 150.63 13.54
    0 -11 -2 137.08 13.09
    0 -11 -2 135.84 9.34
    0 11 2 136.82 12.45
    0 11 3 117.12 12.03
    0 -11 -3 111.1 11.52
    0 -11 -3 111.01 11.77
    0 11 3 104.16 10.88
    0 11 4 26.5 6.51
    0 -11 -4 21.69 6.1
    0 -11 -4 25.41 6.34
    0 11 4 13.61 5.3
    0 11 5 242.84 18.77
    0 -11 -5 243.51 17.66
    0 -11 -5 219.22 17.54
    0 11 5 250.04 17.84
    0 11 6 36.66 7.56
    0 -11 -6 32.07 6.87
    0 -11 -6 25.72 6.32
    0 11 6 34.21 6.93
    0 11 7 8.48 5.58
    0 -11 -7 9.53 4.68
    0 -11 -7 9.99 4.93
    0 11 7 4.58 4.97
    0 11 8 168.42 15.39
    0 -11 -8 153.74 13.21
    0 -11 -8 141.03 13.22
    0 11 8 161 14.06
    0 11 9 167.84 15.48
    0 -11 -9 158.28 13.19
    0 -11 -9 148.54 13.44
    0 11 9 149.96 13.97
    0 11 10 6.06 5.46
    0 -11 -10 8.75 4.44
    0 -11 -10 5.68 4.76
    0 11 10 9.09 5.08
    0 11 11 3.89 5.6
    0 -11 -11 0.94 3.83
    0 -11 -11 -1.69 5.02
    0 11 11 0.62 4.6
    0 11 12 99.75 12.42
    0 -11 -12 81.45 9.14
    0 -11 -12 88.51 10.22
    0 11 12 86.41 10.83
    0 11 13 15.54 6.98
    0 -11 -13 26.75 5.65
    0 -11 -13 22.18 6.04
    0 11 13 25.66 6.9
    0 11 14 5.04 6.35
    0 -11 -14 1.26 4.02
    0 -11 -14 2.21 4.27
    0 11 14 8.79 5.17
    0 11 15 7.77 6.3
    0 -11 -15 5.64 4.06
    0 -11 -15 1.65 4.94
    0 11 15 1.4 5.03
    0 11 16 44.51 9.88
    0 -11 -16 30 5.65
    0 -11 -16 37.34 7.17
    0 11 16 28.06 7.95
    0 11 17 3.72 5.93
    0 11 17 5.51 7.39
    0 -11 -17 -1.1 4.36
    0 -11 -17 2.19 3.69
    0 11 17 -0.94 7.13
    0 11 18 9.46 7.23
    0 11 18 5.35 6.09
    0 -11 -18 2.19 4.68
    0 11 18 8.85 7.43
    0 11 19 2.95 7.16
    0 11 19 -3.13 7.35
    0 -11 -19 -2.73 5.27
    0 11 19 -3.07 7.72
    0 11 20 17.28 8.67
    0 11 20 14.47 8.2
    0 -11 -20 4.87 5.84
    0 11 20 26.57 10.14
    0 -11 -21 13.38 5.42
    0 11 21 22.16 9.8
    0 -11 -22 0.53 4.84
    0 -11 -23 1.04 4.79
    0 -11 -24 -2.03 5.68
    0 -12 26 77.44 15.53
    0 -12 25 103.47 17.65
    0 12 -25 117.09 9.81
    0 -12 24 -3.89 8.09
    0 12 -24 0.95 4.17
    0 12 -23 160.21 11.93
    0 -12 23 188.29 20.64
    0 -12 22 29.32 6.73
    0 12 -22 39.8 6.15
    0 -12 22 52.21 11.55
    0 12 -22 53.84 8.56
    0 12 -21 77.16 9.41
    0 -12 21 50.79 10.87
    0 -12 21 55.08 7.95
    0 12 -21 68.99 7.16
    0 12 -20 4.1 5.5
    0 -12 20 4.93 7.1
    0 -12 20 0.41 4.72
    0 12 -20 0.6 4.06
    0 -12 19 172.85 18.2
    0 -12 19 173.09 13.99
    0 12 -19 204.04 13.15
    0 12 -18 48.67 8.28
    0 -12 18 41.18 8.91
    0 -12 18 30.22 6.3
    0 12 -18 43.87 5.96
    0 12 -17 33.89 7.29
    0 -12 17 21.96 5.81
    0 -12 17 28.06 7.59
    0 12 -17 37.66 5.73
    0 12 -16 4.68 5.11
    0 -12 16 0.75 5.72
    0 12 -16 2.18 4.06
    0 12 -16 3.94 3.64
    0 12 -15 45.8 7.73
    0 12 -15 37.12 6.29
    0 -12 15 47 8.37
    0 12 -15 36.77 5.76
    0 -12 14 28.66 5.21
    0 12 -14 30.51 6.83
    0 12 -14 27.74 5.57
    0 -12 14 22.5 6.73
    0 12 -14 31.64 5.53
    0 12 -13 1.64 4.58
    0 -12 13 12.2 3.91
    0 12 -13 5.74 4.9
    0 12 -13 1.82 3.53
    0 -12 13 10.62 5.42
    0 12 -13 8.31 5.41
    0 12 -12 19.46 4.85
    0 -12 12 17.6 4.59
    0 12 -12 11.96 5.25
    0 12 -12 18.07 4.64
    0 -12 12 18.93 6.08
    0 12 -12 25.88 6.63
    0 12 -11 4.44 4.14
    0 -12 11 1.7 3.74
    0 12 -11 3.4 5.24
    0 12 -11 3.81 3.55
    0 -12 11 0.56 4.55
    0 12 -11 5.37 5.52
    0 12 -10 -2.1 4.39
    0 12 -10 2.25 4.67
    0 12 -10 4.87 3.27
    0 -12 10 -0.46 3.81
    0 12 -10 0.66 4.77
    0 -12 10 -1.59 4.52
    0 12 -9 1.69 4.62
    0 -12 9 5 3.91
    0 -12 9 4.02 4.66
    0 12 -9 3.48 3.24
    0 12 -9 3.28 5.12
    0 12 -8 37.54 4.66
    0 12 -8 53.14 8.57
    0 -12 8 31.21 6.51
    0 -12 8 42.76 6.8
    0 -12 8 27.68 7.92
    0 12 -8 34.84 6.93
    0 12 -8 36.21 5.45
    0 12 -7 33.57 4.55
    0 12 -7 33.43 7
    0 -12 7 30.44 6.55
    0 -12 7 23.25 5.32
    0 -12 7 37.16 8.34
    0 12 -7 34.86 7.03
    0 12 -7 31.83 5.04
    0 12 -6 11.82 3.57
    0 -12 6 15.17 4.66
    0 -12 6 15.15 6.13
    0 -12 6 6.08 5.07
    0 12 -6 15.33 5.62
    0 12 -6 12.26 3.4
    0 12 -6 18.54 5.68
    0 12 -5 1.18 3.75
    0 -12 5 3.55 3.89
    0 -12 5 7.42 5.92
    0 -12 5 10.24 5.1
    0 12 -5 7.01 4.97
    0 -12 5 11.29 6.75
    0 12 -5 -0.28 2.97
    0 12 -5 2.25 4.44
    0 12 -4 32.67 5.44
    0 -12 4 43.23 6.14
    0 -12 4 59.56 9.68
    0 -12 4 42.65 7.88
    0 12 -4 59.27 8.69
    0 -12 4 61.66 10.11
    0 12 -4 36.78 4.65
    0 12 -4 40.6 7.3
    0 -12 3 266.24 15.86
    0 -12 3 261.19 19.98
    0 -12 3 198.93 18.05
    0 12 -3 301.37 20.01
    0 -12 3 250.12 20.28
    0 12 -3 241.3 18.09
    0 12 -3 247.24 15.82
    0 -12 2 2.91 3.04
    0 -12 2 -0.69 5.48
    0 -12 2 1.44 5.26
    0 -12 2 4.55 5.04
    0 12 -2 5.67 4.7
    0 12 -2 7.76 4.88
    0 -12 1 10.27 3.49
    0 -12 1 11.52 5.79
    0 -12 1 3.74 5.2
    0 -12 1 12.61 6.22
    0 12 -1 9.69 5.29
    0 12 -1 17.63 5.92
    0 -12 0 15.6 3.97
    0 -12 0 49.02 9.18
    0 -12 0 32.5 7.65
    0 -12 0 36.33 8.54
    0 12 0 17.77 6.21
    0 12 0 31.16 6.71
    0 -12 -1 504.65 25.79
    0 -12 -1 515.21 30.96
    0 12 1 498.71 29.67
    0 12 1 583.96 32.2
    0 -12 -1 497.49 31.33
    0 -12 -2 5.56 5.25
    0 12 2 3.48 4.91
    0 -12 -2 2.52 5.14
    0 12 2 15.82 6.12
    0 -12 -2 4.44 3.14
    0 12 3 29.96 6.77
    0 -12 -3 47.34 8.34
    0 12 3 40.04 8.42
    0 -12 -3 29.35 7.33
    0 12 4 4.15 5.62
    0 -12 -4 21.59 7.61
    0 12 4 4.3 5.49
    0 -12 -4 12.04 6.9
    0 12 5 820.55 43.79
    0 -12 -5 773.18 43.28
    0 12 5 819.82 45.8
    0 -12 -5 787.69 44.23
    0 12 6 1.21 5.36
    0 -12 -6 0.57 4.97
    0 12 6 2.98 5.44
    0 -12 -6 0.64 4.46
    0 12 7 19.77 6.23
    0 -12 -7 14.35 5.58
    0 12 7 24.37 7.4
    0 -12 -7 20.28 6.26
    0 12 8 10.06 6.5
    0 -12 -8 11.26 5.9
    0 12 8 11.69 6.53
    0 -12 -8 7.5 6.05
    0 12 9 591 33.73
    0 -12 -9 494.15 31.11
    0 12 9 645.6 36.41
    0 -12 -9 542.12 32.66
    0 12 10 -0.65 5.52
    0 -12 -10 0.5 4.72
    0 12 10 -2.44 6.36
    0 -12 -10 1.82 4.99
    0 12 11 72.78 10.65
    0 -12 -11 63.82 8.56
    0 12 11 70.89 11.32
    0 -12 -11 82.89 9.9
    0 12 12 6.15 6.55
    0 -12 -12 -2.77 4.84
    0 12 12 6.84 7.02
    0 -12 -12 0.6 4.75
    0 12 13 435.67 28.54
    0 -12 -13 377.1 24.44
    0 -12 -13 425.07 26.6
    0 12 14 -5.01 6.72
    0 12 14 5.39 7.3
    0 -12 -14 -1.17 4.73
    0 12 15 130.89 14.42
    0 12 15 139.04 16.12
    0 -12 -15 101.38 11.32
    0 12 16 1.5 6.31
    0 -12 -16 -0.58 5.07
    0 12 16 6.68 7.68
    0 12 17 277.04 22.01
    0 12 17 291.92 24.78
    0 -12 -17 229.02 18.8
    0 -12 -18 1.71 4.83
    0 -12 -19 67.32 9.29
    0 -12 -20 -2.78 5.77
    0 -12 -21 64.03 9.04
    0 13 -25 12.77 4.88
    0 13 -24 -2.68 4.84
    0 -13 24 -6.07 7.82
    0 13 -23 68.57 8.84
    0 -13 23 111.89 15.6
    0 13 -22 46.62 8.6
    0 -13 22 55.7 11.27
    0 13 -22 36.38 6.83
    0 13 -21 56.4 8.19
    0 13 -21 87.34 10.65
    0 -13 21 79.23 12.63
    0 13 -21 85.27 8.02
    0 13 -20 -2.11 3.85
    0 13 -20 6.05 5.43
    0 -13 20 13.14 8.21
    0 13 -20 2.11 4.19
    0 13 -19 145.12 13.36
    0 13 -19 196.32 12.65
    0 13 -19 207.98 16.14
    0 -13 19 153.11 16.82
    0 13 -18 14.87 4.98
    0 13 -18 19.18 4.85
    0 -13 18 16.11 5.75
    0 13 -18 23.69 7.13
    0 -13 18 23.2 7.71
    0 13 -17 105 11.02
    0 13 -17 133.66 10.24
    0 -13 17 128.06 11.25
    0 13 -17 158.7 13.87
    0 -13 17 126.08 14.35
    0 13 -16 4.81 4.43
    0 13 -16 -0.75 5.77
    0 13 -16 1.96 3.95
    0 13 -16 4.25 5.53
    0 -13 16 8.13 5.95
    0 13 -15 254.15 15.37
    0 13 -15 268.1 20.04
    0 13 -15 243.53 18.32
    0 -13 15 244.17 19.29
    0 13 -14 14.8 4.91
    0 13 -14 12.42 6.52
    0 13 -14 14.54 6
    0 -13 14 17.24 6.69
    0 13 -14 9.21 4.17
    0 13 -13 373.39 20.43
    0 13 -13 372.07 23.49
    0 13 -13 366.79 24.77
    0 13 -13 293.57 20.39
    0 -13 13 309.24 22.54
    0 13 -12 2.4 5.02
    0 13 -12 1.41 4.31
    0 13 -12 7.17 5.23
    0 13 -12 3.44 3.64
    0 -13 12 11.37 5.86
    0 -13 11 152.32 13.39
    0 -13 11 120.92 11.25
    0 13 -11 144.4 11.33
    0 13 -11 160.1 13.89
    0 13 -11 125.55 11
    0 13 -11 178.51 15.3
    0 13 -10 4.18 5.36
    0 -13 10 12.53 4.95
    0 13 -10 6.25 4.69
    0 -13 10 17.74 6.25
    0 13 -10 14.08 6.47
    0 13 -10 -0.39 3.27
    0 -13 9 455.84 28.33
    0 13 -9 445.41 26.52
    0 13 -9 552.52 32.02
    0 13 -9 554.85 30.76
    0 -13 9 519.86 29.01
    0 13 -8 2.97 5.8
    0 -13 8 8.65 4.91
    0 13 -8 11.1 5.54
    0 -13 8 10.08 5.92
    0 13 -7 145.05 13.99
    0 -13 7 114.45 12.27
    0 -13 7 140.19 11.73
    0 13 -7 139.7 13.14
    0 13 -6 8.27 5.48
    0 -13 6 15.76 6.13
    0 -13 6 19.06 5.57
    0 13 -6 8.33 5.83
    0 13 -5 505.14 31.27
    0 -13 5 424.99 29.63
    0 -13 5 531.43 32.29
    0 -13 5 520.41 27.66
    0 13 -5 507.42 30.27
    0 13 -4 9.67 5.8
    0 -13 4 14.87 7.05
    0 -13 4 5.52 5.34
    0 -13 4 17.07 7.66
    0 -13 4 9.28 4.19
    0 13 -4 11.97 5.47
    0 13 -3 80.52 10.45
    0 -13 3 89.28 12.1
    0 -13 3 55.07 9.6
    0 -13 3 90.86 11.69
    0 -13 3 71.24 7.63
    0 13 -3 71.43 9.82
    0 13 -2 9.81 6.04
    0 -13 2 37.45 9.9
    0 -13 2 26.63 7.4
    0 -13 2 13.89 4.42
    0 13 -2 22.29 7.09
    0 13 -1 498.07 29.23
    0 -13 1 415.5 28.62
    0 -13 1 431.33 28.07
    0 -13 1 418.55 22.88
    0 13 -1 464.03 27.36
    0 13 0 5.76 5.05
    0 -13 0 0.77 5.65
    0 -13 0 2.37 5.97
    0 -13 0 16.34 7.11
    0 -13 0 -0.56 3.23
    0 13 0 3.67 5.21
    0 -13 -1 82.54 11.73
    0 13 1 92.66 11.79
    0 -13 -1 62.75 10.81
    0 -13 -1 91.17 11.35
    0 13 1 91.13 10.96
    0 -13 -2 37.56 8.48
    0 13 2 40.79 8.7
    0 -13 -2 27.72 8.24
    0 -13 -2 36.32 8.3
    0 13 2 56.47 8.88
    0 -13 -3 197.49 17.38
    0 13 3 214.79 18.19
    0 -13 -3 159.18 17.28
    0 -13 -3 207.66 16.98
    0 13 3 222.37 17.39
    0 -13 -4 4.95 5.28
    0 13 4 0.77 6.04
    0 -13 -4 -4.46 6.5
    0 -13 -4 3.68 6.01
    0 13 4 8.25 6.09
    0 13 5 33.38 7.35
    0 -13 -5 31.3 7.46
    0 13 5 20.33 7.47
    0 -13 -5 15.48 6.12
    0 13 6 24.74 7.1
    0 -13 -6 27.4 7.34
    0 13 6 17.5 7.19
    0 -13 -6 17.86 6.29
    0 13 7 98.23 11.68
    0 -13 -7 80.13 10.74
    0 13 7 86 12.08
    0 -13 -7 92.38 10.63
    0 13 8 10.02 6.15
    0 -13 -8 15.2 6.22
    0 13 8 7.45 6.68
    0 -13 -8 11.76 5.76
    0 13 9 15.59 6.65
    0 -13 -9 21.48 6.21
    0 13 9 21.14 7.5
    0 -13 -9 18.91 5.79
    0 13 10 4.82 5.65
    0 -13 -10 2.57 4.62
    0 13 10 3.46 6.31
    0 -13 -10 0.49 4.39
    0 -13 -11 15.22 6.19
    0 13 11 6.2 6.47
    0 13 11 13.31 6.65
    0 -13 -12 8.15 5.35
    0 13 12 2.72 6.6
    0 13 12 4.99 6.4
    0 -13 -13 25.39 6.76
    0 13 13 36.18 9.52
    0 13 13 21.85 8.25
    0 13 14 1.48 8.21
    0 -13 -14 7.35 5.49
    0 -13 -15 -0.61 4.89
    0 -13 -16 15.6 5.92
    0 -13 -17 55.7 8.96
    0 -13 -18 -1.17 5.7
    0 14 -23 -2.7 4.89
    0 14 -22 39.75 7.19
    0 -14 21 0.96 7.3
    0 14 -21 6.88 4.71
    0 -14 20 16.25 8.43
    0 14 -20 11.5 4.97
    0 14 -19 -3.12 6.28
    0 14 -19 1.03 3.87
    0 -14 19 1.7 6.51
    0 14 -18 45.72 9.95
    0 14 -18 36.68 6.9
    0 -14 18 62.08 10.46
    0 14 -18 48.88 8.79
    0 14 -17 -3.85 6.96
    0 -14 17 3.06 6.4
    0 14 -17 3.76 5.89
    0 14 -16 68.94 7.67
    0 14 -16 80.4 11.34
    0 -14 16 68.33 10.49
    0 14 -16 74.65 10.41
    0 14 -15 -1.34 4.82
    0 14 -15 8.37 6.6
    0 -14 15 13.84 6.55
    0 14 -15 8.16 6.02
    0 14 -14 30 5.87
    0 14 -14 16.68 6.89
    0 -14 14 26.3 7.12
    0 14 -14 30.84 7.15
    0 14 -13 -0.36 4.97
    0 -14 13 0.62 5.23
    0 14 -13 0.75 5.7
    0 14 -13 0.63 5.26
    0 14 -12 90.33 8.7
    0 14 -12 66.72 10.47
    0 14 -12 82.81 10.74
    0 -14 12 62.25 9.35
    0 14 -11 -1.87 6.11
    0 14 -11 -2.24 6.12
    0 -14 11 3.95 4.59
    0 14 -11 -1.87 5
    0 14 -10 -0.62 5.64
    0 14 -10 0.74 6.59
    0 -14 10 3.21 4.84
    0 14 -10 1.92 4.46
    0 14 -9 8.71 5.97
    0 14 -9 3.14 4.54
    0 14 -9 1.48 6.13
    0 -14 9 7.58 4.92
    0 14 -8 146.22 13.5
    0 -14 8 120.4 11.26
    0 14 -8 125.25 14.04
    0 -14 8 110.17 11.81
    0 14 -7 11.81 5.51
    0 -14 7 14.75 5.2
    0 14 -7 11.05 6.47
    0 -14 7 15.15 5.51
    0 14 -6 10.58 6.12
    0 14 -6 14.73 6.67
    0 -14 6 8.79 4.64
    0 -14 6 13.44 5.71
    0 14 -5 16.85 6.77
    0 14 -5 12.57 6.71
    0 -14 5 12.76 6.05
    0 14 -4 94.75 11.24
    0 -14 4 72.15 10.65
    0 14 -4 74.19 10.75
    0 -14 4 99.5 12.42
    0 14 -3 17.65 7.08
    0 -14 3 13.8 6.66
    0 -14 3 28.4 7.94
    0 14 -3 14.91 6.78
    0 -14 3 17.62 8.06
    0 14 -2 58.95 9.52
    0 -14 2 43.42 9.21
    0 -14 2 61.51 10.41
    0 14 -2 56.49 9.84
    0 -14 2 68.49 10.43
    0 14 -1 29.94 7.69
    0 -14 1 18.5 7
    0 -14 1 27.43 7.98
    0 14 -1 19.05 7.39
    0 -14 1 33.78 7.85
    0 14 0 55.26 9.07
    0 -14 0 42.81 9.03
    0 -14 0 64.93 10.56
    0 14 0 46.94 9.89
    0 -14 0 67.25 10.14
    0 14 1 37.56 8.06
    0 -14 -1 24.5 7.88
    0 -14 -1 42.72 9.41
    0 14 1 31.17 8.61
    0 -14 -1 45.49 8.86
    0 14 2 72.47 9.91
    0 -14 -2 53.81 10.37
    0 -14 -2 69.38 11.05
    0 14 2 63.17 10.95
    0 -14 -2 55.3 9.68
    0 14 3 46.18 8.51
    0 -14 -3 31.12 8.24
    0 -14 -3 35.99 8.5
    0 14 3 35.19 9
    0 -14 -3 49.06 8.74
    0 14 4 5.33 6.22
    0 -14 -4 6.22 6.64
    0 -14 -4 15.48 6.88
    0 14 4 0.81 6.75
    0 -14 -4 13.36 6.35
    0 14 5 99.06 12.13
    0 -14 -5 48.33 10.09
    0 -14 -5 67.3 10.64
    0 14 5 72.48 11.66
    0 -14 -5 84.13 10.83
    0 14 6 85.27 11.42
    0 -14 -6 66.39 11.41
    0 -14 -6 83.98 11.3
    0 14 6 108.87 13.67
    0 -14 -6 79.92 10.28
    0 -14 -7 18.17 7.22
    0 14 7 10.22 7.14
    0 -14 -7 10.53 7.17
    0 14 7 8.28 6.78
    0 -14 -8 1.38 5.6
    0 14 8 1.73 6.4
    0 14 8 -0.7 6.17
    0 -14 -8 4.89 7.39
    0 14 9 114.7 13.2
    0 -14 -9 105.91 12.4
    0 14 10 93.21 12.29
    0 -14 -10 78.13 10.64
    0 -14 -11 21 7.19
    0 -14 -12 10.36 6.36
    0 -14 -13 78.75 10.7
    0 -14 -14 56.18 9.31
    0 -15 18 106.56 13.34
    0 -15 17 31.81 8.28
    0 -15 16 4.94 6.23
    0 -15 15 40.29 8.69
    0 15 -13 32.82 8.02
    0 15 -12 13.56 6.09
    0 15 -11 7.09 5.78
    0 15 -11 1.55 6.55
    0 15 -10 19.98 6.91
    0 15 -10 6.98 6.8
    0 15 -9 76.52 10.93
    0 15 -9 79.19 11.86
    0 15 -8 62.49 9.91
    0 15 -8 55.07 10.09
    0 15 -7 -0.64 6.04
    0 15 -7 -0.78 6.69
    0 15 -6 3.22 6.01
    0 15 -6 4.67 6.46
    0 15 -5 86.96 12.21
    0 15 -5 94.84 11.69
    0 -15 5 70.22 9.97
    0 15 -4 78.74 11.59
    0 15 -4 93.97 11.61
    0 15 -3 -3.18 7.62
    0 15 -3 -0.65 6.21
    0 -15 3 5.05 5.39
    0 15 -2 2.4 7.08
    0 15 -2 15.07 7.48
    0 -15 2 21.57 7.35
    0 -15 1 108.39 14.04
    0 -15 1 111.14 13.14
    0 15 -1 110.32 13.84
    0 15 -1 108.9 13.07
    0 -15 0 36.2 8.6
    0 -15 0 41.66 8.5
    0 15 0 37.87 8.94
    0 -15 0 51.22 9.94
    0 -15 -1 4.84 6.03
    0 -15 -1 8.45 5.92
    0 15 1 1.34 6.3
    0 -15 -1 2.36 6.71
    0 -15 -2 20.71 7.41
    0 -15 -2 40.87 8.8
    0 -15 -2 30.95 8.63
    0 15 2 26.34 7.56
    0 -15 -3 83.83 11.92
    0 -15 -3 49.27 10.2
    0 15 3 85.3 11.26
    0 -15 -4 13.51 7.12
    0 -15 -4 8.71 6.05
    0 15 4 14.46 6.72
    0 -15 -5 1.48 5.57
    0 15 5 0.69 5.64
    0 -15 -6 39.22 8.77
    0 15 6 49.08 9.3
    0 -15 -7 49.33 9.32
    0 -15 -8 2.11 5.66
    0 -15 -9 6.22 5.95
    0 -15 -10 82.05 11.1
    0 16 -3 24.62 7.69
    0 16 -2 -4.68 7.35
    0 16 -1 18.19 7.48
    0 16 0 114.67 13.62
    0 16 1 -4.79 7.59
    0 16 2 -6.88 8.48
    1 -16 1 16.49 7.02
    1 -16 2 128.28 14.45
    -1 15 10 40.59 10.23
    -1 15 9 160.56 17.29
    1 -15 -9 155.31 15.52
    -1 15 8 5.81 8.08
    1 -15 -8 7.01 6.54
    -1 15 7 2.45 7.01
    1 -15 -7 -1.42 5.62
    -1 15 6 52.09 10.13
    1 -15 -6 43.47 9.24
    1 -15 -5 162.8 17.92
    1 -15 -5 174.22 16.87
    -1 15 4 24.03 8.69
    1 -15 -4 27.59 8.91
    1 -15 -4 34.51 9.09
    -1 15 3 0.76 6.15
    1 -15 -3 8.08 6.79
    1 -15 -3 9.9 7.1
    1 -15 -2 25.4 8.5
    -1 15 2 32.37 8.58
    1 -15 -1 115.98 14.86
    -1 15 1 172.95 16.26
    1 -15 0 24.11 8.34
    -1 15 0 31.53 8.35
    -1 15 -1 13.84 7.5
    1 -15 1 10.52 6.48
    -1 15 -1 23.2 7.64
    -1 15 -2 21.83 8.16
    1 -15 2 24.28 7.6
    -1 15 -2 33.71 8.56
    -1 15 -3 108.34 13.57
    1 -15 3 90.93 12.14
    -1 15 -3 128.05 13.79
    -1 15 -4 16.75 7.31
    1 -15 4 26.98 7.52
    -1 15 -4 14.11 7.67
    -1 15 -5 25.44 7.96
    1 -15 5 18.23 6.81
    -1 15 -5 32.89 8.61
    -1 15 -6 26.95 7.87
    1 -15 6 25.43 6.94
    -1 15 -6 40.4 8.86
    -1 15 -7 33.21 8.37
    -1 15 -7 26.98 7.98
    -1 15 -8 11.65 6.63
    -1 15 -8 7.93 6.27
    -1 15 -9 46.59 7.61
    -1 15 -9 44.43 8.66
    -1 15 -9 35.74 9.15
    -1 15 -10 11.6 7.02
    -1 15 -10 19.3 6.31
    1 -15 10 17.34 6.41
    -1 15 -10 7.16 6.69
    -1 15 -11 5.46 6.17
    1 -15 11 2.42 5.39
    -1 15 -11 3.01 5.5
    -1 15 -12 14.29 7.3
    1 -15 12 19.06 6.74
    -1 15 -12 12.61 5.98
    1 -15 13 85.07 11.31
    -1 15 -13 90.16 9.8
    1 -15 14 31.98 8.38
    1 -15 15 2.18 5.86
    1 -15 16 34.3 8.89
    1 -15 17 6.4 7.18
    1 -14 -13 4.46 5.28
    -1 14 13 -0.89 8.35
    1 -14 -12 1.95 5.23
    -1 14 12 9.53 8.25
    1 -14 -11 49.95 8.7
    -1 14 11 61.08 11.27
    1 -14 -10 5.34 5.49
    1 -14 -10 7.51 7.02
    -1 14 10 5.8 7.55
    1 -14 -9 -4.07 5.57
    -1 14 9 -0.89 6.26
    1 -14 -9 -1.06 6.47
    -1 14 9 2.44 6.79
    1 -14 -8 8.27 6.13
    -1 14 8 6.13 6.7
    1 -14 -8 3.1 7.44
    -1 14 8 5.56 6.78
    1 -14 -7 10.52 6.36
    -1 14 7 12.04 7.15
    1 -14 -7 12.1 7.55
    -1 14 7 14.81 7.34
    1 -14 -6 2.86 5.28
    -1 14 6 10.97 6.86
    1 -14 -6 0.98 6.7
    -1 14 6 6.9 6.48
    1 -14 -5 5.1 5.98
    -1 14 5 2.49 5.76
    1 -14 -5 1.91 6.25
    -1 14 5 -3.77 5.88
    1 -14 -4 6.65 6.13
    -1 14 4 13.1 6.67
    1 -14 -4 0.93 7.64
    -1 14 4 10.39 6.5
    1 -14 -3 5.26 5.67
    -1 14 3 -0.81 6.16
    1 -14 -3 -3.62 6.68
    -1 14 3 5.12 6.12
    1 -14 -2 33.72 8.48
    -1 14 2 38.98 9.06
    1 -14 -2 22.95 8.01
    -1 14 2 54.7 9.19
    1 -14 -1 6.24 6.15
    -1 14 1 1.42 5.89
    1 -14 -1 -2.58 6.5
    -1 14 1 0.78 6.05
    -1 14 0 26.01 7.56
    1 -14 0 10.06 7
    -1 14 0 25.58 7.89
    -1 14 -1 38.26 8.31
    1 -14 1 24.38 7.81
    -1 14 -1 34.43 8.25
    -1 14 -2 88.91 11.46
    -1 14 -2 64.49 10.49
    1 -14 2 65.47 10.57
    -1 14 -3 2.05 5.62
    -1 14 -3 -1.51 6.12
    1 -14 3 -1.19 3.89
    1 -14 3 -5.33 7.25
    -1 14 -4 88.58 11.5
    -1 14 -4 90.81 11.92
    1 -14 4 93.08 9.48
    1 -14 4 70.89 10.97
    -1 14 -5 160.02 14.62
    -1 14 -5 114.76 13.68
    1 -14 5 138.88 11.64
    1 -14 5 94.12 12.27
    -1 14 -6 131.06 13.64
    -1 14 -6 133.42 14.11
    1 -14 6 121.58 11.4
    1 -14 6 105.16 12.2
    -1 14 -7 3.99 5.62
    -1 14 -7 1.5 6.22
    1 -14 7 3.02 4.7
    1 -14 7 3.81 5.01
    -1 14 -8 91.18 11.25
    1 -14 8 77.35 10.13
    -1 14 -8 71.63 10.99
    1 -14 8 73.59 9.4
    -1 14 -9 171.73 15.4
    1 -14 9 148.07 13.75
    -1 14 -9 157.94 13.08
    1 -14 9 161.91 14.15
    -1 14 -9 174.25 16.47
    -1 14 -10 89.25 12.01
    -1 14 -10 77.49 10.55
    -1 14 -10 75.73 9.16
    1 -14 10 80.48 10.18
    -1 14 -11 2.3 7
    -1 14 -11 4.6 6.03
    1 -14 11 8.62 5.99
    -1 14 -11 3.76 5.24
    -1 14 -12 184.16 16.22
    -1 14 -12 164.81 16.75
    1 -14 12 167.29 15.28
    -1 14 -12 177.67 13.56
    -1 14 -13 200.96 17.19
    -1 14 -13 170.56 17.52
    1 -14 13 182.01 16.71
    -1 14 -13 211.13 14.68
    -1 14 -14 119.38 13.09
    -1 14 -14 119.31 10.92
    1 -14 14 114.48 13.28
    -1 14 -14 118.24 14.4
    -1 14 -15 -3.94 7.35
    -1 14 -15 10.46 6.36
    -1 14 -15 3.09 5.31
    1 -14 15 11.19 6.18
    -1 14 -16 162.8 16.54
    -1 14 -16 194.03 16.16
    -1 14 -16 167.17 12.89
    -1 14 -17 157.19 12.24
    -1 14 -17 146.45 16.08
    -1 14 -17 126.27 12.24
    -1 14 -17 185.03 15.63
    1 -14 17 150.41 16.09
    -1 14 -18 110.85 10.11
    -1 14 -18 120.32 14.12
    1 -14 18 120.25 14.69
    -1 14 -18 81.63 10
    -1 14 -18 139.61 13.67
    1 -14 19 29.37 9.05
    -1 14 -19 20.55 5.63
    -1 14 -19 25.34 6.01
    -1 14 -20 150.41 13.58
    1 -14 20 187.22 18.92
    -1 14 -21 57.34 8.07
    -1 14 -22 31.57 6.59
    -1 14 -23 10.92 4.92
    -1 13 17 6.59 7.88
    -1 13 16 140.6 16.47
    1 -13 -16 120.98 12.46
    -1 13 15 -1.8 7.16
    1 -13 -15 5.97 5.22
    -1 13 14 107.7 14.6
    1 -13 -14 81.07 10.37
    -1 13 13 2.56 8.18
    1 -13 -13 6.77 5.61
    -1 13 12 232.44 20.48
    1 -13 -12 193 16.66
    -1 13 11 5.66 7.25
    1 -13 -11 5.48 7.29
    1 -13 -11 5.68 5.43
    1 -13 -10 45.45 10.87
    1 -13 -10 50.75 8.65
    -1 13 10 65.04 11.04
    -1 13 10 60.7 10.2
    1 -13 -9 12.39 5.44
    1 -13 -9 11.7 7.58
    1 -13 -9 8.49 5.92
    -1 13 9 6.79 7.31
    -1 13 9 9.22 6.85
    1 -13 -8 371.22 23.1
    1 -13 -8 302.5 27.03
    1 -13 -8 340.99 24.51
    -1 13 8 438.58 28.22
    -1 13 8 390.66 26.36
    1 -13 -7 13.36 6.38
    1 -13 -7 5.06 7.4
    1 -13 -7 8.1 6.59
    -1 13 7 19.57 7.56
    -1 13 7 19.85 7.41
    1 -13 -6 28.85 6.93
    1 -13 -6 34.43 9.77
    1 -13 -6 35.78 8.08
    -1 13 6 49.65 9.74
    -1 13 6 43.28 8.8
    1 -13 -5 29.79 7.06
    1 -13 -5 4.79 7.02
    1 -13 -5 16.81 6.71
    -1 13 5 19.65 7.36
    -1 13 5 15.61 6.99
    1 -13 -4 417.16 25.76
    1 -13 -4 312.03 26.7
    1 -13 -4 358.14 25.79
    -1 13 4 388.48 26.9
    -1 13 4 437.59 27.04
    1 -13 -3 21.89 7.72
    1 -13 -3 6.32 6.91
    1 -13 -3 12.36 7.42
    -1 13 3 9.09 6.35
    -1 13 3 5.51 6.71
    1 -13 -2 1.3 5.91
    1 -13 -2 1.75 6.23
    1 -13 -2 4.45 6.31
    -1 13 2 2.24 5.63
    -1 13 2 2.04 5.54
    1 -13 -1 71.08 7.22
    1 -13 -1 83.3 10.83
    1 -13 -1 64.87 10.67
    -1 13 1 63.75 10.1
    1 -13 -1 45.07 10.05
    -1 13 1 85.06 10.92
    1 -13 0 459 30.95
    -1 13 0 527.87 30.84
    1 -13 0 422.57 30.89
    1 -13 0 476.49 26.03
    -1 13 0 528.88 31.67
    -1 13 -1 6.4 5.57
    -1 13 -1 9.89 5.88
    1 -13 1 12.04 7.26
    1 -13 1 5.36 4.25
    -1 13 -2 2.11 5.32
    -1 13 -2 1.96 5.38
    1 -13 2 0.78 6.32
    1 -13 2 0.76 3.66
    -1 13 -3 47.68 8.52
    -1 13 -3 32.33 7.71
    1 -13 3 36.79 8.3
    1 -13 3 43.69 6.53
    -1 13 -4 293.19 21.55
    -1 13 -4 325.97 21.54
    1 -13 4 281.42 18.18
    -1 13 -5 6.29 6.07
    -1 13 -5 2.56 5.55
    1 -13 5 2.07 4.96
    1 -13 5 6.76 4.48
    -1 13 -6 44.23 8.45
    -1 13 -6 32.96 7.46
    1 -13 6 33.41 7.1
    1 -13 6 35.45 6.53
    -1 13 -7 30.32 7.84
    -1 13 -7 46.79 8.28
    1 -13 7 26.65 6.67
    1 -13 7 34.32 6.69
    1 -13 8 83.51 9.98
    -1 13 -8 102.45 11.25
    -1 13 -8 77.03 7.86
    -1 13 -8 78.25 10.99
    1 -13 8 81.35 9.71
    1 -13 9 3.27 4.69
    -1 13 -9 1.26 5.25
    -1 13 -9 -2.15 5.89
    1 -13 9 5.03 4.93
    -1 13 -9 0.38 3.52
    -1 13 -10 31.1 6.49
    1 -13 10 17.44 5.56
    -1 13 -10 38.03 7.84
    -1 13 -10 25.4 7.31
    1 -13 10 36.41 7.49
    -1 13 -10 29.37 5.27
    -1 13 -11 10.5 5.02
    1 -13 11 3.34 4.08
    -1 13 -11 7.47 5.85
    -1 13 -11 4.39 5.53
    1 -13 11 8.01 5.25
    -1 13 -11 5.06 3.85
    -1 13 -12 5.97 4.55
    1 -13 12 5.76 4.01
    -1 13 -12 10.37 5.91
    1 -13 12 1.94 5.01
    -1 13 -12 9.69 4.14
    -1 13 -12 9.98 5.69
    -1 13 -13 1.87 5.46
    -1 13 -13 11.36 5.16
    -1 13 -13 5.94 4.21
    -1 13 -13 11.22 6.39
    1 -13 13 14.31 6.02
    1 -13 14 -2.15 5.58
    -1 13 -14 3.74 5.22
    -1 13 -14 1.92 4.48
    -1 13 -14 1.52 5.46
    1 -13 15 28.66 7.74
    1 -13 15 22.12 5.07
    -1 13 -15 19.19 6.67
    -1 13 -15 22.51 6.4
    -1 13 -15 21.13 5.32
    1 -13 16 -0.8 5.87
    -1 13 -16 0.63 5.19
    -1 13 -16 -0.37 4.86
    1 -13 17 10.95 6.73
    -1 13 -17 15.07 6.41
    -1 13 -17 10.19 4.66
    1 -13 18 -4.47 6.75
    -1 13 -18 9.38 6.12
    -1 13 -18 3.23 4.3
    1 -13 19 10.43 7.35
    -1 13 -19 16.27 6.82
    -1 13 -19 12.02 4.85
    1 -13 20 25.18 9.42
    -1 13 -20 36.18 7.99
    -1 13 -20 30.85 6
    1 -13 21 7.5 7.72
    -1 13 -21 11.2 6.1
    -1 13 -21 -0.35 5.56
    1 -13 22 3.43 7.14
    -1 13 -22 10.43 4.97
    -1 13 -23 5.23 4.44
    1 -13 23 -1.22 7.72
    -1 13 -24 37.43 6.37
    -1 12 20 42.32 10.61
    1 -12 -20 15.13 5.61
    -1 12 19 6.74 7.9
    -1 12 19 2.07 8.65
    1 -12 -19 2.74 5.69
    -1 12 18 7.51 7.09
    -1 12 18 1.99 7.35
    1 -12 -18 -2.22 4.86
    1 -12 -17 2.24 4.43
    -1 12 17 19.13 8.17
    1 -12 -16 7.36 4.96
    -1 12 16 5.31 7.13
    1 -12 -15 10.82 5.32
    -1 12 15 7.68 6.68
    1 -12 -14 2.31 4.4
    -1 12 14 3.3 6.31
    1 -12 -13 10.48 5.16
    -1 12 13 15.2 6.71
    1 -12 -12 12.38 5.3
    1 -12 -12 5.3 3.82
    -1 12 12 10.89 6.4
    1 -12 -11 4.17 4.4
    1 -12 -11 5.76 4.35
    -1 12 11 0.76 5.24
    1 -12 -10 -1.81 4.66
    1 -12 -10 2.65 4.02
    -1 12 10 -0.74 5.49
    1 -12 -9 11.05 5.16
    1 -12 -9 17.8 5.28
    -1 12 9 5.03 5.92
    1 -12 -8 34.3 7.3
    1 -12 -8 39.52 7.02
    -1 12 8 30.9 7.99
    1 -12 -7 14.59 5.9
    -1 12 7 9.62 6.04
    1 -12 -7 14.49 5.13
    1 -12 -6 25.26 6.7
    -1 12 6 25.62 7.01
    1 -12 -6 25.39 6.78
    1 -12 -6 9.72 6.98
    1 -12 -5 3.29 4.92
    -1 12 5 7.28 5.17
    1 -12 -5 8.45 5.37
    1 -12 -5 2.83 6.7
    1 -12 -4 147.17 14.4
    -1 12 4 139.48 13.71
    1 -12 -4 168.13 14.23
    1 -12 -4 118.9 14.99
    1 -12 -3 3.43 5.47
    1 -12 -3 4.43 5.89
    -1 12 3 7.67 5.45
    1 -12 -3 6.08 5.28
    1 -12 -2 169.64 15.5
    1 -12 -2 152.67 16.23
    1 -12 -2 183.99 15.4
    -1 12 2 178.19 15.06
    1 -12 -2 151.27 11
    1 -12 -1 35.19 8.12
    1 -12 -1 26.54 7.66
    1 -12 -1 40.44 8.48
    -1 12 1 37.49 7.85
    1 -12 -1 37.73 5.23
    -1 12 0 251.33 18.76
    1 -12 0 247.44 19.36
    1 -12 0 193.35 18.72
    1 -12 0 256.58 19.13
    -1 12 0 223.24 17.83
    1 -12 0 240.64 14.97
    -1 12 -1 21.01 5.75
    1 -12 1 29.15 8.07
    1 -12 1 25.65 7.4
    1 -12 1 28.64 8.34
    -1 12 -1 14.13 5.74
    1 -12 1 12.78 4.08
    1 -12 2 322.53 19.15
    1 -12 2 376.17 24.33
    -1 12 -2 382.58 23.48
    1 -12 2 344.3 24.07
    -1 12 -2 349.78 22.56
    -1 12 -2 289.46 16.45
    1 -12 2 298.27 22.85
    1 -12 3 48.64 8.59
    -1 12 -3 40.58 7.73
    1 -12 3 49.53 6.6
    -1 12 -3 55.02 8.16
    -1 12 -3 42.75 4.72
    1 -12 4 176.17 16.28
    1 -12 4 193.02 14.94
    -1 12 -4 229.47 16.88
    1 -12 4 208.67 14.42
    -1 12 -4 231.39 17.21
    -1 12 -4 194.91 12.47
    -1 12 -5 15.55 5.2
    1 -12 5 12.63 5.94
    -1 12 -5 9.38 3.93
    1 -12 5 15.12 4.87
    -1 12 -5 14.95 5.89
    -1 12 -5 9.56 3.49
    -1 12 -6 486.12 29.51
    1 -12 6 458.09 28.84
    -1 12 -6 473.49 25.2
    1 -12 6 471.56 27.01
    -1 12 -6 531.66 29.57
    1 -12 6 468.69 26.85
    -1 12 -6 437.22 25.06
    1 -12 7 78.75 9.71
    -1 12 -7 67.52 6.97
    1 -12 7 79.36 9.07
    -1 12 -7 73.53 9.83
    -1 12 -7 56.11 6.77
    -1 12 -8 147.78 13.85
    1 -12 8 133.31 12.74
    -1 12 -8 155.02 10.4
    -1 12 -8 123.53 10.62
    -1 12 -8 167.03 13.86
    1 -12 8 148.85 12.77
    1 -12 9 3.65 4.29
    -1 12 -9 2.95 4.8
    -1 12 -9 7.08 3.54
    1 -12 9 6.6 5.02
    -1 12 -9 12.14 5.1
    1 -12 10 433.63 26.31
    -1 12 -10 431.88 28.73
    -1 12 -10 529.41 28.92
    -1 12 -10 462.92 25.6
    1 -12 10 421.66 27.23
    1 -12 11 22.18 5.21
    -1 12 -11 18.71 6.06
    1 -12 11 18.26 6.38
    -1 12 -11 29.2 7.14
    -1 12 -11 18.12 4.89
    1 -12 12 70.38 7.95
    -1 12 -12 68.65 10.15
    -1 12 -12 78.49 8.22
    1 -12 12 73.61 9.87
    -1 12 -12 82.01 10.01
    -1 12 -13 20.69 5.14
    1 -12 13 10.78 5.67
    1 -12 13 11.09 4.3
    -1 12 -13 11.15 5.78
    1 -12 14 476.03 26.3
    -1 12 -14 501.85 26.66
    1 -12 14 426.22 29.51
    -1 12 -14 505.72 29.56
    1 -12 15 39.09 5.79
    1 -12 15 44.48 6.5
    -1 12 -15 33.12 7.47
    1 -12 15 49.83 9.55
    -1 12 -15 41.54 6.34
    1 -12 16 7.64 4.04
    -1 12 -16 12.53 5.97
    1 -12 16 14.43 6.78
    -1 12 -16 7.56 4.56
    1 -12 17 39.07 6.17
    -1 12 -17 67.94 9.27
    1 -12 17 54.62 9.9
    -1 12 -17 46.88 6.58
    1 -12 18 272.41 17.16
    -1 12 -18 297.8 20.6
    -1 12 -18 298.82 17.66
    1 -12 18 243.38 22.34
    -1 12 -19 11.18 4.58
    1 -12 19 14.36 4.81
    1 -12 19 27.35 8.85
    -1 12 -20 -2.09 4.05
    1 -12 20 -1.05 6.31
    -1 12 -21 92.89 8.77
    1 -12 21 71.87 12.78
    -1 12 -22 119.74 10.13
    1 -12 22 113.22 16.48
    1 -12 23 2.58 8.17
    -1 12 -23 5.3 4.6
    1 -12 24 13.76 9.42
    -1 12 -24 12.11 4.96
    1 -12 25 32.28 12.22
    -1 12 -25 52.06 7.08
    -1 12 -26 19.44 5.64
    -1 12 -27 2.99 4.85
    -1 11 22 271.09 23.65
    -1 11 22 283.7 24.48
    -1 11 21 7.99 8.52
    -1 11 21 6.17 8.03
    1 -11 -21 9.81 5.24
    -1 11 20 27.27 9.66
    -1 11 20 31.56 9.45
    1 -11 -20 18.72 5.61
    -1 11 19 2.82 7.11
    -1 11 19 -3.8 7.71
    1 -11 -19 -1.05 5.18
    -1 11 18 349.49 26.39
    -1 11 18 325.73 25.51
    1 -11 -18 305.67 21.08
    -1 11 17 27.96 8.94
    1 -11 -17 15.92 5.83
    -1 11 16 5.86 6.03
    1 -11 -16 6.92 4.85
    1 -11 -15 1.07 4.63
    -1 11 15 1.61 5.87
    1 -11 -15 4.91 3.8
    1 -11 -14 367.49 23.28
    -1 11 14 386.51 26.64
    1 -11 -14 358.22 21.18
    1 -11 -13 7.59 4.94
    -1 11 13 -0.75 5.32
    1 -11 -13 4.9 3.69
    1 -11 -12 2.19 4.18
    -1 11 12 0.72 5.2
    1 -11 -12 3.2 4.09
    1 -11 -11 44.21 7.51
    1 -11 -11 41.22 6.63
    -1 11 11 49.66 8.83
    1 -11 -10 437.51 27.1
    -1 11 10 429.83 25.42
    1 -11 -10 474.84 26.25
    -1 11 10 457.4 28.91
    1 -11 -9 7.93 4.96
    -1 11 9 6.33 4.31
    1 -11 -9 6.88 4.59
    -1 11 9 9.27 5.84
    1 -11 -8 16.08 5.52
    -1 11 8 16.85 4.65
    1 -11 -8 15.74 5.34
    -1 11 8 16.8 6.07
    1 -11 -7 134.14 12.52
    -1 11 7 124.69 10.8
    -1 11 7 123.38 12.86
    1 -11 -7 137.86 12.09
    1 -11 -6 289.25 20.6
    -1 11 6 280.4 20.72
    1 -11 -6 309.79 20.12
    1 -11 -5 45.71 8
    -1 11 5 52.92 8.54
    1 -11 -5 59.33 8.72
    1 -11 -4 20.56 6.33
    1 -11 -4 17.18 5.65
    -1 11 4 25.75 6.67
    1 -11 -3 272.73 20.03
    1 -11 -3 252.62 21.25
    1 -11 -3 319.96 20.32
    1 -11 -3 259.84 15.85
    -1 11 3 288.82 19.77
    1 -11 -2 274.36 20.49
    1 -11 -2 258.71 21.74
    1 -11 -2 308.34 20.8
    1 -11 -2 286.92 16.71
    -1 11 2 299.51 20.37
    1 -11 -1 158.42 14.3
    -1 11 1 137.95 10.78
    1 -11 -1 124.23 14.3
    1 -11 -1 180.07 14.7
    1 -11 -1 136.88 10.18
    -1 11 1 154.89 13.46
    -1 11 0 19.08 4.39
    1 -11 0 30.63 7.23
    1 -11 0 30.77 7.81
    1 -11 0 26.36 6.88
    1 -11 0 22.92 4.32
    1 -11 0 33.31 6.19
    -1 11 0 30.19 6.89
    -1 11 -1 107 7.11
    -1 11 -1 106.48 9.38
    1 -11 1 107.96 12.15
    1 -11 1 105.95 12.04
    1 -11 1 144.26 13.19
    1 -11 1 103.99 9.96
    -1 11 -1 106.02 10.83
    1 -11 1 112.1 9.03
    1 -11 2 99.79 8.72
    1 -11 2 109.02 12.01
    1 -11 2 94.82 11.32
    -1 11 -2 91.91 7.01
    -1 11 -2 91.38 8.83
    1 -11 2 92.63 11.34
    1 -11 2 109 9.79
    -1 11 -2 102.77 10.75
    -1 11 -2 105.71 9.06
    1 -11 3 248.47 15.73
    1 -11 3 220.56 18.29
    -1 11 -3 227.35 13.85
    1 -11 3 224.29 18.73
    -1 11 -3 226.15 15.08
    1 -11 3 232.21 15.86
    -1 11 -3 261.62 17.94
    -1 11 -4 50.08 6.24
    1 -11 4 58.63 8.56
    1 -11 4 54.16 6.88
    1 -11 4 72.65 7.85
    -1 11 -4 54.89 8.2
    -1 11 -4 49.8 5.67
    1 -11 5 41.43 7.91
    -1 11 -5 57.81 6.17
    1 -11 5 50.8 6.83
    -1 11 -5 47.1 5.56
    -1 11 -6 37.97 6.3
    -1 11 -6 25.65 4.37
    1 -11 6 40.41 6.65
    1 -11 6 20.44 5.12
    -1 11 -7 234.4 16.77
    -1 11 -7 228.23 13.65
    1 -11 7 201.15 16.05
    1 -11 7 204.45 15.35
    1 -11 8 199 15.51
    -1 11 -8 208.23 12.86
    -1 11 -8 223.13 16.91
    1 -11 8 187.87 14.97
    -1 11 -8 226.74 16.44
    1 -11 9 -0.49 3.63
    -1 11 -9 5.46 4.31
    -1 11 -9 7.57 4.43
    1 -11 9 4.8 4.38
    1 -11 10 27.52 6.32
    -1 11 -10 45.76 7.57
    -1 11 -10 38.71 5.89
    1 -11 10 39.02 6.28
    1 -11 11 194.46 16.08
    -1 11 -11 220.88 16.44
    -1 11 -11 231.68 14.66
    1 -11 11 206.5 14.71
    1 -11 12 339.21 23.6
    -1 11 -12 387.86 23.75
    -1 11 -12 386.82 21.45
    1 -11 12 348.46 21.28
    -1 11 -13 39.84 5.94
    1 -11 13 33.82 7.22
    1 -11 13 35.09 5.6
    -1 11 -13 37.36 7.37
    -1 11 -14 0.55 4.46
    1 -11 14 1.74 3.27
    -1 11 -14 2.84 4.1
    -1 11 -14 -0.2 2.74
    1 -11 14 0.7 4.25
    1 -11 15 72.89 7.67
    -1 11 -15 87.48 8.26
    -1 11 -15 85.25 6.61
    1 -11 15 86.03 11.03
    1 -11 16 149.3 11.27
    -1 11 -16 159.71 11.64
    -1 11 -16 156.23 9.63
    1 -11 16 128.84 14.84
    -1 11 -17 91.44 8.45
    1 -11 17 73.52 7.82
    1 -11 17 74.04 11.25
    -1 11 -18 25.88 5.36
    1 -11 18 19.83 4.86
    1 -11 18 30.99 8.48
    -1 11 -19 81.17 7.77
    1 -11 19 58.67 7.21
    1 -11 19 57.68 11.14
    -1 11 -20 187.38 12.51
    1 -11 20 158.22 12.34
    1 -11 20 146.43 17.75
    -1 11 -21 102.46 9.21
    1 -11 21 90.07 9.16
    1 -11 21 89.44 14.66
    1 -11 22 14.69 4.92
    1 -11 22 26.53 9.68
    -1 11 -22 15.22 4.8
    -1 11 -22 17.69 6.34
    1 -11 23 0.42 4.38
    -1 11 -23 0.36 4.25
    -1 11 -23 3.45 5.36
    1 -11 23 6.79 8.03
    -1 11 -24 197.56 13.98
    1 -11 24 183.23 22.62
    -1 11 -25 103.07 9.84
    1 -11 25 108.47 18.31
    1 -11 26 18.08 10.32
    -1 11 -26 29.79 6.02
    1 -11 27 -1.74 9.05
    -1 11 -27 0.77 4.72
    1 -11 28 127.7 20.98
    -1 11 -28 124.24 11.12
    -1 11 -29 74.69 8.79
    -1 11 -30 -1.93 4.78
    -1 11 -31 4.13 4.71
    -1 10 25 42.64 12.12
    -1 10 25 42.61 12.53
    1 -10 -25 29.41 6.4
    -1 10 24 12.02 9.32
    -1 10 24 31.05 10.78
    -1 10 24 14.25 9.99
    1 -10 -24 8.1 4.7
    -1 10 23 4.16 7.76
    -1 10 23 -5.1 7.96
    -1 10 23 -5.32 8.56
    1 -10 -23 -1.45 4.12
    1 -10 -22 98.25 10.42
    -1 10 22 116.24 15.77
    -1 10 22 132.41 16.14
    -1 10 22 116.6 15.33
    1 -10 -21 81.86 9.65
    -1 10 21 91.58 13.78
    -1 10 21 104.93 14.13
    -1 10 21 106.93 14.91
    -1 10 20 59.62 11.08
    1 -10 -20 42.97 7.29
    -1 10 20 52.16 10.88
    -1 10 20 74.5 12.14
    -1 10 19 23.84 8.66
    -1 10 19 21.68 8.01
    1 -10 -19 20.27 5.59
    -1 10 18 73.26 11.01
    1 -10 -18 71.42 8.7
    -1 10 18 69.99 11.54
    1 -10 -18 49.62 6.45
    -1 10 17 153.92 15.87
    1 -10 -17 130.03 11.68
    1 -10 -17 116.5 9.75
    1 -10 -16 37.9 6.6
    1 -10 -16 32.13 5.28
    -1 10 16 41.34 8.91
    1 -10 -15 46.37 7.01
    -1 10 15 51.62 9.18
    1 -10 -15 47.09 6.27
    1 -10 -14 112.24 10.77
    1 -10 -14 109.07 9.64
    -1 10 14 108.86 12.81
    -1 10 14 110.46 10.49
    1 -10 -13 165.62 12.16
    1 -10 -13 169.29 13.43
    -1 10 13 167.28 15.4
    -1 10 13 148.24 12.47
    1 -10 -12 61.17 7.31
    1 -10 -12 62.48 8.12
    -1 10 12 56.23 9.14
    -1 10 12 59.12 7.37
    1 -10 -11 290.92 17.6
    1 -10 -11 247.85 17.97
    -1 10 11 284.57 20.31
    -1 10 11 255.57 17.11
    1 -10 -10 122.71 10.57
    1 -10 -10 128.33 11.37
    -1 10 10 110.09 12.08
    -1 10 10 113.65 10.09
    1 -10 -9 164.08 12.48
    1 -10 -9 160.69 13.2
    -1 10 9 157.41 13.8
    -1 10 9 138.15 11.39
    1 -10 -8 120.64 10.58
    1 -10 -8 98.93 10.41
    -1 10 8 118.49 11.82
    -1 10 8 115.58 9.87
    1 -10 -7 302.34 18.69
    1 -10 -7 261.81 18.71
    -1 10 7 270.22 19.49
    -1 10 7 277.28 17.3
    1 -10 -6 229.16 16.13
    1 -10 -6 225.36 16.5
    -1 10 6 209.19 16.49
    -1 10 6 226.65 14.87
    -1 10 5 31.49 5.64
    1 -10 -5 46.7 7.05
    1 -10 -5 35.9 6.81
    -1 10 5 42.48 7.17
    -1 10 5 28.82 5.36
    -1 10 4 235.77 15.31
    1 -10 -4 247.64 16.67
    1 -10 -4 202.67 16.24
    1 -10 -4 182.05 14.79
    -1 10 4 220.55 16.52
    1 -10 -4 219.9 13.17
    -1 10 4 231.22 14.78
    -1 10 3 473.14 26.05
    1 -10 -3 441.61 27.78
    -1 10 3 495.95 27.99
    1 -10 -3 419.27 25.76
    1 -10 -3 438.23 24.14
    -1 10 2 105.75 9.96
    -1 10 2 108.1 9.18
    1 -10 -2 134.09 12.48
    1 -10 -2 122.31 13.19
    1 -10 -2 149.75 12.62
    1 -10 -2 137.22 11.35
    -1 10 2 130.13 11.59
    1 -10 -2 121.95 9.09
    -1 10 1 4.29 3.42
    -1 10 1 5.76 2.9
    1 -10 -1 7.89 5.13
    1 -10 -1 -0.75 5.06
    1 -10 -1 8.55 4.95
    1 -10 -1 19.29 4.92
    -1 10 1 3.65 4.16
    1 -10 -1 3.58 2.79
    1 -10 0 193.76 12.62
    1 -10 0 213.42 15.91
    1 -10 0 188.19 16.25
    -1 10 0 193.26 13.63
    1 -10 0 205.21 16.12
    -1 10 0 181.97 12.65
    1 -10 0 191.34 13.52
    -1 10 0 206.38 15.11
    -1 10 0 187 10.52
    1 -10 1 548.93 28.91
    1 -10 1 648.95 33.62
    1 -10 1 505.98 32.58
    -1 10 -1 524.8 29.62
    -1 10 -1 551.45 29.14
    1 -10 1 557 32.7
    1 -10 1 552.81 29.48
    -1 10 -1 583.17 31.59
    -1 10 -1 526.2 26.94
    1 -10 2 50.65 6.3
    1 -10 2 114.92 11.41
    1 -10 2 59.77 8.56
    -1 10 -2 49.68 6.95
    1 -10 2 72.36 9.84
    -1 10 -2 54.51 6.63
    -1 10 -2 76.76 8.5
    1 -10 2 102.52 8.58
    -1 10 -2 53.04 5.39
    -1 10 -3 9.61 2.87
    -1 10 -3 16.72 4.76
    1 -10 3 14.73 6.08
    -1 10 -3 13.75 3.85
    1 -10 3 12.12 5.42
    1 -10 3 20.51 6.51
    1 -10 3 10.63 3.51
    -1 10 -3 15.1 3.76
    -1 10 -4 103.97 10.08
    -1 10 -4 94.32 8.84
    1 -10 4 101.26 11.43
    1 -10 4 105.47 10.97
    1 -10 4 121.68 12.37
    1 -10 4 103.84 9.05
    -1 10 -4 92.18 8.14
    -1 10 -5 335.56 20.66
    -1 10 -5 303.77 19.19
    1 -10 5 300.82 20.89
    1 -10 5 376.34 23.62
    1 -10 5 304.66 19.17
    -1 10 -5 309.85 17.88
    -1 10 -6 36.12 5.77
    -1 10 -6 28.58 5.52
    1 -10 6 30.76 5.5
    1 -10 6 28.31 6.22
    -1 10 -6 29.03 4.35
    -1 10 -7 231.39 16.83
    1 -10 7 241.86 16.48
    1 -10 7 238.26 16.78
    -1 10 -7 244.7 14.33
    -1 10 -8 362.81 22.12
    1 -10 8 322.2 21.27
    1 -10 8 317.16 21.04
    -1 10 -8 371.75 19.16
    1 -10 9 202.53 15.76
    -1 10 -9 239.07 16.36
    1 -10 9 230.13 15.57
    -1 10 -10 3.52 3.92
    1 -10 10 -1.65 3.25
    1 -10 10 1.08 3.89
    -1 10 -10 4.16 3.48
    -1 10 -11 241.63 16.87
    1 -10 11 224.78 14.94
    -1 10 -11 247.84 15.02
    1 -10 11 194.97 16.21
    1 -10 12 432.5 23.88
    -1 10 -12 460.09 24.02
    1 -10 12 373.94 25.99
    1 -10 13 31.92 5.13
    -1 10 -13 34.09 5.62
    1 -10 13 39.34 7.39
    1 -10 14 49.99 5.87
    -1 10 -14 60.85 6.75
    -1 10 -14 48.75 5.07
    1 -10 14 55.06 8.77
    1 -10 15 208.29 13.52
    -1 10 -15 223.48 14.02
    -1 10 -15 219.6 12.2
    1 -10 15 175.13 16.92
    1 -10 16 345.73 20.55
    -1 10 -16 373.19 20.96
    -1 10 -16 384.18 19.02
    1 -10 16 343.92 25.81
    1 -10 17 3.95 3.69
    -1 10 -17 -1.34 3.53
    -1 10 -17 1.63 2.82
    1 -10 17 2.68 5.65
    -1 10 -18 131.84 9.75
    1 -10 18 102.08 9.23
    1 -10 18 99.82 13.71
    1 -10 19 172.56 12.58
    -1 10 -19 188.73 12.54
    -1 10 -19 189.51 14.69
    1 -10 20 190.84 14.5
    1 -10 20 218.34 21.61
    -1 10 -20 241.41 14.72
    -1 10 -20 230.24 16.67
    1 -10 21 29.42 6.1
    1 -10 21 41.84 10.5
    -1 10 -21 36.17 5.86
    -1 10 -21 35.76 7.14
    1 -10 22 214.91 16.41
    1 -10 22 253.19 25.42
    -1 10 -22 272.54 16.23
    -1 10 -22 259.35 18.34
    1 -10 23 85.84 10.24
    1 -10 23 113.86 17.52
    -1 10 -23 112.15 9.85
    1 -10 24 133.91 20.16
    1 -10 24 93.41 10.86
    -1 10 -24 128.32 10.47
    1 -10 25 33.3 7.08
    -1 10 -25 47.16 7.03
    1 -10 25 47.04 13.44
    1 -10 26 116.89 12.11
    -1 10 -26 152.51 11.7
    1 -10 26 130.74 20.93
    -1 10 -27 7.55 4.99
    1 -10 27 3.62 9.67
    -1 10 -28 169.19 13.09
    1 -10 28 164.67 24.27
    -1 10 -29 18.11 5.86
    1 -10 29 7.87 11.44
    -1 10 -30 87.2 9.23
    -1 10 -31 1.17 4.93
    -1 10 -32 53.2 7.49
    -1 10 -33 4.22 5.19
    -1 10 -34 49.74 7.2
    1 -9 -28 16.4 7.11
    1 -9 -28 10.16 4.55
    -1 9 27 58.52 13.33
    -1 9 27 35.72 13.3
    1 -9 -27 36.04 7.99
    1 -9 -27 29.63 5.88
    -1 9 26 3.44 9.68
    -1 9 26 -1.16 9.18
    1 -9 -26 3.56 6.12
    1 -9 -26 0.45 4.18
    -1 9 25 24.99 10.04
    1 -9 -25 26.75 7.48
    1 -9 -25 28.38 5.78
    -1 9 25 24.88 10.45
    1 -9 -24 -3.25 4.84
    -1 9 24 5.15 8.37
    -1 9 24 5.01 7.57
    -1 9 24 -1.09 9.15
    1 -9 -23 57.31 8.03
    -1 9 23 61.39 11.92
    -1 9 23 76.17 12.11
    -1 9 23 71.58 13.43
    1 -9 -22 2.81 4.29
    -1 9 22 1.01 7.18
    -1 9 22 3.68 7.41
    -1 9 22 7.27 7.39
    1 -9 -21 94.28 8.19
    1 -9 -21 113.04 10.6
    -1 9 21 144.6 16.35
    -1 9 21 98.1 13.59
    -1 9 21 144.96 15.34
    1 -9 -20 14.27 4.11
    1 -9 -20 24.68 5.85
    -1 9 20 37.05 10.04
    -1 9 20 25.03 8.49
    -1 9 20 16.87 7.17
    1 -9 -19 23.88 4.41
    1 -9 -19 24.02 5.59
    -1 9 19 27.35 8.66
    -1 9 19 39.11 8.58
    -1 9 19 28.75 7.91
    -1 9 18 36.61 8.44
    1 -9 -18 34.41 5.07
    1 -9 -18 43.96 6.62
    -1 9 18 43.47 9.55
    -1 9 18 50.51 7.55
    -1 9 18 50.3 9.04
    -1 9 17 162.73 15.48
    1 -9 -17 161.42 12.81
    -1 9 17 151.41 13.19
    1 -9 -17 161.47 11.38
    -1 9 17 167.43 15.86
    -1 9 17 202.59 17.55
    -1 9 16 26.5 5.46
    1 -9 -16 16.24 4.73
    1 -9 -16 20.19 4.18
    -1 9 16 17.6 6.42
    -1 9 16 16.55 6.47
    -1 9 15 8.15 4.11
    1 -9 -15 9.93 3.97
    1 -9 -15 11.22 4.05
    -1 9 15 15.62 6.07
    -1 9 15 7.14 5.47
    1 -9 -14 124.86 10.55
    -1 9 14 120.25 10.47
    1 -9 -14 110.84 9.27
    -1 9 14 118.54 12.56
    -1 9 14 111.4 12.38
    1 -9 -13 179.7 13.53
    1 -9 -13 176.55 12.59
    -1 9 13 175.72 13.25
    -1 9 13 197.68 16.31
    -1 9 13 203.98 16.25
    1 -9 -12 1.8 3.28
    -1 9 12 2.27 3.14
    1 -9 -12 0.35 3.04
    -1 9 12 3.91 4.64
    -1 9 12 0.62 4.18
    1 -9 -11 13.35 3.97
    -1 9 11 17.57 4.44
    1 -9 -11 14.44 4.38
    -1 9 11 14.28 5.25
    -1 9 10 170.18 12.43
    -1 9 10 183.24 14.64
    1 -9 -10 185.97 13.47
    1 -9 -10 167.26 12.38
    1 -9 -9 95.28 8.65
    -1 9 9 81.37 8.04
    -1 9 9 85.09 9.64
    1 -9 -9 82 8.66
    1 -9 -8 76.43 7.9
    -1 9 8 69.61 7.14
    -1 9 8 65.34 8.34
    1 -9 -8 85.16 8.53
    1 -9 -7 25.58 5.21
    -1 9 7 20.55 4.41
    1 -9 -7 23.54 5.31
    -1 9 7 28.66 5.75
    1 -9 -7 23.16 5.13
    1 -9 -6 317.99 20.65
    -1 9 6 350.54 19.84
    1 -9 -6 295.5 19.76
    1 -9 -6 364.15 20.69
    -1 9 6 332.22 21.18
    -1 9 6 323.15 19.12
    1 -9 -5 15.66 4.55
    -1 9 5 24.36 4.6
    1 -9 -5 19.35 4.89
    1 -9 -5 19.4 5.14
    -1 9 5 30.24 5.69
    -1 9 5 17.26 4.05
    1 -9 -4 120.67 10.84
    -1 9 4 98.27 8.98
    1 -9 -4 144.1 11.14
    1 -9 -4 99.03 9.55
    -1 9 4 115.84 10.7
    1 -9 -4 119.64 8.4
    -1 9 4 124.7 9.46
    -1 9 3 132.08 10.86
    -1 9 3 131.48 9.22
    1 -9 -3 122.32 11.19
    -1 9 3 122.92 9.95
    1 -9 -3 143.8 11.59
    -1 9 3 115.65 10.72
    1 -9 -3 121.81 10.26
    1 -9 -3 121.34 8.8
    -1 9 3 127.15 9.8
    -1 9 2 308.73 18.72
    -1 9 2 283.67 17.7
    1 -9 -2 289.22 19.6
    -1 9 2 277.39 16.73
    1 -9 -2 370.42 20.49
    -1 9 2 292.34 19.06
    1 -9 -2 294.38 17.98
    -1 9 2 289.48 17.5
    1 -9 -2 289.47 16.69
    -1 9 1 14.84 2.24
    -1 9 1 13.78 3.72
    -1 9 1 14.11 3.41
    1 -9 -1 20.55 5.35
    -1 9 1 15.62 4.6
    1 -9 -1 25.04 5.69
    -1 9 1 13.56 4.45
    1 -9 -1 18.99 3.73
    -1 9 0 271.19 14.98
    -1 9 0 265.86 17.15
    -1 9 0 291.47 16.83
    1 -9 0 270.23 19.29
    -1 9 0 317.88 18.39
    1 -9 0 298.73 20.96
    1 -9 0 341.72 20.37
    -1 9 0 315.42 19.07
    1 -9 0 282.01 17.18
    1 -9 0 270.98 16.43
    -1 9 -1 106.48 7.49
    -1 9 -1 91.12 8.7
    -1 9 -1 102.34 8.57
    1 -9 1 116.29 11.04
    1 -9 1 104.22 11.06
    -1 9 -1 97.21 9.17
    1 -9 1 139.43 11.81
    1 -9 1 123.33 9.32
    -1 9 -1 97.5 9.49
    1 -9 1 116.9 8.76
    1 -9 2 135.35 10.11
    1 -9 2 173.75 13.49
    1 -9 2 148.72 13.04
    -1 9 -2 127.17 10.41
    1 -9 2 152 13
    -1 9 -2 128.49 10.1
    -1 9 -2 151.87 11.82
    -1 9 -2 130.71 11.32
    -1 9 -3 44.02 6.68
    -1 9 -3 46.77 5.97
    -1 9 -3 40.57 5.57
    1 -9 3 44.41 7.65
    1 -9 3 49.65 7.55
    1 -9 3 63.93 8.42
    1 -9 3 43.15 5.87
    -1 9 -3 56.13 6.88
    1 -9 3 48.49 5.72
    -1 9 -4 412.48 22.35
    1 -9 4 399.92 23.28
    1 -9 4 473.2 27.21
    1 -9 4 394.66 25.49
    -1 9 -4 425.65 23.77
    -1 9 -4 393.54 23.24
    1 -9 4 430.53 26.6
    -1 9 -4 430.61 24.68
    1 -9 4 419.11 23.68
    -1 9 -4 428.93 24.03
    -1 9 -5 213.1 12.95
    1 -9 5 200.86 14.15
    1 -9 5 258.19 18
    -1 9 -5 202.08 14.33
    -1 9 -5 215.01 14.35
    -1 9 -5 212.92 14.45
    -1 9 -5 213.8 15
    1 -9 5 222.01 14.64
    1 -9 5 196.26 15.23
    1 -9 6 82.13 8.3
    1 -9 6 87.4 9.16
    -1 9 -6 87.44 8.52
    -1 9 -6 93.59 8.67
    -1 9 -6 92.73 9.02
    -1 9 -6 93.08 8.58
    -1 9 -6 88.54 7.06
    1 -9 7 60.09 7.11
    1 -9 7 63.21 7.36
    -1 9 -7 58.08 7.23
    -1 9 -7 55.58 6.82
    -1 9 -7 59.76 7.39
    -1 9 -7 60.38 7.04
    -1 9 -7 62.16 5.75
    -1 9 -8 812.32 42.51
    -1 9 -8 808.17 42.52
    -1 9 -8 850.03 43.16
    1 -9 8 804.6 42.33
    -1 9 -8 864.78 40.14
    1 -9 8 791.9 42.68
    -1 9 -9 28.38 5.6
    1 -9 9 22.33 5.15
    1 -9 9 24.69 4.79
    1 -9 10 90.25 7.97
    1 -9 10 69.12 8.4
    -1 9 -10 83.42 8.79
    -1 9 -10 85.06 7.62
    1 -9 11 203.58 13.53
    1 -9 11 195.36 15.52
    -1 9 -11 217.78 13.6
    1 -9 12 844.58 40.85
    -1 9 -12 843.65 40.91
    1 -9 12 738.2 43.68
    1 -9 13 7.81 4.63
    1 -9 13 3.94 2.69
    -1 9 -13 8 2.42
    -1 9 -13 4.47 3.3
    -1 9 -13 7.2 3.87
    -1 9 -14 9.07 3.82
    -1 9 -14 5.38 2.66
    1 -9 14 6.72 3.19
    1 -9 14 6.36 4.42
    -1 9 -14 9.24 3.36
    -1 9 -15 154.61 11.32
    -1 9 -15 169.92 10.03
    1 -9 15 169.59 11.42
    1 -9 15 165.37 15.61
    -1 9 -15 174.37 11.74
    1 -9 16 390.88 28.16
    1 -9 16 393.56 22.69
    -1 9 -16 423.7 25.26
    -1 9 -16 422.59 21.14
    -1 9 -16 420.51 22.61
    -1 9 -16 441.81 23.16
    -1 9 -17 4.5 4.38
    -1 9 -17 4.54 3.66
    1 -9 17 0.99 3.09
    -1 9 -17 2.23 2.58
    -1 9 -17 5.17 3.47
    1 -9 17 7.33 5.32
    1 -9 18 1.99 5.08
    1 -9 18 2.83 3.15
    -1 9 -18 2.94 3.74
    -1 9 -18 4.19 3.7
    -1 9 -18 0.51 3.75
    1 -9 19 88.85 13.05
    1 -9 19 74.49 7.89
    -1 9 -19 78.95 7.58
    -1 9 -19 73.26 7.06
    -1 9 -19 61.55 8.28
    1 -9 20 159.35 19.19
    1 -9 20 167.94 12.99
    -1 9 -20 190.99 12.71
    -1 9 -20 194.26 14.58
    -1 9 -20 179.12 11.84
    1 -9 21 35.84 6.24
    -1 9 -21 40.72 5.89
    1 -9 21 29.42 9.7
    -1 9 -21 42.52 7.04
    1 -9 22 -0.94 4.53
    -1 9 -22 3.93 3.8
    1 -9 22 2.76 7.2
    -1 9 -22 3.71 4.71
    -1 9 -23 49.3 6.51
    1 -9 23 38.45 11.66
    1 -9 23 27.13 6.36
    -1 9 -24 91.59 8.73
    1 -9 24 60.09 9.03
    1 -9 24 80.61 15.95
    1 -9 25 68.84 9.72
    1 -9 25 99.1 18.25
    -1 9 -25 78.58 8.57
    1 -9 26 0.56 5.05
    1 -9 26 -8.87 10.1
    -1 9 -26 0.8 4.41
    1 -9 27 26.46 6.58
    1 -9 27 18.61 11.45
    -1 9 -27 19.96 5.46
    1 -9 28 2.26 4.55
    1 -9 28 1.94 10.12
    -1 9 -28 -0.83 4.79
    1 -9 29 69.01 9.34
    -1 9 -29 54.94 7.71
    1 -9 29 42.07 14.29
    -1 9 -30 3.24 4.97
    1 -9 30 4.11 9.64
    -1 9 -31 3.13 4.86
    1 -9 31 6.3 10.95
    -1 9 -32 5.64 5
    -1 9 -33 25.97 6.09
    -1 9 -34 5.72 4.64
    -1 9 -35 -4.15 4.95
    1 -8 -30 103.67 9.58
    1 -8 -30 101.2 11.86
    1 -8 -29 -2.26 6.42
    1 -8 -29 -2.46 3.86
    -1 8 29 -6.56 10.87
    1 -8 -28 191.71 14.46
    1 -8 -28 202.84 16.77
    1 -8 -27 9.86 4.41
    1 -8 -27 5.76 6.02
    -1 8 27 16.5 10.49
    1 -8 -26 230.38 16.62
    1 -8 -26 261.81 19.13
    1 -8 -25 2.65 3.8
    1 -8 -25 3.46 5.84
    -1 8 25 -4.17 8.81
    -1 8 24 553.56 32.6
    1 -8 -24 366.6 20.17
    1 -8 -24 438.4 23.64
    1 -8 -24 312.42 19.61
    1 -8 -24 443.13 25.54
    -1 8 24 552.95 32.21
    1 -8 -23 6.7 4.32
    1 -8 -23 8.53 6.15
    1 -8 -23 2.21 2.72
    -1 8 23 7.43 7.32
    -1 8 23 8.97 7.71
    1 -8 -22 295.83 19.31
    1 -8 -22 325.08 21.37
    1 -8 -22 279.92 16.88
    -1 8 22 353.2 25.13
    -1 8 22 375.83 25.3
    1 -8 -21 3.55 3.88
    1 -8 -21 2.84 2.89
    1 -8 -21 1.11 4.88
    -1 8 21 3.31 5.8
    -1 8 21 -0.82 5.65
    1 -8 -20 736.94 38.62
    1 -8 -20 661.49 35.88
    -1 8 20 814.56 41.09
    1 -8 -20 764.26 40.32
    -1 8 20 758.1 43.33
    -1 8 20 832.62 43.91
    1 -8 -19 9.51 4.35
    1 -8 -19 12.56 3.48
    -1 8 19 12.97 5.47
    1 -8 -19 17.98 6.34
    -1 8 19 7.42 6
    -1 8 19 12.83 6.16
    1 -8 -18 271.73 17.07
    1 -8 -18 235.54 14.69
    -1 8 18 259.78 17.89
    1 -8 -18 252.64 17.86
    -1 8 18 258.72 19.74
    -1 8 18 266.88 20.08
    1 -8 -17 7.96 3.65
    1 -8 -17 9.58 3.34
    -1 8 17 8.32 4.54
    1 -8 -17 9.04 4.9
    -1 8 17 8.38 5.35
    -1 8 17 14.07 5.82
    1 -8 -16 522.23 27.86
    1 -8 -16 543.83 29.79
    -1 8 16 596.12 34.11
    -1 8 16 531.27 30.13
    -1 8 16 599.24 33.62
    1 -8 -15 0.28 2.39
    1 -8 -15 3.25 3.34
    -1 8 15 2.67 4.36
    -1 8 15 0.41 3.53
    -1 8 15 2.58 4.28
    1 -8 -14 125.54 9.28
    1 -8 -14 119.58 10.15
    -1 8 14 127.46 12.56
    -1 8 14 131.36 10.65
    -1 8 14 135.85 12.61
    1 -8 -13 22.45 4.12
    1 -8 -13 18.42 4.37
    -1 8 13 27.58 6.32
    -1 8 13 17.38 4.52
    -1 8 13 18.74 5.53
    1 -8 -12 385.89 21.68
    1 -8 -12 409.93 23.15
    -1 8 12 425.89 25.45
    -1 8 12 392.47 22.55
    -1 8 12 387.86 25.02
    -1 8 11 11.49 4.88
    -1 8 11 8.71 3.77
    -1 8 11 15.3 4.76
    1 -8 -11 8.37 3.42
    1 -8 -11 10.54 3.43
    1 -8 -10 94.64 8.02
    1 -8 -10 90.45 8.6
    -1 8 10 100.71 10.04
    -1 8 10 94.84 8.47
    -1 8 10 93.28 9.95
    -1 8 9 59.24 7.37
    1 -8 -9 76.53 7.55
    1 -8 -9 70.34 6.78
    -1 8 9 55.83 7.58
    1 -8 -9 54.56 7.42
    -1 8 9 61.77 6.61
    -1 8 9 60.15 7.94
    -1 8 8 235.49 17.22
    1 -8 -8 254.62 16.25
    1 -8 -8 259.37 15.48
    -1 8 8 261.33 17.19
    1 -8 -8 200.27 15.55
    -1 8 8 249.31 15.15
    -1 8 8 247.94 16.09
    -1 8 7 69.4 8.18
    1 -8 -7 64.76 7.24
    1 -8 -7 82.84 7.46
    -1 8 7 64.57 7.88
    1 -8 -7 57.77 7.33
    -1 8 7 69.22 6.75
    -1 8 7 79.54 7.97
    -1 8 6 69.57 7.65
    -1 8 6 80.26 7.01
    1 -8 -6 63.58 7.41
    -1 8 6 67.23 7.82
    1 -8 -6 54.61 6.96
    1 -8 -6 75.95 7.4
    -1 8 6 72.12 6.78
    -1 8 6 70.78 8.23
    -1 8 5 111 10.03
    -1 8 5 88.44 9.13
    1 -8 -5 86.17 8.54
    -1 8 5 101.78 9.13
    -1 8 5 100.09 8.34
    1 -8 -5 101.86 9.16
    1 -8 -5 102.37 8.87
    -1 8 5 101.29 8.12
    -1 8 5 92.7 10.01
    -1 8 4 30.38 6.31
    -1 8 4 33.74 4.8
    1 -8 -4 35.98 5.69
    -1 8 4 33.29 5.47
    1 -8 -4 39.71 5.56
    -1 8 4 32.46 5.49
    1 -8 -4 35.27 5.45
    1 -8 -4 43.29 4.43
    -1 8 4 32.92 4.59
    -1 8 3 38.25 6.44
    -1 8 3 37.33 4.95
    -1 8 3 40.61 4.61
    1 -8 -3 33.78 5.54
    -1 8 3 35.33 5.51
    1 -8 -3 50.1 6
    1 -8 -3 35.91 4.2
    -1 8 3 39.62 4.88
    1 -8 -3 35.61 5.35
    -1 8 3 31.31 5.38
    1 -8 -2 36.57 5.15
    -1 8 2 31.26 5.28
    -1 8 2 25.77 5.47
    -1 8 2 36.31 4.94
    1 -8 -2 29.72 5.3
    -1 8 2 32.78 4.07
    -1 8 2 27.67 4.99
    1 -8 -2 40.26 5.59
    -1 8 2 27.62 2.43
    -1 8 2 26.98 4.32
    1 -8 -2 29.53 3.94
    1 -8 -1 317.8 18.05
    -1 8 1 312.89 19.17
    -1 8 1 299.08 19.12
    -1 8 1 298.83 17.83
    -1 8 1 309.04 17.3
    1 -8 -1 304.09 19.58
    -1 8 1 291.05 18.19
    1 -8 -1 369.83 20.35
    -1 8 1 303.78 15.64
    1 -8 -1 305.02 17.15
    -1 8 1 316.56 17.84
    1 -8 0 69.68 6.41
    -1 8 0 86.01 7.36
    1 -8 0 89.07 8.99
    -1 8 0 68.45 7.39
    1 -8 0 71.54 9
    -1 8 0 80.68 7.23
    -1 8 0 77.3 6.86
    1 -8 0 91.56 8.94
    1 -8 0 102.91 7.91
    -1 8 0 79.09 8.07
    -1 8 0 74.38 8.37
    -1 8 -1 13.26 3.82
    -1 8 -1 13.21 3.33
    1 -8 1 9.01 3.84
    -1 8 -1 4.98 2.51
    1 -8 1 9.08 4.05
    1 -8 1 12.65 4.45
    -1 8 -1 9.31 3.32
    1 -8 1 7.94 2.77
    1 -8 2 71 6.47
    1 -8 2 72 8.13
    1 -8 2 59.91 7.94
    -1 8 -2 67.7 6.65
    -1 8 -2 62.46 6.37
    1 -8 2 75.16 8.29
    -1 8 -2 61.37 7.17
    1 -8 2 65.97 6.61
    -1 8 -2 68.5 7.31
    1 -8 3 57.13 5.93
    1 -8 3 79.78 8.62
    1 -8 3 56.77 7.53
    -1 8 -3 52.69 5.99
    1 -8 3 55.07 7.57
    -1 8 -3 63.69 6.41
    -1 8 -3 74.26 7.18
    1 -8 3 51.72 6.11
    -1 8 -3 55.2 6.74
    -1 8 -4 521.76 27.42
    1 -8 4 519.43 28.43
    1 -8 4 633.96 32.43
    1 -8 4 530.98 30.38
    -1 8 -4 527.37 28.73
    -1 8 -4 519.54 28.57
    1 -8 4 577.28 31.72
    1 -8 4 561.15 28.91
    -1 8 -4 546.06 29.42
    -1 8 -4 544.39 28.88
    1 -8 5 8.95 3.22
    1 -8 5 5.01 3.17
    -1 8 -5 6.14 3.09
    -1 8 -5 3.63 2.88
    -1 8 -5 4.41 3.24
    1 -8 5 5.39 3.46
    -1 8 -5 2.43 2.16
    1 -8 6 14.43 3.9
    1 -8 6 20.74 5.41
    1 -8 6 19.58 4.13
    -1 8 -6 16.87 4.24
    -1 8 -6 15.8 3.91
    -1 8 -6 20.34 4.4
    -1 8 -6 20.94 4.4
    1 -8 6 17.88 4.14
    -1 8 -6 17.5 3.14
    1 -8 7 42.41 5.62
    -1 8 -7 34.49 5.52
    1 -8 7 38.97 5.49
    -1 8 -7 33.56 5.45
    -1 8 -7 36.19 5.19
    -1 8 -7 34.52 4.17
    1 -8 7 41.16 5.77
    1 -8 8 839.16 44.19
    1 -8 8 855.7 43.42
    -1 8 -8 804.86 43.73
    -1 8 -8 882.23 44.05
    -1 8 -8 910.61 41.52
    1 -8 8 864.7 44
    -1 8 -9 5.41 3.22
    1 -8 9 1.35 2.73
    -1 8 -9 5.44 3.82
    1 -8 9 7.22 3.96
    1 -8 9 6.98 3.75
    1 -8 10 21.11 4.91
    -1 8 -10 23.86 4.79
    1 -8 10 31.41 4.55
    -1 8 -10 20.55 4.55
    -1 8 -10 26.63 4.34
    1 -8 10 28.17 5.33
    -1 8 -11 9.66 3.59
    1 -8 11 9.24 2.95
    -1 8 -11 8.5 3.8
    1 -8 11 3.82 3.42
    -1 8 -11 14.77 3.61
    -1 8 -12 704.08 39.46
    -1 8 -12 684.98 39.27
    1 -8 12 811.92 37.58
    1 -8 12 713.56 41.06
    -1 8 -12 804.07 37.8
    -1 8 -13 30.63 4.68
    -1 8 -13 32.48 5.56
    1 -8 13 33.08 4.2
    1 -8 13 24.35 4.16
    -1 8 -13 26.86 3.59
    -1 8 -13 23.38 4.38
    1 -8 13 26.59 6.3
    1 -8 14 41.16 7.66
    1 -8 14 56.33 5.78
    -1 8 -14 54.92 6.99
    -1 8 -14 60.63 5.12
    -1 8 -14 58.87 6
    -1 8 -14 64.44 6.25
    1 -8 15 42.16 8.08
    1 -8 15 52.66 5.82
    -1 8 -15 60.72 7.2
    -1 8 -15 50.62 4.86
    -1 8 -15 54.16 5.76
    -1 8 -15 51.81 5.69
    1 -8 16 651.72 42.87
    1 -8 16 716.32 37.11
    -1 8 -16 765.77 39.45
    -1 8 -16 738.79 35.49
    -1 8 -16 783.59 37.39
    -1 8 -16 754.66 36.5
    -1 8 -17 23.69 4.32
    1 -8 17 20.66 6.98
    1 -8 17 19.39 4.31
    -1 8 -17 15.08 4.9
    -1 8 -17 16.61 4.12
    -1 8 -18 287.53 16.25
    1 -8 18 255.56 23.27
    1 -8 18 289.75 17.78
    -1 8 -18 316.07 19.41
    -1 8 -18 290.05 17.12
    -1 8 -19 21.96 4.33
    1 -8 19 29.14 8.35
    1 -8 19 25.02 5.07
    -1 8 -19 27.72 5.98
    -1 8 -19 33.55 5.08
    -1 8 -20 430.4 21.93
    1 -8 20 392.51 32.02
    1 -8 20 395.25 24.09
    -1 8 -20 413.83 25.03
    -1 8 -20 431.45 23.31
    -1 8 -21 23.2 5.14
    -1 8 -21 26.2 4.33
    1 -8 21 18.01 5.17
    1 -8 21 20.63 4.9
    1 -8 21 26.4 9.68
    -1 8 -21 29.5 6.08
    -1 8 -22 417.43 24.86
    -1 8 -22 407.53 21.17
    1 -8 22 365.6 24.3
    -1 8 -22 421.3 23.13
    1 -8 22 361.74 32.69
    1 -8 22 430.78 24.32
    1 -8 23 12.42 5.56
    1 -8 23 12.16 9.35
    -1 8 -23 19.63 4.99
    1 -8 23 25.76 5.62
    1 -8 24 184.5 15.99
    -1 8 -24 208.05 14.38
    1 -8 25 9.89 5.24
    -1 8 -25 12.14 5.15
    1 -8 25 9.23 4.81
    1 -8 25 13.7 9.76
    1 -8 26 404.87 27.59
    1 -8 26 468.22 40.98
    -1 8 -26 431.95 25.67
    1 -8 27 25.8 6.81
    1 -8 27 22.75 6.28
    -1 8 -27 20.98 5.67
    1 -8 27 7.51 9.61
    1 -8 28 40.33 7.85
    -1 8 -28 48.13 7.34
    1 -8 29 7.2 5.17
    -1 8 -29 4.18 5.2
    1 -8 29 8 10.44
    1 -8 30 248.64 19.3
    -1 8 -30 230.93 16.62
    -1 8 -30 294.66 18.57
    -1 8 -31 14.28 6.05
    -1 8 -31 15.27 5.32
    1 -8 31 17.44 6.16
    -1 8 -32 14.2 6.4
    -1 8 -32 8.91 5.55
    -1 8 -33 2.85 4.83
    -1 8 -34 61.1 7.73
    -1 8 -35 10.34 4.83
    -1 8 -36 -3.41 5.26
    1 -7 -32 42.44 6.12
    1 -7 -31 -2.66 5.48
    1 -7 -31 -2.71 3.61
    -1 7 31 -13.3 13.96
    1 -7 -30 2.17 5.38
    1 -7 -30 -2.79 3.75
    -1 7 30 -1.31 10.72
    1 -7 -29 3.29 5.4
    1 -7 -29 0.82 3.51
    -1 7 29 -6.33 12.48
    1 -7 -28 24.36 6.98
    1 -7 -28 21.95 5.09
    -1 7 28 25.61 11.24
    1 -7 -27 0.56 5.08
    -1 7 27 1.16 8.12
    1 -7 -27 3.36 3.64
    1 -7 -26 -1.12 5.41
    1 -7 -26 -0.24 2.45
    -1 7 26 -5.46 9.38
    1 -7 -26 3.82 3.68
    1 -7 -25 4.72 3.88
    1 -7 -25 1.68 4.98
    1 -7 -25 6.55 2.65
    -1 7 25 7.18 7.66
    1 -7 -25 2.72 2.43
    1 -7 -24 6.87 4
    1 -7 -24 3.72 2.57
    1 -7 -24 -0.56 5.59
    1 -7 -24 -0.76 2.77
    -1 7 24 8.63 7.72
    -1 7 23 0.9 6.41
    1 -7 -23 -0.43 3.42
    1 -7 -23 0.75 2.46
    -1 7 23 -0.86 6.28
    1 -7 -23 -1.65 4.97
    -1 7 23 3.72 4.52
    1 -7 -23 0.63 2.4
    1 -7 -22 43.32 6.48
    1 -7 -22 45.33 5.26
    -1 7 22 57.67 10.15
    1 -7 -22 48.35 8.12
    -1 7 22 46.48 9.37
    -1 7 22 50.57 8.39
    1 -7 -21 9.62 4.15
    1 -7 -21 8.83 2.95
    -1 7 21 10.34 6.09
    1 -7 -21 14.94 5.59
    -1 7 21 6.16 5.5
    -1 7 21 19.66 5.84
    1 -7 -20 38.79 5.92
    1 -7 -20 34.25 4.61
    -1 7 20 39.67 8.29
    1 -7 -20 31.29 6.78
    -1 7 20 50.73 8.65
    -1 7 20 34.67 6.4
    1 -7 -19 3.22 3.4
    1 -7 -19 2.74 2.27
    -1 7 19 -2.12 4.75
    1 -7 -19 -1.02 4.36
    -1 7 19 0.7 4.46
    -1 7 19 2.03 3.52
    -1 7 18 182.08 14.05
    1 -7 -18 177.58 12.64
    1 -7 -18 172.31 11.03
    -1 7 18 167.18 14.99
    -1 7 18 173.18 15.19
    1 -7 -18 184.39 14.1
    1 -7 -17 22.72 4.56
    1 -7 -17 21.11 3.65
    -1 7 17 18.85 5.94
    1 -7 -17 24.4 5.67
    -1 7 17 34.16 6.68
    -1 7 17 23.72 4.99
    1 -7 -16 160.6 11.68
    1 -7 -16 161.72 10.34
    -1 7 16 132.44 13.08
    1 -7 -16 166.56 12.93
    -1 7 16 161.9 13.83
    -1 7 16 163.6 12.41
    1 -7 -15 7.33 2.61
    1 -7 -15 11.79 3.7
    1 -7 -15 12.13 4.47
    -1 7 15 8.29 4.23
    -1 7 15 7.55 3.75
    1 -7 -14 561.72 27.66
    1 -7 -14 553.18 29.24
    1 -7 -14 512.63 29.8
    -1 7 14 562.56 31.82
    -1 7 14 530.66 29.22
    -1 7 13 110.02 10.74
    1 -7 -13 151.63 10.74
    1 -7 -13 138.51 9.34
    1 -7 -13 145.36 11.39
    -1 7 13 162.23 12.8
    -1 7 13 135.13 10.69
    1 -7 -12 224.6 13.98
    1 -7 -12 222.6 12.84
    -1 7 12 208.66 15.57
    1 -7 -12 165.98 14.06
    -1 7 12 217 13.95
    -1 7 12 221.89 14.65
    -1 7 11 7.1 4.07
    1 -7 -11 8.71 3.28
    -1 7 11 7.89 4.41
    1 -7 -11 5.18 2.52
    -1 7 11 8.08 3.99
    1 -7 -11 5.12 4.01
    -1 7 11 4.47 3.59
    -1 7 11 10.41 3.39
    -1 7 10 1275.36 60.41
    1 -7 -10 1297.11 60.12
    -1 7 10 1327.35 63
    1 -7 -10 1237.54 58.72
    1 -7 -10 1277.45 60.86
    -1 7 10 1231.95 61.9
    1 -7 -10 1074.6 60.09
    -1 7 10 1229.46 61.7
    -1 7 10 1272.19 59.5
    -1 7 9 252.75 15.99
    1 -7 -9 242.8 15.43
    1 -7 -9 250.92 14.76
    -1 7 9 251.06 17.01
    1 -7 -9 262.21 16.46
    1 -7 -9 217.09 15.83
    -1 7 9 239.85 16.71
    -1 7 9 278.89 15.53
    -1 7 8 362.05 20.63
    1 -7 -8 368.09 20.66
    1 -7 -8 351.79 19.68
    1 -7 -8 363.21 21.1
    -1 7 8 347.44 21.72
    1 -7 -8 322.36 20.63
    -1 7 8 381.42 21.91
    -1 7 8 370.12 19.94
    -1 7 7 57.9 6.58
    1 -7 -7 59.28 6.38
    1 -7 -7 65.72 6.16
    -1 7 7 69.87 7.3
    1 -7 -7 60.99 6.78
    1 -7 -7 49.84 6.66
    -1 7 7 62.76 7.13
    -1 7 7 58.28 5.73
    -1 7 6 2399.46 107.89
    -1 7 6 2289.87 106.88
    1 -7 -6 2293.44 107.97
    1 -7 -6 2434.72 107.5
    1 -7 -6 2297.3 108.21
    -1 7 6 2385.44 109.31
    -1 7 6 2383.67 108.86
    1 -7 -6 2129.54 107.59
    -1 7 6 2383.64 106.89
    -1 7 5 722.02 36.99
    -1 7 5 708.85 36.16
    1 -7 -5 742.3 37.57
    -1 7 5 735.28 38.34
    1 -7 -5 761.33 37.11
    1 -7 -5 738.62 37.25
    -1 7 5 714.51 37.72
    -1 7 5 733.23 36.21
    -1 7 4 508.32 27.13
    -1 7 4 496.87 26.4
    1 -7 -4 477.96 27.42
    -1 7 4 535.91 28.57
    1 -7 -4 555.28 27.74
    -1 7 4 531.52 27.99
    1 -7 -4 514.63 27.17
    1 -7 -4 484.07 25.43
    -1 7 4 528.33 26.51
    -1 7 3 137.69 10.29
    -1 7 3 155.8 10.08
    1 -7 -3 143.23 10.75
    -1 7 3 135.26 9.11
    -1 7 3 148.44 11.29
    1 -7 -3 152.93 10.81
    -1 7 3 137.01 9.68
    1 -7 -3 132.1 8.98
    -1 7 3 131.95 10.53
    1 -7 -3 163.21 10.75
    -1 7 2 2489.8 109.13
    1 -7 -2 2384.06 108.36
    1 -7 -2 2630.09 111.06
    -1 7 2 2244.14 106.47
    -1 7 2 2299.71 110.63
    -1 7 2 2419.18 109.78
    -1 7 2 2443.39 109.21
    -1 7 2 2311.97 108.28
    1 -7 -2 2451.16 110.93
    1 -7 -2 2420.02 109.48
    -1 7 2 2439.36 110.6
    -1 7 2 2451.58 111.07
    -1 7 1 702.38 36.62
    -1 7 1 698.09 36.68
    -1 7 1 703.31 35.24
    -1 7 1 668.17 34.53
    1 -7 -1 691.29 36.81
    -1 7 1 699.26 35.64
    1 -7 -1 799.96 37.43
    1 -7 -1 797.65 35.89
    -1 7 1 691.25 36.32
    1 -7 -1 665.66 34.46
    -1 7 1 726.07 35.22
    -1 7 0 371.23 21.86
    -1 7 0 371.67 22.22
    -1 7 0 384.98 21
    -1 7 0 382.46 20.55
    1 -7 0 371.88 22.5
    1 -7 0 455.87 23.39
    1 -7 0 367.17 20.39
    -1 7 0 407.07 21.04
    -1 7 0 394.69 22
    -1 7 -1 100.51 8.56
    -1 7 -1 94.35 8.49
    -1 7 -1 93.84 7.68
    1 -7 1 97.55 9.07
    -1 7 -1 103.03 7.65
    1 -7 1 112.94 10.13
    1 -7 1 119.74 9.69
    1 -7 1 81.99 7.33
    -1 7 -1 96.88 8.28
    1 -7 1 89.3 7.23
    -1 7 -1 99.76 7.77
    1 -7 2 2103.14 102.56
    1 -7 2 2456.09 105.89
    1 -7 2 2213.5 105.7
    -1 7 -2 2252.69 103.14
    1 -7 2 2282.12 105.44
    -1 7 -2 2270.74 103.05
    -1 7 -2 2249.15 103.64
    1 -7 2 2202.75 102.98
    -1 7 -2 2251.52 104.01
    1 -7 3 667.72 33.82
    1 -7 3 773.35 36.98
    1 -7 3 672.29 35.93
    -1 7 -3 676.72 34.1
    1 -7 3 702.75 36.34
    -1 7 -3 677.61 34.1
    -1 7 -3 664.33 34.24
    -1 7 -3 631.52 34.43
    1 -7 3 645.88 33.92
    1 -7 4 221.31 13.94
    1 -7 4 203.74 13.5
    1 -7 4 234.11 16
    1 -7 4 216.28 14.88
    1 -7 4 235.3 15.93
    -1 7 -4 206.75 13.74
    -1 7 -4 228.63 14.08
    -1 7 -4 225.88 12.9
    -1 7 -4 225.17 13.97
    1 -7 5 130.44 10.03
    1 -7 5 131.77 9.96
    1 -7 5 168.41 12.56
    -1 7 -5 135.23 10.28
    -1 7 -5 144.86 10.39
    1 -7 5 155.01 11.1
    -1 7 -5 136.83 8.98
    -1 7 -5 130.65 9.82
    1 -7 6 2029.89 94.91
    -1 7 -6 1975.2 95.03
    -1 7 -6 2058.29 95.07
    1 -7 6 1990.17 94.9
    1 -7 6 2020.74 95.19
    -1 7 -6 2088.01 93.07
    -1 7 -6 2071.49 94.12
    1 -7 7 676.08 35.23
    1 -7 7 649.36 35.28
    1 -7 7 678.2 34.87
    -1 7 -7 676.79 35.46
    -1 7 -7 683.26 35.27
    -1 7 -7 712.75 33.25
    -1 7 -7 685.56 34.08
    -1 7 -8 0.38 2.61
    1 -7 8 5.84 2.67
    -1 7 -8 2.32 2.86
    1 -7 8 8.26 3.68
    1 -7 8 4.91 2.88
    1 -7 9 127.05 10.34
    -1 7 -9 106.62 9.61
    1 -7 9 121.75 8.85
    -1 7 -9 120.6 9.94
    -1 7 -9 120.52 8.62
    1 -7 9 114.18 9.94
    1 -7 10 905.81 48.89
    -1 7 -10 925.27 48.23
    1 -7 10 1011.15 46.49
    -1 7 -10 938.26 48.11
    -1 7 -10 993.22 46.4
    1 -7 10 944.33 48.31
    1 -7 11 258.3 18.27
    -1 7 -11 261.76 17.47
    1 -7 11 271.73 15.4
    -1 7 -11 266.39 17.38
    -1 7 -11 274.33 16.92
    1 -7 11 250.32 17.46
    -1 7 -11 287.54 15.82
    1 -7 12 1.93 3.39
    -1 7 -12 3.13 1.92
    -1 7 -12 3.84 2.59
    -1 7 -12 -1.17 2.55
    -1 7 -12 0.87 2.85
    1 -7 12 1.2 1.91
    1 -7 12 0.96 1.73
    -1 7 -12 0.45 3.1
    1 -7 12 1.18 2.84
    -1 7 -12 1.14 2.55
    -1 7 -13 36.19 4.62
    1 -7 13 30.14 5.86
    -1 7 -13 40.78 5.67
    -1 7 -13 32.43 5.44
    1 -7 13 42.93 7.28
    -1 7 -13 31.84 5.61
    1 -7 13 40.52 4.6
    -1 7 -13 32.52 4.39
    -1 7 -13 38.31 3.92
    -1 7 -14 347.85 18.91
    -1 7 -14 364.92 20.66
    1 -7 14 311.31 21.67
    -1 7 -14 295.65 20.48
    -1 7 -14 289.35 20.5
    1 -7 14 351.93 18.87
    -1 7 -14 349.09 18.22
    1 -7 14 309.93 23.1
    -1 7 -14 353 17.51
    -1 7 -15 53.07 4.81
    1 -7 15 38.93 7.9
    1 -7 15 55.62 5.9
    -1 7 -15 53.76 6.66
    -1 7 -15 58.77 5.54
    -1 7 -15 67.44 6.2
    -1 7 -16 0.43 2.87
    1 -7 16 -1.75 4.57
    1 -7 16 1.3 2.46
    -1 7 -16 0.43 2.6
    -1 7 -16 0.38 2.15
    1 -7 16 1.68 2.17
    -1 7 -16 0.3 2.47
    -1 7 -17 15.08 4.36
    1 -7 17 14.43 6.89
    1 -7 17 19.77 4.15
    -1 7 -17 15.51 3.38
    1 -7 17 18.53 3.97
    -1 7 -17 24.94 4.25
    -1 7 -18 102.39 9.6
    1 -7 18 94.6 8.61
    -1 7 -18 89.13 6.9
    1 -7 18 84.82 8.07
    -1 7 -18 98.53 8.1
    -1 7 -19 26.15 4.8
    1 -7 19 21.9 8.5
    1 -7 19 32.29 5.67
    -1 7 -19 31.22 4.07
    1 -7 19 29.94 5.01
    -1 7 -19 24.95 5.31
    -1 7 -20 3.1 3.51
    1 -7 20 -2.5 6.21
    1 -7 20 2.35 3.47
    -1 7 -20 2.12 2.74
    1 -7 20 2.59 2.87
    -1 7 -20 3.76 3.74
    -1 7 -21 27.72 5.87
    1 -7 21 24.3 9.21
    1 -7 21 31.79 6.25
    -1 7 -21 32.53 4.32
    1 -7 21 36.21 6.05
    -1 7 -21 45.97 5.99
    1 -7 22 4.34 8.07
    1 -7 22 -0.55 4.47
    1 -7 22 3.48 3.49
    -1 7 -22 2.26 3.72
    1 -7 23 7.71 7.28
    1 -7 23 16.68 5.61
    1 -7 23 23.54 5.51
    -1 7 -23 20 5.08
    1 -7 24 6.52 7.88
    1 -7 24 4.76 4.89
    1 -7 24 6.32 4.34
    -1 7 -24 2.43 4.03
    1 -7 25 118.33 19.46
    1 -7 25 93.48 11.28
    1 -7 25 124.89 12.42
    -1 7 -25 116.32 10.27
    1 -7 26 12.53 10.22
    1 -7 26 8.71 5.4
    -1 7 -26 16.53 5.31
    1 -7 26 29.6 7.06
    1 -7 27 6.3 5.1
    -1 7 -27 16.27 4.11
    1 -7 27 5.61 5.72
    1 -7 28 34.93 7.28
    -1 7 -28 27.68 6.04
    -1 7 -29 121.82 11.5
    1 -7 29 154.06 12.06
    1 -7 29 142.4 14.13
    -1 7 -29 147.52 12.7
    1 -7 30 73.11 10.04
    -1 7 -30 69.9 8.25
    -1 7 -30 74.09 9.09
    1 -7 31 11.58 6.09
    -1 7 -31 1.38 5.88
    -1 7 -31 2.68 5.06
    1 -7 32 48.4 8.64
    1 -7 32 36.72 14.82
    -1 7 -32 49.5 8.08
    -1 7 -32 40.77 6.83
    1 -7 33 136.68 13.91
    -1 7 -33 116.86 10.89
    -1 7 -33 157.51 12.83
    -1 7 -34 27.55 5.9
    1 -7 34 35.93 13.5
    -1 7 -35 0.65 4.46
    -1 7 -36 51.12 6.67
    1 -6 -34 91.62 8.7
    1 -6 -33 56.3 6.87
    1 -6 -32 4.54 3.51
    1 -6 -32 9.94 5.25
    -1 6 32 3.83 10.28
    1 -6 -31 7.75 3.65
    1 -6 -31 7.09 5.26
    -1 6 31 -3.79 10.87
    1 -6 -30 108.04 9.82
    1 -6 -30 104.24 11.3
    1 -6 -29 41.46 6.16
    1 -6 -29 49.49 8.04
    1 -6 -28 10.29 4.11
    1 -6 -28 9.55 5.28
    -1 6 28 5.92 9.54
    1 -6 -27 16.12 3
    1 -6 -27 30.23 5.45
    1 -6 -27 25.62 6.63
    -1 6 27 33.03 10.73
    1 -6 -26 241.29 14.89
    1 -6 -26 234.01 16.42
    1 -6 -25 29.09 3.73
    1 -6 -25 31.47 3.23
    1 -6 -25 43.51 6.24
    1 -6 -25 35.38 7.13
    1 -6 -24 2.99 2.16
    -1 6 24 -1.91 7.14
    1 -6 -24 4.11 2.25
    1 -6 -24 4.27 4.98
    1 -6 -24 3.76 3.75
    1 -6 -23 91.09 8.64
    1 -6 -23 70.95 5.84
    -1 6 23 106.25 13.52
    1 -6 -23 74.24 5.88
    -1 6 23 99.99 10.87
    1 -6 -23 88.42 9.88
    -1 6 22 376.67 23.51
    -1 6 22 411.67 26.7
    1 -6 -22 376.56 20.94
    1 -6 -22 320.63 17.24
    1 -6 -22 300.02 17.37
    -1 6 22 420.5 26.11
    1 -6 -22 367.24 22.39
    -1 6 21 10.2 6.06
    -1 6 21 10.46 6.14
    1 -6 -21 5.65 4.54
    1 -6 -21 5.64 3.53
    1 -6 -21 6.7 2.24
    -1 6 21 8.38 4.85
    -1 6 20 -0.73 4.72
    1 -6 -20 1.18 3.22
    -1 6 20 0.71 4.61
    1 -6 -20 3.01 4.16
    -1 6 20 -0.53 3.75
    1 -6 -20 1.26 1.69
    1 -6 -19 275.04 14.78
    -1 6 19 287.57 19.55
    1 -6 -19 303.29 16.46
    1 -6 -19 321.57 18.51
    -1 6 19 324.68 22.08
    -1 6 19 360.45 22.47
    1 -6 -19 321.97 20.03
    -1 6 18 216.07 16
    1 -6 -18 233.72 14.87
    1 -6 -18 229.9 13.2
    -1 6 18 212.89 17.14
    -1 6 18 229.51 17.43
    1 -6 -18 227.3 16.03
    1 -6 -17 2.15 2.8
    1 -6 -17 2.25 2.18
    -1 6 17 3.59 3.48
    1 -6 -17 5.04 4.14
    -1 6 17 1.21 3.46
    -1 6 17 -0.45 3.01
    1 -6 -16 8.65 2.99
    1 -6 -16 5.71 2.36
    -1 6 16 7.31 3.95
    1 -6 -16 6.19 3.97
    -1 6 16 1.15 3.54
    -1 6 16 3.74 3.11
    -1 6 15 183.1 13.03
    1 -6 -15 194.03 12.58
    1 -6 -15 192.46 11.1
    -1 6 15 180.38 14.18
    -1 6 15 200.28 14.81
    -1 6 15 169.07 13.31
    1 -6 -15 167.86 13.12
    -1 6 14 298.4 18.97
    1 -6 -14 313.12 19.15
    1 -6 -14 322.78 18.15
    1 -6 -14 325.52 16.68
    -1 6 14 317.55 20.25
    -1 6 14 330.38 18.71
    -1 6 13 12.27 3.68
    1 -6 -13 6.93 2.85
    1 -6 -13 8.54 2.4
    1 -6 -13 13.4 4.01
    1 -6 -13 7.15 4.11
    -1 6 13 7.44 3.41
    1 -6 -13 3.56 2.97
    -1 6 13 9.51 3.14
    1 -6 -12 1.66 3.54
    -1 6 12 1.07 2.9
    1 -6 -12 10.73 2.92
    1 -6 -12 0.83 1.81
    1 -6 -12 2.66 2.94
    1 -6 -12 3.07 2.8
    -1 6 12 0.95 2.69
    -1 6 12 1.91 2.24
    -1 6 11 584.95 29.95
    1 -6 -11 578.33 29.37
    1 -6 -11 596.15 28.12
    1 -6 -11 550.19 29.99
    1 -6 -11 480.79 29.85
    1 -6 -11 553.46 30.39
    -1 6 11 555.68 31.14
    -1 6 11 597.24 29.47
    -1 6 10 182.64 12.74
    1 -6 -10 205.19 12.69
    -1 6 10 199.9 14.9
    1 -6 -10 201.78 11.63
    1 -6 -10 215.29 13.58
    1 -6 -10 174.22 13.26
    -1 6 10 193.35 13.85
    1 -6 -10 196.16 13.39
    -1 6 10 199.23 12.54
    1 -6 -9 17.2 4.47
    1 -6 -9 25.78 3.89
    1 -6 -9 21.5 3.16
    -1 6 9 24.04 4.26
    1 -6 -9 27.46 4.4
    -1 6 9 23.98 4.55
    1 -6 -9 20.77 4.27
    -1 6 9 22.49 3.87
    1 -6 -8 33.02 5.24
    -1 6 8 39.66 5.3
    1 -6 -8 40.5 4.75
    1 -6 -8 43.68 4.43
    -1 6 8 37.76 4.81
    -1 6 8 31.42 4.96
    1 -6 -8 37.68 5.13
    -1 6 8 41.43 4.67
    -1 6 7 196.58 12.99
    1 -6 -7 179.93 11.76
    1 -6 -7 173.16 11.15
    -1 6 7 174.98 11.91
    1 -6 -7 174.58 12.35
    -1 6 7 188.79 13.04
    1 -6 -7 189.03 12.47
    -1 6 7 195.83 11.62
    -1 6 6 70.04 6.62
    1 -6 -6 67.74 6.01
    -1 6 6 57.42 5.24
    1 -6 -6 57.03 5.37
    -1 6 6 56.99 5.85
    1 -6 -6 52.83 6.08
    1 -6 -6 51.29 5.75
    -1 6 6 57.8 6.26
    -1 6 6 57.21 5.41
    1 -6 -5 323.21 19.32
    -1 6 5 353.31 19.98
    1 -6 -5 345.56 18.84
    1 -6 -5 348.24 19.32
    -1 6 5 333.13 18.46
    -1 6 5 353.14 19.34
    1 -6 -5 344.23 19.56
    -1 6 5 360.61 20.27
    -1 6 5 356.72 18.75
    -1 6 4 86.12 7.44
    1 -6 -4 79.18 7.06
    -1 6 4 81.16 7
    -1 6 4 88.96 6.57
    -1 6 4 70.21 5.56
    1 -6 -4 91.63 7.05
    1 -6 -4 80.31 7.05
    1 -6 -4 79.72 5.86
    -1 6 4 86.92 6.6
    -1 6 4 95.07 7.8
    -1 6 3 1.91 1.95
    1 -6 -3 4.98 2.4
    -1 6 3 3.42 2.1
    -1 6 3 3.71 1.98
    1 -6 -3 3.41 2.12
    -1 6 3 3.09 1.6
    -1 6 3 2.48 2.53
    1 -6 -3 4.57 2.23
    -1 6 3 3.13 0.81
    1 -6 -3 3.64 1.65
    -1 6 3 1.16 1.66
    -1 6 2 11.09 2.87
    -1 6 2 14.76 2.81
    -1 6 2 14.43 2.54
    1 -6 -2 13.1 3.08
    -1 6 2 17.92 3.41
    1 -6 -2 16.7 3.29
    1 -6 -2 11.12 2.76
    -1 6 2 16.72 3.23
    1 -6 -2 11.48 2.24
    -1 6 2 10.42 2.6
    -1 6 1 364.81 19.92
    -1 6 1 379.46 19.57
    1 -6 -1 363.55 21
    -1 6 1 393.98 21.35
    1 -6 -1 396.33 21.15
    1 -6 -1 360.69 19.91
    -1 6 1 391.19 20.96
    -1 6 1 391.53 20
    1 -6 -1 366.75 19.53
    -1 6 0 475.13 25.92
    -1 6 0 505 26.39
    -1 6 0 486.25 25.13
    -1 6 0 479.41 24.82
    1 -6 0 493.19 26.61
    1 -6 0 539.45 26.8
    -1 6 0 487.78 25.07
    1 -6 0 486.14 24.75
    -1 6 0 500.17 25.96
    -1 6 -1 62.11 6.28
    -1 6 -1 64.35 6.25
    -1 6 -1 65.47 5.71
    -1 6 -1 62.33 5.51
    1 -6 1 67.43 6.63
    1 -6 1 66.43 7
    1 -6 1 72.53 6.85
    1 -6 1 61.84 5.35
    -1 6 -1 61.43 5.55
    1 -6 1 61.52 5.58
    -1 6 -2 1.4 2.48
    -1 6 -2 0.33 1.88
    -1 6 -2 6.46 2.26
    -1 6 -2 1.04 1.8
    1 -6 2 8.95 2.94
    1 -6 2 1.19 2.11
    1 -6 2 2.23 2.16
    1 -6 2 0.73 1.73
    -1 6 -2 5.38 2.33
    1 -6 2 3.33 2.1
    -1 6 -3 5.92 2.63
    -1 6 -3 5.43 2.18
    1 -6 3 5.83 2.4
    1 -6 3 4.43 2.67
    -1 6 -3 5.84 2.32
    1 -6 3 7.47 2.95
    1 -6 3 3.46 2.24
    1 -6 3 5.44 2.1
    1 -6 4 1214.87 58.13
    1 -6 4 1403.11 60.94
    1 -6 4 1211.51 59.15
    1 -6 4 1168.21 58
    -1 6 -4 1267.75 58.47
    1 -6 4 1184.37 59.89
    -1 6 -4 1224.25 58.49
    -1 6 -4 1249.53 58.02
    -1 6 -4 1198.54 56.97
    1 -6 5 534.47 27.27
    1 -6 5 547.99 29.28
    1 -6 5 506.16 27.46
    1 -6 5 500.9 27
    -1 6 -5 536.12 27.45
    -1 6 -5 513.69 27.45
    -1 6 -5 544.49 26.72
    -1 6 -5 506.05 25.72
    1 -6 6 0.65 1.85
    1 -6 6 1.77 1.87
    -1 6 -6 6.39 2.3
    -1 6 -6 2.88 2.19
    1 -6 6 3.07 2.27
    -1 6 -6 0.37 1.46
    1 -6 7 5.31 2.43
    -1 6 -7 2.11 2.27
    1 -6 7 4.9 2.04
    -1 6 -7 2.96 2.18
    -1 6 -7 4.72 2.52
    -1 6 -7 4.85 1.88
    1 -6 7 3.24 2.31
    -1 6 -8 1194.02 57.69
    1 -6 8 1238.3 56.42
    -1 6 -8 1169.35 57.86
    1 -6 8 1231.03 57.7
    -1 6 -8 1239.26 57.35
    1 -6 8 1053.55 57.54
    1 -6 9 733.73 38.37
    -1 6 -9 701.22 37.7
    1 -6 9 734.13 35.78
    -1 6 -9 712.81 37.61
    -1 6 -9 743.89 35.86
    1 -6 9 714.71 37.48
    -1 6 -9 777.16 37.21
    1 -6 10 9.95 3.68
    -1 6 -10 8.47 3.34
    1 -6 10 7.4 2.26
    -1 6 -10 11.58 3.57
    1 -6 10 13.14 3.97
    -1 6 -10 8.39 2.84
    -1 6 -10 11.23 2.78
    -1 6 -11 63.65 5.5
    1 -6 11 49.46 6.79
    -1 6 -11 44.91 6.12
    1 -6 11 44.41 4.56
    1 -6 11 52.57 4.72
    -1 6 -11 54.6 4.43
    -1 6 -11 44.68 5.99
    1 -6 11 38.31 5.84
    -1 6 -11 52.24 5.75
    1 -6 12 435.59 23.59
    -1 6 -12 482.54 22.43
    1 -6 12 428.27 27.21
    -1 6 -12 444.33 25.78
    1 -6 12 451 23.21
    -1 6 -12 404.12 25.23
    -1 6 -12 460.58 23.59
    -1 6 -12 460.33 22.81
    -1 6 -12 455.46 24.83
    1 -6 12 413.95 25.86
    -1 6 -13 689.3 31.1
    1 -6 13 598.06 32.28
    -1 6 -13 679.25 32.39
    1 -6 13 630.16 36.98
    1 -6 13 648.16 32.11
    -1 6 -13 617.05 34.53
    -1 6 -13 568.24 33.99
    -1 6 -13 676.81 33.94
    1 -6 13 617.92 35.33
    -1 6 -13 647.56 31.34
    -1 6 -14 151.19 8.76
    1 -6 14 130.52 9.67
    -1 6 -14 134.87 9.51
    1 -6 14 138.1 13.64
    -1 6 -14 122.64 11.06
    1 -6 14 137.23 9.66
    -1 6 -14 134.32 8.93
    -1 6 -14 124.53 11.24
    -1 6 -14 148.19 11.04
    -1 6 -14 138.37 8.82
    1 -6 14 147.96 11.76
    1 -6 15 186.12 12.37
    -1 6 -15 193.56 10.99
    -1 6 -15 202.87 12.16
    -1 6 -15 201.8 13.42
    -1 6 -15 161 13.63
    -1 6 -15 171.85 10.94
    1 -6 15 205.37 12.49
    -1 6 -15 165.39 13.51
    1 -6 15 169.44 16.35
    -1 6 -15 184.9 10.91
    1 -6 15 182.17 13.93
    -1 6 -16 187.09 12.52
    1 -6 16 178.41 12.31
    -1 6 -16 192.86 12.03
    -1 6 -16 197.12 13.34
    -1 6 -16 158.18 13.57
    -1 6 -16 157.89 13.53
    1 -6 16 194.42 12.72
    1 -6 16 176.74 16.98
    -1 6 -16 168.73 10.75
    1 -6 16 204.86 14.62
    -1 6 -16 187.54 10.84
    1 -6 17 495.99 27.31
    -1 6 -17 556.41 28.53
    -1 6 -17 462.49 25.03
    -1 6 -17 524.15 26.73
    1 -6 17 524.04 27.78
    1 -6 17 439.54 33.24
    1 -6 17 502.53 29.22
    -1 6 -17 517.52 24.97
    1 -6 18 242.1 15.53
    -1 6 -18 247.86 16.04
    -1 6 -18 216.04 13.04
    -1 6 -18 248.89 14.83
    1 -6 18 237.97 15.86
    1 -6 18 191.67 20.23
    -1 6 -18 237.86 12.95
    1 -6 18 233.89 17.02
    1 -6 19 336.24 20
    -1 6 -19 328.89 19.94
    -1 6 -19 292.49 16.72
    1 -6 19 313.85 26.91
    1 -6 19 320.72 21.12
    -1 6 -19 330.07 16.67
    1 -6 19 294.55 19.87
    -1 6 -19 324.76 18.68
    1 -6 20 162.65 13.56
    1 -6 20 173.61 13.32
    1 -6 20 181.99 14.72
    -1 6 -20 159.92 10.37
    -1 6 -20 210.98 12.98
    1 -6 21 308.23 20.88
    -1 6 -21 292.26 16.65
    1 -6 21 331.8 20.81
    -1 6 -21 360.65 19.55
    1 -6 21 316.34 21.3
    1 -6 22 0.58 4.24
    -1 6 -22 4.32 3.98
    1 -6 22 4.64 4.58
    -1 6 -22 0.4 1.94
    1 -6 23 376.03 25.29
    -1 6 -23 370.52 20.45
    -1 6 -23 464.51 24.06
    1 -6 23 467.19 26.6
    1 -6 24 205.26 16.29
    -1 6 -24 168.98 10.98
    -1 6 -24 219.37 14.42
    1 -6 24 222.93 16.59
    1 -6 25 473.96 27.8
    -1 6 -25 437.65 24.64
    1 -6 25 504.74 27.61
    -1 6 -26 -1.73 4.4
    -1 6 -26 -0.18 2.12
    1 -6 26 1.87 3.57
    1 -6 26 -1.1 5.03
    1 -6 26 -3.23 5.04
    -1 6 -27 265.23 18.68
    -1 6 -27 269.7 15.84
    1 -6 27 339.22 22.53
    1 -6 27 336.46 21.3
    1 -6 27 321.9 19.68
    1 -6 27 360.27 19.1
    -1 6 -27 361.3 20.37
    -1 6 -28 45.5 7.31
    1 -6 28 59.28 6.62
    1 -6 28 58.88 8.99
    -1 6 -28 56.64 7.84
    1 -6 28 59.19 8.44
    1 -6 29 143.93 14.26
    -1 6 -29 118.9 10.91
    -1 6 -29 139.64 11.89
    1 -6 29 138.46 9.31
    1 -6 29 128.2 21.95
    -1 6 -30 5.05 4.87
    1 -6 30 12.18 6.36
    -1 6 -30 13.73 5.97
    1 -6 30 -7.66 12.14
    -1 6 -31 180.44 13.99
    1 -6 31 252.25 19.15
    -1 6 -31 229.04 15.61
    1 -6 31 243.65 29.08
    -1 6 -32 23.22 5.49
    1 -6 32 26.97 6.9
    -1 6 -32 26.33 6.08
    1 -6 32 17.26 10.97
    -1 6 -33 53.69 7.04
    1 -6 33 73.91 10.58
    -1 6 -33 69.29 8.56
    -1 6 -34 11.65 4.98
    1 -6 34 21.76 7.19
    -1 6 -34 21 6.44
    1 -6 34 20.45 11.62
    1 -6 35 67.1 10.38
    -1 6 -35 47.56 6.81
    1 -6 35 56.37 15.25
    -1 6 -36 5.29 4.36
    1 -5 -35 3.2 3.53
    1 -5 -34 5.83 3.67
    1 -5 -34 6.9 4.81
    1 -5 -33 29.92 5.41
    1 -5 -33 33.74 6.95
    1 -5 -32 57.16 7.09
    1 -5 -32 64.13 8.35
    -1 5 32 83.92 16.38
    1 -5 -31 31.39 5.3
    1 -5 -31 29.89 6.83
    1 -5 -30 6.7 3.79
    -1 5 30 16.32 11.1
    1 -5 -30 10.28 5.55
    1 -5 -30 2.91 2.4
    1 -5 -29 93.66 8.59
    1 -5 -29 102.57 10.17
    1 -5 -28 125.98 10.42
    1 -5 -28 131.31 11.76
    1 -5 -28 103.2 7.94
    1 -5 -27 112.51 9.61
    -1 5 27 134.22 16.88
    1 -5 -27 121.26 11.31
    1 -5 -27 85.82 7.05
    1 -5 -26 2.06 3.28
    1 -5 -26 -0.65 2.43
    -1 5 26 -7.37 9.13
    1 -5 -26 5.62 4.54
    1 -5 -25 14.77 4.43
    1 -5 -25 7.35 2.69
    -1 5 25 13.52 2.68
    1 -5 -25 10.21 5.12
    -1 5 25 4.04 7.63
    -1 5 24 165.87 17.27
    1 -5 -24 135.25 11.03
    1 -5 -24 129.93 9.02
    -1 5 24 173.14 9.7
    1 -5 -24 133.07 7.36
    1 -5 -24 132.47 7.24
    1 -5 -24 155.5 12.67
    1 -5 -23 357.5 20.12
    1 -5 -23 321.27 15.89
    1 -5 -23 300.96 17.35
    -1 5 23 415.55 26.91
    1 -5 -23 305.76 15.83
    1 -5 -23 387.7 22.03
    1 -5 -22 2.85 2
    -1 5 22 1.67 4.94
    1 -5 -22 1.48 2.22
    1 -5 -22 2.05 1.75
    1 -5 -22 2.8 2.99
    1 -5 -22 -1.01 4.25
    1 -5 -21 36.07 3.99
    1 -5 -21 38.47 4.68
    1 -5 -21 50.1 6.24
    1 -5 -21 45.01 7.28
    -1 5 21 47.37 8.67
    -1 5 20 205.52 16.85
    -1 5 20 217.21 16.8
    1 -5 -20 179.54 11.67
    1 -5 -20 197.51 13.33
    1 -5 -20 180.19 14.1
    -1 5 19 495.2 30.97
    -1 5 19 562.07 31.38
    1 -5 -19 486.96 25.66
    1 -5 -19 494.01 27.29
    1 -5 -19 516.35 28.87
    -1 5 18 3.77 3.98
    -1 5 18 1.83 3.27
    1 -5 -18 0.92 2.07
    1 -5 -18 1.42 2.5
    1 -5 -18 -2.28 3.71
    -1 5 17 11.11 4.5
    -1 5 17 15.7 4.81
    1 -5 -17 17.29 2.93
    1 -5 -17 10.58 3.11
    1 -5 -17 9.71 4.06
    -1 5 17 11.58 4.34
    -1 5 16 47.27 7.01
    -1 5 16 52.27 7.19
    1 -5 -16 42.44 5.29
    1 -5 -16 50.37 6.49
    -1 5 16 51.37 6.68
    1 -5 -16 51.77 4.46
    1 -5 -15 591.61 28.12
    -1 5 15 559.6 32.59
    -1 5 15 587.38 32.85
    1 -5 -15 580.86 31.57
    -1 5 15 581.09 31.32
    1 -5 -15 595.01 30.38
    -1 5 15 584.39 31.55
    1 -5 -15 598.14 31.67
    1 -5 -14 13.94 2.03
    -1 5 14 14.01 4.09
    1 -5 -14 14.56 3.09
    -1 5 14 18.01 4.21
    1 -5 -14 11.6 3.68
    1 -5 -14 19.71 4.46
    -1 5 14 10.22 3.56
    -1 5 14 11.18 3.32
    -1 5 13 16.53 4.09
    1 -5 -13 24.47 4.45
    1 -5 -13 30.04 3.92
    1 -5 -13 28.82 3.1
    -1 5 13 22.73 4.52
    1 -5 -13 20.74 4.28
    1 -5 -13 23.14 2.19
    -1 5 13 23.59 4.14
    1 -5 -12 220.97 14.38
    -1 5 12 205.98 14.04
    1 -5 -12 223.01 12.18
    1 -5 -12 232 13.47
    -1 5 12 213.93 13.74
    1 -5 -12 227.7 14.53
    -1 5 12 214.03 14.98
    -1 5 11 806.75 38.64
    1 -5 -11 743.98 38.58
    1 -5 -11 789.11 36.41
    1 -5 -11 828.39 37.85
    1 -5 -11 655.03 38.63
    -1 5 11 765.6 37.99
    -1 5 11 739.36 39.54
    1 -5 -11 770.56 38.89
    1 -5 -10 86.27 7.51
    -1 5 10 74.15 7.1
    1 -5 -10 89.69 5.94
    1 -5 -10 98.62 7.02
    1 -5 -10 76.21 7.8
    -1 5 10 77.68 6.74
    -1 5 10 84.67 7.9
    1 -5 -10 86.9 7.66
    -1 5 9 129.59 9.59
    1 -5 -9 145.93 10.03
    1 -5 -9 138.13 9.16
    1 -5 -9 146.08 8.38
    1 -5 -9 121.84 10.18
    -1 5 9 136.51 9.19
    -1 5 9 133.66 10.25
    1 -5 -9 129.49 9.8
    -1 5 8 322.93 17.81
    1 -5 -8 330.54 17.45
    1 -5 -8 324.33 16.48
    1 -5 -8 330.1 18.25
    1 -5 -8 295.29 18.35
    -1 5 8 298.8 17.19
    1 -5 -8 315.28 18.19
    -1 5 8 317.05 18.65
    -1 5 7 1572.77 74.79
    1 -5 -7 1674.85 74.72
    1 -5 -7 1641.71 73.74
    1 -5 -7 1572.6 75.16
    1 -5 -7 1533.52 75.65
    -1 5 7 1625.94 74.45
    -1 5 7 1623.84 75.95
    1 -5 -7 1620.46 75.45
    1 -5 -6 130.4 8.76
    1 -5 -6 133.35 8.3
    -1 5 6 127.06 9
    1 -5 -6 123.4 9.46
    -1 5 6 140.44 8.77
    1 -5 -6 130.16 9.33
    -1 5 6 139.18 9.77
    1 -5 -5 764.53 38.97
    -1 5 5 767.15 39.29
    1 -5 -5 835.21 38.66
    -1 5 5 769.47 37.77
    -1 5 5 831.09 39.43
    1 -5 -5 779.69 39.23
    -1 5 5 823.73 38.28
    1 -5 -5 798.32 38
    1 -5 -4 139.31 9.3
    -1 5 4 134.47 9.5
    -1 5 4 123.74 7.63
    1 -5 -4 146.2 9.13
    1 -5 -4 141.88 8.75
    -1 5 4 132.26 8.34
    -1 5 4 145.88 9.63
    1 -5 -4 127.27 9.14
    1 -5 -4 130.8 8.03
    -1 5 4 138.41 8.73
    -1 5 3 881.53 42.76
    1 -5 -3 881.43 42.24
    -1 5 3 828.96 40.69
    -1 5 3 872.92 41.39
    1 -5 -3 906.7 42.04
    1 -5 -3 896.35 42.32
    -1 5 3 906.26 42.69
    1 -5 -3 872.24 41.07
    -1 5 3 886.74 41.67
    -1 5 2 355.96 18.93
    -1 5 2 337.84 17.22
    1 -5 -2 318.81 18.31
    -1 5 2 334.62 17.68
    1 -5 -2 362.12 18.49
    1 -5 -2 348.03 18.16
    -1 5 2 346.83 18.67
    1 -5 -2 309.67 17.2
    -1 5 2 358.03 17.92
    -1 5 1 960.81 45.1
    1 -5 -1 905.94 44.74
    -1 5 1 913.4 43.5
    -1 5 1 920.45 43.82
    1 -5 -1 1001.68 44.92
    1 -5 -1 915.45 43.97
    -1 5 1 934.07 43.9
    1 -5 -1 911.64 43.56
    -1 5 0 311.61 16.73
    -1 5 0 293.07 15.73
    1 -5 0 280.05 16.49
    -1 5 0 289.96 15.57
    1 -5 0 321.76 16.91
    1 -5 0 277.93 15.64
    1 -5 0 284.8 15.45
    -1 5 0 295.58 15.71
    1 -5 1 161.31 10.01
    -1 5 -1 168.51 10.19
    1 -5 1 191.59 11.49
    1 -5 1 175.88 11.9
    -1 5 -1 179.18 11.19
    -1 5 -1 170.91 10.32
    -1 5 -1 169.7 10.32
    1 -5 1 159.01 10.95
    -1 5 -1 162.43 10.63
    1 -5 1 172.76 10.37
    1 -5 2 366.82 19.96
    1 -5 2 377.77 21.11
    -1 5 -2 387.34 20.14
    -1 5 -2 381.49 20.23
    1 -5 2 379.14 21.31
    1 -5 2 415.22 21.49
    -1 5 -2 380.83 20.2
    1 -5 2 387.13 19.98
    -1 5 -2 394.27 20
    1 -5 3 392.02 20.36
    -1 5 -3 400.97 20.31
    1 -5 3 428.96 22.03
    1 -5 3 386.23 21.25
    1 -5 3 388.14 20.37
    -1 5 -3 387.38 20.7
    1 -5 3 386.23 21.54
    -1 5 -3 390.14 20.52
    -1 5 -3 371.37 20.15
    -1 5 -3 373.74 19.6
    1 -5 4 240.45 13.84
    -1 5 -4 240.37 14.19
    1 -5 4 250.98 15.2
    1 -5 4 239.91 14.22
    1 -5 4 232.86 13.75
    -1 5 -4 240.75 13.94
    -1 5 -4 243.41 13.49
    -1 5 -4 228.47 12.82
    1 -5 5 15.17 2.9
    -1 5 -5 15.99 3.13
    1 -5 5 13.69 2.67
    -1 5 -5 16.96 2.78
    -1 5 -5 16.28 3.01
    -1 5 -5 12.85 2.17
    -1 5 -5 13.81 2.68
    1 -5 5 12.36 2.82
    1 -5 6 406.42 22.19
    -1 5 -6 442.74 22.31
    1 -5 6 435.01 22.69
    -1 5 -6 400.74 22.64
    1 -5 6 398.9 21.65
    -1 5 -6 401.11 22.46
    -1 5 -6 435.95 20.85
    -1 5 -6 417.07 21.22
    1 -5 7 269.46 16.54
    -1 5 -7 267.65 16.55
    1 -5 7 297.32 15.54
    -1 5 -7 287.6 16.7
    -1 5 -7 284.07 15
    1 -5 7 262.74 16.12
    -1 5 -7 279.6 15.98
    1 -5 8 426.87 23.95
    -1 5 -8 416.15 23.73
    1 -5 8 453.34 22.1
    -1 5 -8 390.81 23.33
    1 -5 8 423.98 23.39
    -1 5 -8 455.23 23.13
    -1 5 -8 432.91 22.02
    -1 5 -9 168.6 10.17
    1 -5 9 165.12 12.11
    -1 5 -9 169.75 11.87
    -1 5 -9 160.73 10.06
    1 -5 9 172.84 9.99
    -1 5 -9 148.69 11.26
    1 -5 9 155.42 10.11
    -1 5 -9 168.57 10.99
    1 -5 9 166.42 11.58
    -1 5 -10 692.95 32.96
    1 -5 10 646.7 35.88
    1 -5 10 657.33 32.33
    -1 5 -10 665.47 35.1
    -1 5 -10 643.75 32.56
    -1 5 -10 633.7 34.67
    1 -5 10 667.04 34.97
    -1 5 -10 736.04 34.33
    1 -5 10 663.58 33.11
    -1 5 -10 695.74 31.96
    -1 5 -11 86.94 5.68
    1 -5 11 74.67 6.18
    -1 5 -11 69.91 6.02
    1 -5 11 64.19 7.87
    1 -5 11 78.15 5.87
    -1 5 -11 68.23 7.4
    -1 5 -11 66.16 5.57
    -1 5 -11 70.91 7.38
    1 -5 11 72.31 7.51
    -1 5 -11 79.53 6.88
    -1 5 -11 75.11 5.59
    1 -5 11 84.38 7.35
    -1 5 -12 325.32 15.72
    1 -5 12 281.83 16.6
    -1 5 -12 302.5 16.56
    1 -5 12 271.85 19.91
    1 -5 12 294.74 16.42
    -1 5 -12 295.02 18.59
    -1 5 -12 287.29 15.88
    -1 5 -12 269.41 18.1
    1 -5 12 291.09 17.71
    -1 5 -12 305.02 15.62
    -1 5 -12 312.05 17.68
    -1 5 -13 428.02 21.74
    1 -5 13 388.16 26.07
    -1 5 -13 366.44 20.62
    -1 5 -13 424.23 20.72
    1 -5 13 387.94 21.86
    1 -5 13 416.29 21.81
    -1 5 -13 405.65 23.82
    -1 5 -13 413.82 20.47
    1 -5 13 428.49 23.26
    -1 5 -13 433.36 22.98
    -1 5 -14 530.27 27.76
    -1 5 -14 480.36 25.35
    -1 5 -14 523.17 26.46
    -1 5 -14 489.68 28.46
    1 -5 14 541.41 27.11
    1 -5 14 476.15 26.75
    -1 5 -14 511.79 26.89
    1 -5 14 531.76 28.14
    -1 5 -14 532.84 25.12
    -1 5 -15 159.87 11.3
    -1 5 -15 137.5 9.11
    -1 5 -15 156.2 10.35
    -1 5 -15 135.67 11.54
    1 -5 15 150.07 10.85
    -1 5 -15 142.17 10.36
    -1 5 -15 156.72 8.95
    1 -5 15 150.13 11.47
    -1 5 -16 490.88 25.8
    -1 5 -16 434.28 22.99
    -1 5 -16 489.08 24.62
    -1 5 -16 403.26 25.9
    1 -5 16 473.68 25.79
    -1 5 -16 440.52 24.62
    1 -5 16 491.06 26.36
    -1 5 -16 461.63 22.55
    -1 5 -17 69.94 6.99
    -1 5 -17 72.66 7.32
    -1 5 -17 59.93 5.28
    -1 5 -17 76.13 6.85
    -1 5 -17 65.19 7.78
    1 -5 17 60.33 7.29
    -1 5 -17 71.72 5.24
    1 -5 17 64.39 7.67
    1 -5 17 49.59 8.72
    -1 5 -18 396.37 21.22
    -1 5 -18 382.23 20.82
    -1 5 -18 397.97 21.95
    -1 5 -18 356.97 18.99
    1 -5 18 366.23 22.27
    1 -5 18 360.73 26
    1 -5 18 314.47 21.64
    -1 5 -18 336.32 21.95
    1 -5 19 1.09 3.35
    -1 5 -19 3.89 3.09
    -1 5 -19 1.47 1.98
    1 -5 19 3.85 3.84
    1 -5 19 -0.87 5.17
    1 -5 19 -1.55 3.67
    1 -5 20 212.62 15.31
    1 -5 20 215.19 15.86
    -1 5 -20 230.82 14.3
    1 -5 20 211.19 16.61
    -1 5 -20 178.16 11.59
    -1 5 -21 96.14 7.27
    -1 5 -21 117.28 9.6
    1 -5 21 105.08 10.53
    1 -5 21 107.19 11.81
    1 -5 21 88.41 10.11
    -1 5 -22 188.23 12.95
    -1 5 -22 151.13 10.15
    1 -5 22 186.28 14.42
    1 -5 22 161.83 14.14
    1 -5 23 55.66 8.35
    -1 5 -23 54.33 5.33
    -1 5 -23 62.69 7.6
    1 -5 23 75.78 9.16
    -1 5 -24 110.32 8.1
    1 -5 24 126.48 12.72
    1 -5 24 128.05 12.21
    1 -5 24 115.84 10.09
    -1 5 -24 134.08 10.85
    1 -5 25 18.54 3.97
    1 -5 25 18.08 5.78
    -1 5 -25 20.72 5.27
    -1 5 -25 11.66 4.89
    -1 5 -25 13.77 3
    1 -5 25 15.66 4.08
    1 -5 25 15.02 5.32
    1 -5 26 153.94 9.74
    -1 5 -26 138.79 11.41
    -1 5 -26 121.73 8.86
    -1 5 -26 117.88 10.98
    -1 5 -26 140.69 7.84
    1 -5 26 146.97 14.01
    1 -5 26 140.47 10.5
    1 -5 26 140.82 12.94
    -1 5 -27 169.7 12.99
    -1 5 -27 150.94 12.56
    -1 5 -27 157.83 10.31
    -1 5 -27 176.35 8.84
    1 -5 27 176.25 14.35
    1 -5 27 174.67 15.31
    -1 5 -28 34.42 6.08
    -1 5 -28 13.26 5.28
    -1 5 -28 24.73 3.58
    1 -5 28 32.88 6.59
    -1 5 -28 21.74 1.72
    1 -5 28 19.71 6.88
    -1 5 -28 14.95 1.51
    1 -5 29 3.46 4.53
    1 -5 29 2.08 4.5
    -1 5 -29 -0.39 4.65
    -1 5 -29 -3.79 4.94
    1 -5 30 104.68 10.09
    -1 5 -30 100.66 9.8
    -1 5 -30 121.46 10.63
    1 -5 30 125.73 13.27
    -1 5 -31 116.53 10.55
    -1 5 -31 148.55 11.79
    1 -5 31 142.47 14.77
    -1 5 -32 10.77 4.71
    -1 5 -32 7.37 4.98
    1 -5 32 2.19 6.16
    -1 5 -33 8.75 4.71
    1 -5 33 5.93 6.15
    -1 5 -33 9.69 5.77
    1 -5 34 23.78 10.62
    -1 5 -34 19.28 4.93
    1 -5 34 15.05 6.68
    -1 5 -34 12.4 5.64
    1 -5 35 151.77 21.46
    1 -5 35 131.95 14.67
    -1 5 -35 165.81 12.11
    1 -5 36 -6.14 8.16
    -1 5 -36 1.54 3.89
    -1 5 -37 22.02 5.08
    -1 4 34 2.3 9.34
    1 -4 -34 -2.63 5.05
    1 -4 -33 57.77 5.57
    1 -4 -33 80.78 9.34
    1 -4 -32 25.14 3.62
    -1 4 32 39.03 11.76
    1 -4 -32 22.6 6.57
    1 -4 -31 75.62 6.56
    1 -4 -31 113.76 10.75
    1 -4 -30 13.42 3.03
    -1 4 30 11.89 9.31
    1 -4 -30 17.21 5.86
    1 -4 -29 102.36 7.94
    1 -4 -29 135.56 11.71
    1 -4 -28 37.61 4.5
    -1 4 28 56.26 12.12
    1 -4 -28 51.45 7.82
    1 -4 -27 103.83 7.94
    1 -4 -27 128.02 11.43
    1 -4 -26 97.23 7.66
    1 -4 -26 114.46 10.87
    -1 4 25 235.39 20.09
    1 -4 -25 202.41 14.5
    1 -4 -24 146.13 10.17
    1 -4 -24 170.71 13.4
    1 -4 -23 18.79 5.3
    -1 4 23 23.8 2.77
    -1 4 23 16.48 1.95
    -1 4 23 11.29 7.16
    1 -4 -23 22.18 3.5
    -1 4 23 15.96 7.04
    -1 4 22 353.46 25.2
    1 -4 -22 346.5 21.33
    -1 4 22 393.26 17.57
    1 -4 -22 314.52 15.85
    -1 4 22 340.67 17.03
    1 -4 -22 320.08 15.75
    -1 4 22 411.25 27.96
    1 -4 -21 81.3 8.93
    1 -4 -21 73.81 4.86
    -1 4 21 76.38 6.08
    1 -4 -21 77.69 4.89
    -1 4 21 75.86 10.81
    -1 4 21 95.4 12.84
    -1 4 20 18.89 7.12
    1 -4 -20 20.56 2.59
    1 -4 -20 23.72 2.78
    1 -4 -20 24.75 5.51
    -1 4 20 23.24 6.53
    1 -4 -19 22.25 2.97
    -1 4 19 21 7.05
    -1 4 19 22.15 6.05
    1 -4 -19 26 5.21
    -1 4 18 266.93 21.17
    -1 4 18 252.79 18.56
    -1 4 18 244.72 18.17
    1 -4 -18 252.88 16.91
    -1 4 18 257.35 17.3
    -1 4 17 39.25 7.71
    -1 4 17 61.19 7.59
    -1 4 17 59.48 7.79
    -1 4 17 43.18 8.64
    1 -4 -17 41.4 6.17
    1 -4 -17 59.58 6.83
    -1 4 17 51.35 7.12
    1 -4 -16 84.45 9.02
    -1 4 16 91.46 11.22
    -1 4 16 130.87 13.47
    1 -4 -16 120.03 8.68
    -1 4 16 113.99 10.92
    -1 4 16 128.61 10.97
    -1 4 16 120.03 10.12
    1 -4 -16 130.54 10.35
    -1 4 15 53.29 8.27
    -1 4 15 64.14 9.69
    1 -4 -15 67.14 6.13
    -1 4 15 80.61 8.33
    -1 4 15 60.26 7.25
    -1 4 15 54.9 6.8
    1 -4 -15 70.04 7.3
    -1 4 14 674.88 38.26
    -1 4 14 706.99 40.56
    1 -4 -14 753.57 34.27
    -1 4 14 657.85 36.61
    -1 4 14 701.52 37.14
    -1 4 14 665.34 35.64
    1 -4 -14 657.01 35.6
    -1 4 13 2.14 3.5
    -1 4 13 1.37 3.12
    1 -4 -13 2.28 1.84
    -1 4 13 1.67 2.22
    -1 4 13 0.43 2.31
    1 -4 -13 1.76 2.84
    -1 4 13 2.08 2.67
    -1 4 12 726.18 38.52
    1 -4 -12 707.01 35.06
    -1 4 12 731.47 40.3
    1 -4 -12 764.75 34.15
    -1 4 12 662.73 36.45
    -1 4 12 705.36 37.06
    1 -4 -12 717.44 36.28
    -1 4 12 665.8 35.94
    1 -4 -11 119.92 9.49
    -1 4 11 137.19 9.78
    -1 4 11 147.56 12.57
    -1 4 11 120.98 9.93
    1 -4 -11 124.82 9.76
    -1 4 11 133.2 11.36
    1 -4 -11 130 8.83
    1 -4 -11 144.49 7.8
    1 -4 -10 971.33 43.26
    -1 4 10 921.34 45.56
    1 -4 -10 950.53 45.01
    -1 4 10 906.31 45.81
    1 -4 -10 952.53 46.17
    -1 4 10 972.74 49.66
    -1 4 10 958.61 46.93
    1 -4 -10 928.15 46.37
    -1 4 9 55.06 5.19
    1 -4 -9 62.61 4.32
    1 -4 -9 62.32 5.04
    1 -4 -9 62.09 5.83
    -1 4 9 54.27 6.94
    -1 4 9 59.28 5.92
    1 -4 -9 64.31 5.91
    1 -4 -8 1460.02 68.29
    1 -4 -8 1469.57 67.25
    -1 4 8 1429.74 67.58
    1 -4 -8 1470.95 68.47
    -1 4 8 1463.55 68.71
    1 -4 -8 1465.39 66.22
    1 -4 -7 27.76 3.62
    1 -4 -7 26.73 3.08
    1 -4 -7 24.69 2.51
    1 -4 -7 25.31 3.65
    -1 4 7 25.33 3.56
    -1 4 7 34.14 3.49
    1 -4 -6 582.29 27.7
    1 -4 -6 582 26.98
    1 -4 -6 554.57 28.36
    1 -4 -6 545.45 28.97
    1 -4 -6 587.29 28.66
    -1 4 6 564.91 28.77
    -1 4 6 545.93 27.65
    -1 4 5 1360.26 65.57
    1 -4 -5 1511.85 66.25
    1 -4 -5 1470.73 65.6
    1 -4 -5 1472.47 66.89
    1 -4 -5 1391.04 67.3
    -1 4 5 1471.1 66.24
    -1 4 5 1421.39 67.24
    1 -4 -5 1430.01 66.97
    -1 4 4 1565.02 72.31
    1 -4 -4 1505.74 72.08
    -1 4 4 1506.47 70.89
    1 -4 -4 1642.71 71.62
    1 -4 -4 1564.55 72.44
    1 -4 -4 1507.37 70.8
    -1 4 4 1656.13 71.57
    1 -4 -4 1581.9 71.1
    1 -4 -3 15.77 2.5
    -1 4 3 16.21 2.49
    1 -4 -3 14.35 2.3
    1 -4 -3 14.01 2.07
    -1 4 3 13.5 1.72
    -1 4 3 11.43 1.87
    1 -4 -3 9.79 2.38
    1 -4 -3 9.97 1.72
    -1 4 3 12.47 2.12
    -1 4 2 487.74 24.79
    1 -4 -2 488.63 24.37
    -1 4 2 479.42 23.42
    -1 4 2 486.1 23.78
    1 -4 -2 516.78 24.32
    1 -4 -2 513.62 24.54
    -1 4 2 505.1 24.13
    1 -4 -2 468.68 23.67
    -1 4 1 1230.99 55.81
    -1 4 1 1161.1 54.5
    1 -4 -1 1168.53 55.36
    -1 4 1 1160.13 54.7
    1 -4 -1 1242.6 55.38
    1 -4 -1 1220.16 55.04
    1 -4 -1 1158.27 54.66
    -1 4 1 1216.12 54.95
    -1 4 0 864.71 39.11
    -1 4 0 801.53 38.07
    1 -4 0 773.57 38.71
    -1 4 0 830.59 38.11
    1 -4 0 894.22 39.02
    1 -4 0 782.08 38.14
    -1 4 0 809.24 38.13
    1 -4 0 762.66 37.9
    1 -4 1 524.72 26.79
    -1 4 -1 519.61 26.04
    -1 4 -1 538.27 26.22
    1 -4 1 560.93 27.57
    1 -4 1 576.64 27.02
    1 -4 1 534.6 26.12
    -1 4 -1 534.44 26
    1 -4 1 509.89 25.95
    1 -4 2 467.32 23.59
    1 -4 2 521.08 24.79
    -1 4 -2 462.26 23.86
    1 -4 2 473.83 24.55
    -1 4 -2 474.2 23.75
    1 -4 2 468.1 24.42
    -1 4 -2 476.48 23.63
    1 -4 2 480.07 23.68
    1 -4 3 1303.42 61.17
    -1 4 -3 1298.13 61.23
    1 -4 3 1319.18 61.25
    1 -4 3 1409.67 62.63
    -1 4 -3 1305.39 61.62
    1 -4 3 1354.63 61.8
    -1 4 -3 1333.5 61.46
    -1 4 -3 1290.32 60.46
    -1 4 -3 1339.5 60.91
    -1 4 -4 518.88 26.22
    1 -4 4 526.64 26.34
    1 -4 4 531.58 26.5
    -1 4 -4 523.29 26.79
    1 -4 4 528.19 26.4
    -1 4 -4 537.21 26.67
    -1 4 -4 534.84 25.47
    -1 4 -4 535.42 25.76
    -1 4 -5 1244.23 58.08
    1 -4 5 1216.52 58.18
    1 -4 5 1256.13 58.54
    -1 4 -5 1235.15 58.83
    1 -4 5 1313.04 58.01
    -1 4 -5 1244.93 57.93
    -1 4 -5 1214.33 58.54
    -1 4 -5 1233.06 56.99
    -1 4 -5 1261.12 57.29
    1 -4 6 108.1 7.96
    -1 4 -6 115.54 7.9
    1 -4 6 120.4 8.44
    -1 4 -6 119.4 8.67
    -1 4 -6 114.46 7.56
    1 -4 6 125.15 7.63
    -1 4 -6 112.82 8.34
    -1 4 -6 121.85 7.22
    1 -4 6 109.01 7.31
    -1 4 -7 2150.44 99.57
    1 -4 7 2209.19 101.53
    -1 4 -7 2235.01 101.58
    -1 4 -7 2195.92 99.71
    1 -4 7 2316.01 99.69
    -1 4 -7 2073.72 101.1
    1 -4 7 2136.25 99.73
    -1 4 -7 2276.82 100.54
    1 -4 7 2200.34 100.92
    1 -4 8 861.86 42.66
    1 -4 8 951.05 45.1
    1 -4 8 873.65 41.86
    -1 4 -8 888.09 44.51
    -1 4 -8 873.38 42.43
    1 -4 8 992.36 42.55
    -1 4 -8 913.89 42.67
    1 -4 8 902.83 43.28
    -1 4 -8 933.77 43.51
    1 -4 8 865.58 43.88
    1 -4 9 210.27 13.04
    -1 4 -9 228.05 12.25
    -1 4 -9 245.77 13.16
    1 -4 9 232.67 15.3
    -1 4 -9 223.67 12.63
    -1 4 -9 215.69 14.53
    1 -4 9 238.73 12.6
    -1 4 -9 248.27 13.82
    1 -4 9 247.02 13.68
    -1 4 -10 2.36 1.69
    -1 4 -10 2.43 1.66
    -1 4 -10 2.98 1.54
    -1 4 -10 1.46 2.25
    1 -4 10 1.73 1.57
    1 -4 10 2.79 1.83
    1 -4 10 6.31 2
    -1 4 -10 4.75 1.67
    -1 4 -10 3.51 1.71
    -1 4 -11 1983.22 89.47
    -1 4 -11 1868.08 87.71
    -1 4 -11 1931.89 88.41
    1 -4 11 1941.16 88.56
    -1 4 -11 1853.9 90.68
    -1 4 -11 1987.35 87.63
    -1 4 -11 1931.75 87.1
    1 -4 11 1930.67 89.08
    -1 4 -12 102.78 8.09
    -1 4 -12 99.58 6.87
    -1 4 -12 107.51 7.63
    -1 4 -12 103.95 9.12
    1 -4 12 97.36 7.79
    -1 4 -12 103.29 6.98
    -1 4 -12 105.69 7.91
    -1 4 -12 107.66 6.55
    1 -4 12 109.8 8.11
    -1 4 -13 421.16 23.03
    -1 4 -13 429.73 21.32
    1 -4 13 404.22 23.27
    -1 4 -13 450.63 22.43
    1 -4 13 425.06 23
    -1 4 -13 424.58 22.6
    -1 4 -13 414.82 20.59
    1 -4 13 412.25 22.74
    -1 4 -14 194.47 12.31
    -1 4 -14 172.7 10.3
    -1 4 -14 175.71 11.26
    1 -4 14 165.41 12.35
    1 -4 14 162.22 11.97
    -1 4 -14 170.82 12.8
    -1 4 -14 178.23 11.7
    -1 4 -14 180.22 9.7
    1 -4 14 177.1 11.8
    -1 4 -15 1255.76 56.31
    -1 4 -15 1232.31 56.81
    -1 4 -15 1134.39 54.27
    -1 4 -15 1247.87 56.03
    1 -4 15 1136.63 57.53
    -1 4 -15 1032.77 57.01
    1 -4 15 1107.62 57.07
    -1 4 -15 1194.29 53.46
    1 -4 15 1169.59 56.46
    1 -4 15 1078.18 59.63
    -1 4 -16 54.12 5.95
    -1 4 -16 61.53 6.45
    -1 4 -16 53.03 4.68
    1 -4 16 56.51 6.4
    1 -4 16 42.74 7.92
    1 -4 16 51.71 6.71
    -1 4 -16 52.3 5.71
    1 -4 16 44.33 6.53
    -1 4 -17 152.77 10.91
    1 -4 17 147.5 12.52
    1 -4 17 150.43 11.42
    -1 4 -17 152.57 9.49
    1 -4 17 139.55 14.51
    1 -4 17 150.8 12.28
    -1 4 -17 160.45 11.07
    -1 4 -18 6.11 3.4
    -1 4 -18 2.58 1.88
    1 -4 18 -3.29 5.84
    1 -4 18 5.61 3.51
    1 -4 18 3.63 3.39
    1 -4 18 4.5 3.51
    1 -4 19 381.98 25.44
    -1 4 -19 392.27 20.7
    -1 4 -19 419.55 22.99
    1 -4 19 384.39 28.36
    1 -4 19 415.13 23.64
    1 -4 19 395.88 24.73
    1 -4 20 94.22 11.3
    -1 4 -20 108.31 7.65
    -1 4 -20 125.52 9.97
    1 -4 20 82.48 12.9
    1 -4 20 106.23 10.08
    1 -4 20 105.89 10.9
    -1 4 -21 117.12 9.76
    -1 4 -21 115.21 7.86
    1 -4 21 113.12 10.41
    1 -4 21 85.4 8.2
    1 -4 21 90.93 10.56
    1 -4 21 114.05 12.56
    1 -4 22 9.86 4.68
    1 -4 22 11.79 4.79
    -1 4 -22 12.02 2.77
    1 -4 22 8.47 3.11
    1 -4 22 12.7 3.05
    -1 4 -22 9.33 4.15
    1 -4 23 112.99 10.8
    1 -4 23 78.29 7.4
    -1 4 -23 84.46 8.88
    -1 4 -23 81.83 6.9
    -1 4 -23 100.27 5.49
    -1 4 -23 98.28 8.94
    1 -4 23 78.05 10.15
    -1 4 -23 87.26 5.59
    1 -4 23 101.53 7.22
    1 -4 24 91.54 7.48
    1 -4 24 105.59 10.75
    -1 4 -24 108.1 9.47
    -1 4 -24 87.4 9.21
    -1 4 -24 97.12 7.57
    -1 4 -24 104.48 5.57
    1 -4 24 94.28 11.1
    1 -4 24 114.11 7.1
    -1 4 -24 105.92 5.87
    -1 4 -25 29.8 5.71
    -1 4 -25 25.88 3.76
    -1 4 -25 19.51 1.96
    1 -4 25 22.72 5.82
    -1 4 -25 23.26 5.21
    1 -4 25 21.09 6.17
    -1 4 -26 9.34 4.74
    1 -4 26 14.74 5.26
    -1 4 -26 15.67 2.99
    -1 4 -26 16.84 4.94
    1 -4 26 14.86 5.64
    -1 4 -27 25.81 5.75
    -1 4 -27 27.56 4.02
    1 -4 27 37.88 6.9
    -1 4 -27 34.35 6.19
    1 -4 27 33.01 7.42
    -1 4 -28 189.32 11.85
    1 -4 28 206.81 17.26
    -1 4 -28 225.9 14.38
    1 -4 28 220.25 15.63
    1 -4 29 8.62 5.61
    1 -4 29 5.73 4.76
    -1 4 -29 3.55 4.63
    -1 4 -29 3.67 4.52
    1 -4 30 86.5 8.94
    1 -4 30 73.9 11.04
    -1 4 -30 60.94 7.67
    -1 4 -30 91.11 8.78
    1 -4 31 40.35 8.44
    -1 4 -31 32.24 5.93
    -1 4 -31 36.62 6.39
    1 -4 32 125.99 14.07
    -1 4 -32 109.95 9.89
    -1 4 -32 149.86 11.3
    1 -4 33 -4.66 5.87
    -1 4 -33 2.3 3.94
    -1 4 -33 -0.38 4.66
    1 -4 34 137.32 14.66
    -1 4 -34 96.36 9.13
    -1 4 -34 132.7 10.91
    1 -4 35 38.12 8.92
    -1 4 -35 33.04 6.35
    -1 4 -35 16.32 4.85
    -1 4 -36 103.68 9.57
    -1 4 -36 75.71 7.83
    -1 4 -37 2.41 4.11
    -1 3 35 1.11 8.72
    1 -3 -35 0.22 2.29
    1 -3 -35 -1.25 4.92
    1 -3 -34 25.44 3.87
    1 -3 -34 30.58 6.64
    -1 3 33 -1.06 9.14
    1 -3 -33 3.56 2.46
    1 -3 -33 -4.66 5.56
    1 -3 -32 140.83 9.9
    1 -3 -32 179.24 13.33
    -1 3 31 2.05 8.16
    1 -3 -31 1.15 2.26
    1 -3 -31 2.59 4.77
    1 -3 -30 26.75 3.94
    1 -3 -30 30 6.33
    1 -3 -29 4.39 4.5
    -1 3 29 -1.96 8.51
    -1 3 29 -2.19 8.64
    -1 3 28 392.64 27.71
    -1 3 28 381.38 28.23
    -1 3 27 49.06 10.43
    1 -3 -27 41.81 6.69
    -1 3 26 11.05 7.28
    1 -3 -26 12.07 4.75
    -1 3 25 18.88 6.65
    1 -3 -25 6.74 4.36
    -1 3 24 318.79 23.86
    1 -3 -24 278.37 18.65
    -1 3 23 330.09 23.84
    1 -3 -23 290.42 19.27
    -1 3 22 0.81 4.43
    1 -3 -22 2.71 3.75
    -1 3 21 66.86 9.4
    1 -3 -21 55.1 7.18
    1 -3 -20 100.94 9.63
    -1 3 20 110.84 10.83
    -1 3 20 112.18 6.51
    -1 3 20 101.45 6.15
    -1 3 20 106.32 11.84
    -1 3 19 208.44 11.43
    -1 3 19 245.51 19.51
    -1 3 19 231.4 17.69
    -1 3 19 161.34 16.81
    -1 3 19 228.88 11.76
    1 -3 -19 207.31 10.66
    1 -3 -19 188.83 13.87
    1 -3 -19 221.09 15.16
    -1 3 19 212.26 15.82
    1 -3 -19 223.47 10.72
    -1 3 18 60.64 9.39
    -1 3 18 63.94 8.56
    -1 3 18 48.76 8.39
    1 -3 -18 56.29 3.97
    1 -3 -18 51.07 6.6
    1 -3 -18 60.76 4.08
    -1 3 18 50.75 4.62
    -1 3 18 66.67 7.92
    1 -3 -18 59.33 7.08
    -1 3 17 2.6 4.65
    1 -3 -17 13.93 2.19
    -1 3 17 11.07 5.04
    1 -3 -17 8.72 3.48
    -1 3 17 13.8 4.18
    1 -3 -17 14.13 3.91
    -1 3 17 11.05 4.27
    -1 3 16 14.4 4.35
    -1 3 16 12.81 5.38
    1 -3 -16 13.85 2.29
    -1 3 16 22.76 6.44
    -1 3 16 19.7 4.7
    1 -3 -16 19.2 4.34
    1 -3 -16 21.26 4.24
    -1 3 16 14.32 4.16
    -1 3 15 521.27 31.99
    -1 3 15 548.33 33.94
    -1 3 15 618.47 31.78
    -1 3 15 533.38 31.12
    1 -3 -15 516.9 29.41
    1 -3 -15 588.48 30.26
    -1 3 15 588.9 30.47
    -1 3 14 16.85 4.96
    -1 3 14 12.44 4.58
    -1 3 14 24.53 4.62
    -1 3 14 15.62 3.83
    1 -3 -14 10.31 3.6
    1 -3 -14 19.01 3.88
    -1 3 14 16.25 3.92
    -1 3 13 268.44 18.48
    -1 3 13 285.68 20.05
    -1 3 13 286.32 17.58
    -1 3 13 272.81 17.28
    1 -3 -13 236.95 16.36
    1 -3 -13 298.78 16.94
    -1 3 12 78.3 8.58
    -1 3 12 91.2 9.76
    -1 3 12 95.98 8.14
    -1 3 12 78.48 7.49
    1 -3 -12 68.72 7.33
    1 -3 -12 87.13 7.49
    -1 3 11 651.69 35.82
    -1 3 11 649.87 33.13
    -1 3 11 589.39 33.74
    1 -3 -11 671.78 32.6
    -1 3 11 607.92 32.51
    -1 3 10 0.89 1.39
    -1 3 10 0.41 2.72
    -1 3 10 2.61 2.46
    -1 3 10 1.61 1.8
    1 -3 -10 2.79 1.96
    1 -3 -10 2.24 1.46
    -1 3 9 519.4 27.87
    -1 3 9 492.75 28.91
    -1 3 9 472.85 26.5
    1 -3 -9 504.72 26.31
    1 -3 -9 550.48 24.98
    -1 3 8 882.33 42.94
    1 -3 -8 845.7 40.28
    -1 3 8 820.46 43.75
    1 -3 -8 824 41.4
    -1 3 8 844.26 41.79
    1 -3 -8 882.37 41.53
    1 -3 -8 892.48 39.65
    1 -3 -7 660.4 30.78
    1 -3 -7 650.17 31.8
    -1 3 7 652.81 33.92
    1 -3 -7 639.98 31.88
    -1 3 7 650.89 32.05
    1 -3 -7 643.55 29.7
    -1 3 6 153.05 8.97
    1 -3 -6 147.92 7.82
    1 -3 -6 152.92 8.54
    1 -3 -6 156.15 9.43
    -1 3 6 154.59 10.68
    -1 3 6 150.3 9.46
    1 -3 -6 160.45 9.64
    -1 3 5 809.81 37.99
    1 -3 -5 831.4 37.59
    1 -3 -5 810.41 36.93
    1 -3 -5 801.42 38.44
    -1 3 5 820.5 39.77
    1 -3 -5 794.88 38.53
    -1 3 5 795.1 38.6
    1 -3 -4 1323.55 60.82
    -1 3 4 1266.98 60.8
    1 -3 -4 1315.25 59.46
    -1 3 4 1292.76 59.61
    1 -3 -4 1371.83 60
    1 -3 -4 1328.21 60.69
    -1 3 4 1327.12 61.62
    -1 3 4 1329.63 60.27
    1 -3 -3 450.64 20.44
    -1 3 3 421.83 19.93
    -1 3 3 424.02 21.33
    1 -3 -3 421.21 21.34
    1 -3 -3 413.8 20.57
    -1 3 3 431.44 20.98
    1 -3 -3 449.48 20.79
    -1 3 3 427.55 20.37
    1 -3 -2 16.56 1.92
    1 -3 -2 18.61 1.98
    -1 3 2 15.75 1.8
    -1 3 2 20.47 1.82
    1 -3 -2 19.05 2.11
    -1 3 2 17.68 2.34
    1 -3 -2 26.25 2.72
    1 -3 -2 19.39 2.34
    -1 3 2 18.12 2.27
    -1 3 1 463.12 22.49
    -1 3 1 453.76 21.67
    1 -3 -1 417.51 21.97
    -1 3 1 448 21.59
    1 -3 -1 491.95 22.08
    1 -3 -1 474.77 22.07
    1 -3 -1 447.37 21.83
    -1 3 0 2135.92 100.44
    1 -3 0 2426.07 102.27
    -1 3 0 2228.97 100.59
    1 -3 0 2402.71 101.08
    1 -3 0 2368.55 100.38
    1 -3 0 2134.68 100.72
    -1 3 0 2161.81 100.9
    1 -3 0 2163.14 100.57
    -1 3 -1 366.89 17.97
    1 -3 1 382.23 18.91
    -1 3 -1 366.57 18.09
    1 -3 1 344.38 17.88
    -1 3 -1 364.79 18.1
    1 -3 1 353.42 17.9
    -1 3 -2 258.87 13.76
    1 -3 2 283.63 14.3
    -1 3 -2 260.47 13.9
    1 -3 2 255.95 13.55
    -1 3 -2 258.79 13.62
    1 -3 2 257.26 13.57
    1 -3 3 980.81 45.77
    -1 3 -3 983.66 46.17
    1 -3 3 1031.66 45.94
    -1 3 -3 973.96 45.98
    -1 3 -3 981.19 45.16
    -1 3 -3 973.14 45.63
    1 -3 3 963.19 45.62
    1 -3 4 1780.71 82.91
    -1 3 -4 1802.31 82.82
    1 -3 4 1873.47 83.29
    -1 3 -4 1878.73 83.68
    1 -3 4 1974.03 82.97
    -1 3 -4 1856.18 82.79
    -1 3 -4 1783.41 83.37
    1 -3 4 1753.09 82.45
    -1 3 -4 1773.96 82.11
    -1 3 -4 1824.6 82.12
    1 -3 5 39.92 3.86
    -1 3 -5 43.96 3.76
    -1 3 -5 37.07 3.48
    1 -3 5 42.48 3.54
    1 -3 5 41.69 4.12
    -1 3 -5 41.92 4.3
    1 -3 5 41.61 3.53
    -1 3 -5 46.41 3.3
    1 -3 6 397.38 21.5
    -1 3 -6 425.64 21.28
    1 -3 6 457.09 20.88
    -1 3 -6 424.79 20.86
    1 -3 6 435.01 22.25
    -1 3 -6 418.32 22.37
    1 -3 6 420.96 20.05
    1 -3 6 417.79 20.96
    -1 3 -6 411.51 20.14
    -1 3 -7 864.54 39.34
    -1 3 -7 807.99 38.51
    1 -3 7 834.61 40.5
    1 -3 7 846.9 38.73
    -1 3 -7 801.39 40.48
    1 -3 7 829.47 38.1
    -1 3 -7 809.83 38.18
    1 -3 7 801.25 38.9
    1 -3 8 1197.41 54.39
    -1 3 -8 1185.03 54.29
    -1 3 -8 1186.49 55.22
    -1 3 -8 1222.62 54.16
    1 -3 8 1172.74 54.51
    -1 3 -8 1143.16 53.53
    1 -3 9 4.34 1.91
    -1 3 -9 3.21 1.66
    -1 3 -9 10.57 1.8
    -1 3 -9 3.34 1.31
    1 -3 9 4.39 1.55
    1 -3 9 5.02 1.62
    -1 3 -9 4.76 1.59
    -1 3 -9 5.46 1.87
    -1 3 -10 986.71 45.21
    -1 3 -10 946.08 43.81
    -1 3 -10 963.63 43.93
    -1 3 -10 955.41 44.99
    1 -3 10 925.1 44.87
    1 -3 10 888.98 45.18
    -1 3 -10 934.83 42.97
    1 -3 10 922.95 44.19
    -1 3 -11 1050.73 47.85
    -1 3 -11 1017.3 46.24
    -1 3 -11 1015.31 47.48
    1 -3 11 1000.18 47.97
    1 -3 11 934.86 47.94
    -1 3 -11 1023.07 47.15
    1 -3 11 942.3 46.61
    -1 3 -11 977.97 45.25
    -1 3 -12 836.37 39.98
    -1 3 -12 828.62 38.43
    -1 3 -12 850.47 39.86
    1 -3 12 782 38.88
    -1 3 -12 813.51 37.32
    1 -3 12 760.7 40.44
    -1 3 -12 861.54 39.58
    1 -3 12 740.7 40.25
    -1 3 -13 4.14 2.04
    1 -3 13 5.3 2.63
    -1 3 -13 2.16 2
    1 -3 13 5.68 3.38
    -1 3 -13 3.3 2.19
    -1 3 -13 4.48 2.35
    1 -3 13 5.04 2.66
    1 -3 14 868.76 45.23
    -1 3 -14 890.59 43.06
    -1 3 -14 966.07 44.29
    1 -3 14 833.69 45.18
    -1 3 -14 934.24 43.77
    1 -3 14 865.24 47.13
    -1 3 -14 914.4 43.8
    1 -3 14 837.12 44.78
    -1 3 -15 800.09 38.36
    -1 3 -15 833.56 38.59
    1 -3 15 754.03 40.26
    -1 3 -15 714.08 37.33
    1 -3 15 786.31 40.25
    1 -3 15 738.89 42.03
    1 -3 15 712.13 39.59
    -1 3 -16 131.11 9.47
    1 -3 16 95.22 10.34
    -1 3 -16 125.71 9.27
    1 -3 16 107.84 10.11
    -1 3 -16 99.81 8.18
    1 -3 16 98.84 11.65
    1 -3 16 115.81 10.41
    -1 3 -17 -1.47 3.1
    -1 3 -17 0.31 2.42
    1 -3 17 9.97 4.12
    1 -3 17 5.38 4.38
    1 -3 17 2.07 2.82
    1 -3 17 7.41 3.43
    1 -3 18 783.58 41.76
    -1 3 -18 830.53 38.94
    1 -3 18 732.48 35.94
    1 -3 18 782.01 40.68
    -1 3 -18 700.39 37.2
    1 -3 18 758.86 41.69
    1 -3 18 747.34 43.96
    1 -3 18 707.72 36.45
    1 -3 19 629.47 37.22
    1 -3 19 698.05 38.24
    -1 3 -19 664.49 34.16
    1 -3 19 681 31.3
    1 -3 19 687.12 36.51
    -1 3 -19 586.54 32.68
    1 -3 19 600.02 31.66
    1 -3 19 644.21 39.87
    1 -3 20 2.83 2.01
    1 -3 20 2.23 3.49
    1 -3 20 3.69 4.75
    -1 3 -20 -1.25 3.73
    -1 3 -20 1.31 1.17
    1 -3 20 1.34 1.67
    -1 3 -20 2.55 1.38
    -1 3 -20 -0.34 2.69
    -1 3 -20 1.2 2.87
    -1 3 -20 2.52 2.89
    1 -3 20 -0.94 6.88
    1 -3 20 2.96 3.43
    1 -3 21 23.54 3.29
    -1 3 -21 23.5 2.25
    1 -3 21 27.43 7.38
    -1 3 -21 19.85 4.88
    -1 3 -21 25.39 2
    1 -3 21 23.11 5.81
    1 -3 21 15.97 7.09
    1 -3 21 33.49 7.72
    -1 3 -21 25.98 4.63
    -1 3 -21 23.68 4.63
    -1 3 -22 262.51 16.4
    1 -3 22 273.72 19.39
    -1 3 -22 281.74 16.45
    -1 3 -22 259.02 16.85
    -1 3 -22 254.45 12.07
    1 -3 22 249.47 23.14
    1 -3 22 284.53 21.79
    -1 3 -23 214.98 15.39
    1 -3 23 225.72 17.95
    -1 3 -23 259.99 15.68
    -1 3 -23 242.97 15.51
    1 -3 23 256.39 21.16
    -1 3 -24 4.04 4.12
    1 -3 24 5.96 4.27
    -1 3 -24 7.58 3.57
    -1 3 -24 5.98 4.13
    1 -3 24 0.93 7.67
    -1 3 -25 25.41 5.48
    1 -3 25 24.5 6.2
    -1 3 -25 27.52 5.17
    -1 3 -25 24.98 5.3
    1 -3 25 22.31 9.11
    1 -3 26 170.16 18.25
    -1 3 -26 130.6 11.07
    -1 3 -26 160.3 11.72
    1 -3 26 157.82 14.41
    1 -3 27 252.03 22.3
    -1 3 -27 230.42 14.41
    1 -3 27 241.07 18.34
    1 -3 28 84.03 13.65
    -1 3 -28 60.88 7.4
    -1 3 -28 85.18 8.25
    1 -3 28 78.11 10.46
    1 -3 29 4.21 9.54
    -1 3 -29 17.59 5.07
    -1 3 -29 23.29 5.45
    1 -3 29 11.21 6
    1 -3 30 6.4 9.43
    1 -3 30 8.42 6.43
    -1 3 -30 14.07 4.56
    -1 3 -30 18.74 5.19
    1 -3 31 77.22 8.97
    1 -3 31 94.48 15.16
    -1 3 -31 102.17 8.88
    1 -3 31 85.36 11.98
    -1 3 -31 81.47 8.22
    -1 3 -32 73.82 8.08
    1 -3 32 71.34 10.9
    -1 3 -32 50.25 6.76
    1 -3 33 23.8 10.95
    -1 3 -33 34.91 6.1
    1 -3 33 35.27 8.6
    -1 3 -33 23.16 5.11
    1 -3 34 1.08 9.9
    -1 3 -34 4.37 4.62
    1 -3 34 8.38 7.21
    -1 3 -34 2.84 3.82
    1 -3 35 32.03 11.51
    -1 3 -35 25.7 5.83
    -1 3 -35 20.44 5.21
    -1 3 -36 72.23 7.99
    -1 3 -36 49 6.34
    -1 3 -37 23.22 4.89
    1 -2 -37 2.73 2.93
    1 -2 -36 7.61 2.73
    1 -2 -36 9.87 5.13
    -1 2 36 42.82 11.79
    -1 2 36 34.67 11.32
    -1 2 35 -1.06 9.66
    1 -2 -35 -2.78 4.84
    1 -2 -35 3.97 2.44
    -1 2 35 3.39 7.39
    -1 2 34 -9.35 9.68
    1 -2 -34 -0.8 4.53
    -1 2 34 -4 8.09
    1 -2 -34 0.47 2.27
    1 -2 -33 16.24 3.43
    -1 2 33 34.65 10.97
    1 -2 -33 14.91 5.19
    -1 2 33 27.56 8.2
    -1 2 33 17.21 10.23
    -1 2 32 58.07 12.32
    -1 2 32 57.94 12.23
    1 -2 -32 43.87 6.92
    -1 2 31 15.23 8.22
    -1 2 31 -1.95 9.23
    1 -2 -31 10.19 4.88
    -1 2 30 87.01 14.18
    -1 2 30 84.9 13.27
    1 -2 -30 62.17 8.04
    -1 2 29 50.72 11.37
    1 -2 -29 55.96 7.4
    1 -2 -28 235.94 16.3
    -1 2 28 283.17 23.35
    -1 2 28 275.88 22.6
    1 -2 -27 4.17 2.86
    1 -2 -27 12.07 4.72
    -1 2 27 1.78 6.23
    -1 2 27 -4.95 7.12
    1 -2 -26 139.89 9.92
    -1 2 26 186.47 17.8
    -1 2 26 205.89 17.74
    1 -2 -26 157.57 12.26
    -1 2 25 95.38 12.56
    1 -2 -25 80.99 8.75
    -1 2 25 108.16 13.7
    -1 2 24 682.07 38.49
    1 -2 -24 572.6 32.4
    -1 2 23 4 4.82
    1 -2 -23 6.72 3.95
    -1 2 22 542.33 33.05
    1 -2 -22 502.22 28.6
    -1 2 21 181.72 16.12
    1 -2 -21 175.56 13.11
    -1 2 20 404.66 28.84
    -1 2 20 528.4 30.55
    1 -2 -20 415.89 25.43
    -1 2 20 495.29 27.89
    1 -2 -20 468.5 25.24
    -1 2 19 34.1 7.53
    -1 2 19 35.59 6.97
    -1 2 19 48.47 7.22
    1 -2 -19 43.67 6.01
    1 -2 -19 38.11 5.56
    1 -2 -18 853 40.25
    -1 2 18 874.59 42.47
    1 -2 -18 761.15 40.45
    -1 2 18 869.16 44.52
    -1 2 17 297.47 20.09
    -1 2 17 226.99 19.3
    -1 2 17 293 13.69
    1 -2 -17 297.07 17.19
    -1 2 17 262.38 13.42
    -1 2 17 277.84 18.29
    1 -2 -17 271.85 17.35
    -1 2 16 455.43 28.81
    -1 2 16 525.68 23.43
    1 -2 -16 513.75 22.68
    -1 2 16 529.32 31.56
    1 -2 -16 505.65 26.6
    1 -2 -16 463.52 26.65
    -1 2 16 454.51 23.13
    -1 2 15 35.54 3.29
    -1 2 15 30.59 6.3
    -1 2 15 38.89 6.06
    -1 2 15 20.82 5.59
    -1 2 15 32 3.15
    1 -2 -15 34.86 5.11
    1 -2 -15 36.49 2.82
    1 -2 -15 32.14 2.71
    1 -2 -15 32.91 4.96
    -1 2 14 1421.33 75.37
    1 -2 -14 1493.54 69.64
    1 -2 -14 1626.49 69.83
    1 -2 -14 1612.75 73.51
    -1 2 14 1650.26 78.4
    -1 2 14 1430.3 74.54
    1 -2 -14 1532.58 73.4
    -1 2 13 432.38 27.47
    1 -2 -13 493.99 23.24
    -1 2 13 491.13 27.05
    -1 2 13 534.81 30.39
    1 -2 -13 500 26.35
    -1 2 13 448.33 26.71
    1 -2 -13 482.74 26.11
    -1 2 12 674.43 38.78
    1 -2 -12 742.75 34.88
    -1 2 12 778.41 38.29
    -1 2 12 693.1 37.82
    1 -2 -12 787.76 38.08
    -1 2 12 838.91 41.87
    1 -2 -12 740.41 37.49
    -1 2 11 35.21 5.56
    -1 2 11 36.24 5.95
    1 -2 -11 32.75 4.62
    -1 2 11 37.6 4.67
    1 -2 -11 41.21 4.64
    -1 2 11 42.58 4.92
    -1 2 10 1936.8 88.24
    -1 2 10 1768.5 87.68
    -1 2 10 1952.35 91.45
    1 -2 -10 1889.69 88.58
    -1 2 10 1958.79 89.63
    1 -2 -10 1939.11 87.87
    -1 2 9 502.75 26.22
    -1 2 9 496.97 25.98
    1 -2 -9 483.01 26.7
    -1 2 9 517.86 28.88
    -1 2 9 527.49 27.41
    1 -2 -9 530.46 26.13
    -1 2 8 335.12 17.63
    1 -2 -8 300.14 18.13
    -1 2 8 340.72 20.02
    -1 2 8 308.32 17.12
    -1 2 8 315.99 18.34
    1 -2 -8 337.16 17.47
    1 -2 -7 140.85 9.01
    -1 2 7 146.21 10.93
    1 -2 -7 154.47 8.52
    -1 2 7 157.72 10.12
    -1 2 7 140.75 9.18
    -1 2 6 2391.12 105.44
    1 -2 -6 2326.12 101.8
    -1 2 6 2264.93 102.9
    -1 2 6 2157.99 102.61
    1 -2 -6 2264.16 102.86
    1 -2 -5 421.06 21.11
    -1 2 5 419.14 20.98
    -1 2 5 424.51 22.92
    1 -2 -5 432.35 19.94
    1 -2 -5 433.66 20.13
    -1 2 5 425 21.15
    -1 2 4 153.05 8.78
    1 -2 -4 161.96 8.97
    -1 2 4 158.28 10.11
    -1 2 4 163.12 8.95
    -1 2 4 159.64 7.97
    1 -2 -4 159.27 8.07
    -1 2 3 177.28 8.72
    -1 2 3 202.74 10.74
    -1 2 3 181.83 9.52
    1 -2 -3 179.9 9.65
    1 -2 -3 177.55 8.51
    -1 2 3 173.73 9.55
    1 -2 -3 177.81 9.6
    -1 2 2 780.7 35.19
    1 -2 -2 791.15 35.95
    1 -2 -2 785.88 36.28
    -1 2 2 768.26 36.11
    -1 2 2 781.04 35.44
    -1 2 2 766.6 36.21
    1 -2 -2 773.37 36.21
    -1 2 2 866.99 36.88
    -1 2 1 1679.87 71.49
    -1 2 1 1552.48 70.94
    -1 2 1 1510.43 71.41
    1 -2 -1 1663.6 72.56
    -1 2 1 1598.76 70.96
    1 -2 -1 1568.85 71.35
    -1 2 1 1595.93 71.63
    -1 2 0 84.24 4.72
    1 -2 0 80.92 5.41
    -1 2 0 84.12 5.41
    -1 2 0 86.72 4.85
    -1 2 0 76.36 4.93
    1 -2 0 79.95 4.9
    1 -2 0 76.46 4.83
    -1 2 -1 178.28 9.53
    -1 2 -1 193.24 9.75
    -1 2 -1 181.77 9.48
    1 -2 1 183.58 9.56
    1 -2 1 182.29 9.53
    -1 2 -1 179.79 9.52
    1 -2 1 184.09 9.97
    1 -2 2 793.72 38.06
    1 -2 2 821.36 38.29
    -1 2 -2 847.45 38.16
    1 -2 2 808.71 38.13
    -1 2 -2 832.6 38.14
    1 -2 2 886.18 38.55
    -1 2 -3 76.97 4.99
    1 -2 3 76.53 5.05
    1 -2 3 98.58 5.37
    -1 2 -3 79.3 4.57
    -1 2 -3 80.82 5.08
    1 -2 3 78.64 5.22
    1 -2 3 76.07 4.94
    -1 2 -4 2.92 1.01
    1 -2 4 3.34 1.14
    1 -2 4 3.36 0.98
    -1 2 -4 5.31 0.94
    1 -2 4 7.08 1.38
    1 -2 4 4.11 1.1
    1 -2 5 69.46 4.34
    1 -2 5 71.91 5.44
    -1 2 -5 74.48 4.95
    1 -2 6 128.15 7.05
    -1 2 -6 142.3 7.61
    1 -2 6 133.99 8.08
    -1 2 -6 131.77 7.95
    -1 2 -6 121.95 7.7
    1 -2 6 134.2 7.7
    -1 2 -6 134.01 7.12
    1 -2 7 81.67 5.64
    -1 2 -7 75.26 4.84
    -1 2 -7 71.39 4.18
    1 -2 7 78.44 4.63
    1 -2 7 72.94 5.61
    -1 2 -7 75.08 5.41
    -1 2 -7 71.96 4.97
    -1 2 -7 75.55 5.51
    1 -2 8 84.28 6.4
    -1 2 -8 83.53 5.54
    1 -2 8 79.93 5.02
    -1 2 -8 81.43 4.59
    1 -2 8 84.36 6.39
    -1 2 -8 92.19 6.14
    1 -2 8 75.23 5.97
    -1 2 -8 80.4 6.07
    -1 2 -8 92.02 5.77
    1 -2 9 181.19 11.3
    -1 2 -9 173.59 10.11
    -1 2 -9 185.67 10.72
    1 -2 9 173.54 11.24
    1 -2 9 166.34 10.86
    -1 2 -9 171.41 10.61
    -1 2 -9 179.29 8.81
    1 -2 10 586.18 32.58
    -1 2 -10 692.49 32.18
    1 -2 10 578.46 32.29
    -1 2 -10 695.31 32.03
    -1 2 -10 643.4 31.38
    1 -2 10 677.89 33.14
    1 -2 11 117.38 9.62
    -1 2 -11 123.62 8.38
    -1 2 -11 155.3 9.23
    1 -2 11 121.09 10.19
    1 -2 11 127.2 9.67
    1 -2 11 114.83 9.51
    -1 2 -11 128.86 8.91
    -1 2 -12 22.08 3.51
    1 -2 12 16.02 3.71
    1 -2 12 18.2 2.69
    1 -2 12 17.81 3.69
    1 -2 12 18.53 4.2
    1 -2 12 19.39 3.93
    -1 2 -12 17.77 2.83
    -1 2 -13 31.33 4.28
    1 -2 13 24.19 4.86
    -1 2 -13 24.04 3.57
    1 -2 13 29.61 3.56
    1 -2 13 29.85 5.07
    1 -2 13 29.55 4.74
    1 -2 13 22.02 4.89
    1 -2 14 1019.95 55.24
    -1 2 -14 1198.55 53.37
    1 -2 14 1004.01 51.3
    1 -2 14 1193.61 52
    1 -2 14 1083.9 50.9
    -1 2 -14 1111.64 52.47
    1 -2 14 1161.4 55.47
    1 -2 14 1030.89 55.59
    1 -2 14 1103.32 56.79
    -1 2 -15 27.13 4.44
    1 -2 15 21.77 5.11
    1 -2 15 29.27 3.46
    1 -2 15 26.91 3.97
    -1 2 -15 27.36 2.38
    1 -2 15 25.25 2.9
    -1 2 -15 27.34 4.09
    1 -2 15 30.67 5.3
    1 -2 15 26.47 5.91
    1 -2 15 24.99 5.51
    -1 2 -16 17.35 1.89
    1 -2 16 13.83 4.87
    1 -2 16 16.9 5
    -1 2 -16 19.94 4.26
    -1 2 -16 20.21 1.83
    1 -2 16 17.04 2.36
    -1 2 -16 19.37 3.62
    1 -2 16 14.14 2.5
    1 -2 16 17.91 3.57
    1 -2 16 28.86 6.25
    1 -2 16 11.84 4.01
    1 -2 17 488.08 24.59
    1 -2 17 543.09 26.84
    1 -2 17 440.7 30.86
    1 -2 17 443.58 30.36
    -1 2 -17 530.78 28.23
    -1 2 -17 526.34 23.41
    -1 2 -17 526.73 23.6
    1 -2 17 455.1 31.66
    -1 2 -17 500.35 26.87
    1 -2 17 509.8 29.83
    -1 2 -17 479.66 26.81
    1 -2 18 707.31 32.53
    1 -2 18 616.1 37.02
    -1 2 -18 588.36 33.04
    1 -2 18 653.45 35.54
    -1 2 -18 651.57 32.38
    1 -2 18 556.39 36.82
    -1 2 -18 633.74 28.34
    1 -2 18 565.67 37.63
    -1 2 -18 566.82 31.92
    1 -2 19 0.77 4.54
    -1 2 -19 1.24 3.2
    -1 2 -19 -0.33 2.58
    1 -2 19 3.34 4.04
    1 -2 19 3.51 3.53
    1 -2 19 3.53 4.6
    1 -2 19 0.33 3.03
    -1 2 -19 -0.34 2.69
    1 -2 20 68.6 10.5
    -1 2 -20 71.94 7.82
    1 -2 20 74.28 8.91
    -1 2 -20 74.48 7.24
    1 -2 20 70.88 10.7
    1 -2 20 75.9 11.44
    1 -2 20 71.61 7.58
    -1 2 -20 63.94 6.87
    1 -2 21 763.49 44
    -1 2 -21 670.64 37.53
    -1 2 -21 747.05 37.22
    1 -2 21 708 44.11
    1 -2 21 714.27 40.8
    1 -2 21 678.42 44.36
    -1 2 -21 693.33 36.95
    -1 2 -22 348.81 22.48
    -1 2 -22 402.07 22.48
    1 -2 22 354.93 28.22
    1 -2 22 370.52 29.25
    1 -2 22 431.25 26.45
    -1 2 -22 396.74 22.45
    -1 2 -23 3.84 4.08
    -1 2 -23 -1.36 3.27
    1 -2 23 -1.01 5.74
    1 -2 23 -4.14 7.07
    1 -2 23 -0.67 3.67
    -1 2 -23 1.39 3.26
    1 -2 23 2.72 4.27
    -1 2 -24 37.14 5.96
    -1 2 -24 53.44 6.44
    1 -2 24 49.71 8.39
    -1 2 -24 46.08 6.02
    1 -2 24 56.55 7.67
    1 -2 24 47.77 10.52
    1 -2 25 675.46 42.41
    -1 2 -25 613.18 33.19
    1 -2 25 645.51 37.84
    -1 2 -25 546.35 32.92
    1 -2 26 223.21 21.76
    -1 2 -26 236.06 14.89
    1 -2 26 252.39 19.26
    -1 2 -26 185.86 14.28
    1 -2 26 294.7 17.35
    1 -2 27 -8.72 8.6
    -1 2 -27 1.05 3.58
    1 -2 27 1.5 5.04
    -1 2 -27 5.97 4.08
    1 -2 27 1.22 5
    1 -2 28 143.21 17.81
    -1 2 -28 127.25 10
    1 -2 28 132.1 14
    -1 2 -28 100.97 9.5
    1 -2 28 142.21 11.95
    1 -2 29 512.25 30.85
    -1 2 -29 462.19 24.77
    1 -2 29 573.59 36.3
    -1 2 -29 389.71 23.89
    1 -2 30 156.39 15.56
    -1 2 -30 159.76 11.14
    1 -2 30 199.38 20.55
    1 -2 31 6.61 6.39
    -1 2 -31 10.56 4.3
    1 -2 31 -4.4 10.27
    -1 2 -31 11.73 4.36
    1 -2 32 100.61 12.65
    -1 2 -32 80.41 8.03
    1 -2 32 91.09 15.37
    -1 2 -33 424.43 21.8
    -1 2 -33 303.5 20.16
    -1 2 -34 14.79 5.05
    -1 2 -34 11.26 4.38
    1 -2 34 5.4 9.14
    -1 2 -35 8.8 4.7
    -1 2 -35 3.71 3.88
    1 -2 35 11.64 10.08
    -1 2 -36 46.71 6.85
    -1 2 -36 34.54 5.68
    1 -2 36 38.66 12.6
    1 -2 37 228.78 23.34
    1 -2 38 2.05 11.45
    1 -1 -39 13.36 3.32
    1 -1 -38 36.57 4.68
    -1 1 38 87.26 14.6
    1 -1 -37 99.54 8.14
    -1 1 37 298.79 22.69
    1 -1 -36 4.71 2.75
    -1 1 36 13.82 9.14
    -1 1 36 -5.91 9.7
    1 -1 -36 -0.77 4.84
    -1 1 35 21.74 7.88
    -1 1 35 1.16 8.34
    1 -1 -35 5.39 4.72
    -1 1 34 166 17.76
    -1 1 34 160.74 17.99
    -1 1 34 150.84 13.87
    -1 1 34 130.72 17.25
    1 -1 -34 102.82 10.31
    -1 1 33 209.59 20.57
    -1 1 33 225.08 16.44
    -1 1 33 146.35 18.64
    1 -1 -33 145.32 12.37
    -1 1 32 9.79 7.73
    -1 1 32 14.94 7.15
    -1 1 32 1.07 7.25
    1 -1 -32 7.36 4.7
    -1 1 31 41.22 10.66
    -1 1 31 37.93 8.24
    -1 1 31 17.84 9.27
    1 -1 -31 26.78 5.69
    -1 1 30 115.26 14.78
    -1 1 30 107.38 11.54
    -1 1 30 90.17 13.81
    1 -1 -30 93.94 9.13
    -1 1 29 147.54 16.42
    -1 1 29 146.15 16.97
    1 -1 -29 126.4 10.9
    -1 1 29 172.12 14.04
    -1 1 28 7.17 6.06
    -1 1 28 17.54 7.46
    1 -1 -28 13.65 4.69
    -1 1 27 19.25 7.14
    -1 1 27 12.37 7.04
    1 -1 -27 10.91 4.15
    -1 1 26 77.59 11.46
    -1 1 26 67.85 11.38
    1 -1 -26 63.82 6.3
    1 -1 -26 82.75 8.06
    -1 1 25 17.45 6.59
    -1 1 25 11.81 6.65
    1 -1 -25 13.97 3.31
    1 -1 -25 16.35 4.57
    -1 1 24 23.44 6.74
    -1 1 24 15.09 6.67
    1 -1 -24 16.34 3.52
    1 -1 -24 17.91 4.46
    -1 1 23 19.61 6.05
    -1 1 23 26.02 7.31
    1 -1 -23 17.4 3.44
    1 -1 -23 20.7 4.66
    -1 1 22 20.31 6.41
    1 -1 -22 5.12 3.88
    -1 1 22 6.09 4.92
    1 -1 -22 15.17 3.99
    1 -1 -21 9.23 3.57
    1 -1 -21 7.99 3.38
    -1 1 21 12.75 5.42
    1 -1 -21 8.54 4.16
    -1 1 21 6.61 3.76
    1 -1 -21 6.92 3.34
    1 -1 -21 14.39 3.98
    1 -1 -20 41.29 5.65
    1 -1 -20 29.15 4.86
    1 -1 -20 48.57 5.85
    -1 1 20 34.8 6.94
    -1 1 20 19.86 6.45
    1 -1 -20 33.69 5.64
    1 -1 -20 38.63 5.36
    1 -1 -19 6.41 3.48
    -1 1 19 10.97 4.29
    1 -1 -19 9.24 3.37
    1 -1 -19 3.49 3.9
    -1 1 19 8.44 4.75
    1 -1 -19 9.61 3.54
    1 -1 -18 0.36 3.01
    -1 1 18 5.26 3.59
    1 -1 -18 -1.02 2.84
    -1 1 18 2.79 4.35
    1 -1 -18 -0.38 2.68
    1 -1 -17 10.6 3.62
    1 -1 -17 11.71 3.47
    -1 1 17 17.52 4.91
    -1 1 17 12.31 4.95
    1 -1 -17 12.39 3.38
    1 -1 -16 6.31 3.07
    -1 1 16 12.46 4.24
    1 -1 -16 10.18 3.26
    -1 1 16 5.95 3.86
    1 -1 -16 11.14 3.41
    1 -1 -15 661.54 29.56
    1 -1 -15 564.92 28.43
    -1 1 15 562.81 31.56
    1 -1 -15 490.42 28.41
    -1 1 15 405.17 30.31
    -1 1 14 23.17 5.62
    1 -1 -14 49.91 5.7
    1 -1 -14 35.89 4.82
    -1 1 14 53.97 6.8
    -1 1 14 37.14 2.6
    1 -1 -14 38.96 5.05
    -1 1 13 4.93 3.59
    -1 1 13 8.28 3.43
    1 -1 -13 3.55 2.4
    1 -1 -13 6.66 2.72
    -1 1 13 5.25 1.09
    1 -1 -13 6.47 2.52
    1 -1 -12 180.19 12.31
    -1 1 12 187.19 13.95
    -1 1 12 189.81 14.7
    -1 1 12 219.32 10.49
    1 -1 -12 244.88 13.8
    -1 1 12 221.21 16
    -1 1 12 194.11 10.3
    1 -1 -12 187.71 12.82
    -1 1 11 1002.61 54.71
    1 -1 -11 1022.51 52.91
    -1 1 11 994.55 55.2
    -1 1 11 1137.43 51.11
    1 -1 -11 1260.35 50.77
    1 -1 -11 1240.65 54.5
    -1 1 11 1233.42 57.74
    1 -1 -11 1036.18 53.6
    -1 1 11 1034.19 50.97
    -1 1 10 93.24 5.89
    1 -1 -10 109.4 5.83
    -1 1 10 87.08 7.81
    1 -1 -10 87.88 6.98
    -1 1 10 85.36 8.37
    -1 1 10 105.1 6.03
    -1 1 10 95.43 9.28
    1 -1 -10 103.08 7.92
    -1 1 10 93.36 7.73
    1 -1 -10 93.16 7.44
    1 -1 -10 98.78 5.62
    1 -1 -9 3.64 1.07
    -1 1 9 4.33 1.23
    1 -1 -9 2.78 1.03
    -1 1 9 1.19 1.55
    -1 1 9 2.13 2.22
    -1 1 9 3.74 1.24
    -1 1 9 3.17 2.48
    1 -1 -9 4.6 2.07
    -1 1 9 3.33 1.65
    -1 1 9 3.4 1.61
    1 -1 -9 2.08 1.7
    -1 1 8 152.26 9.14
    -1 1 8 158.74 10.4
    -1 1 8 160.12 11.1
    -1 1 8 163.11 10.35
    1 -1 -8 177.87 9.24
    -1 1 8 213.75 13.18
    1 -1 -8 220.42 11.62
    1 -1 -8 166.95 8.99
    -1 1 8 155.03 10.22
    1 -1 -8 158.32 10.28
    -1 1 7 2766.93 135.36
    -1 1 7 3080.43 136.54
    -1 1 7 3018.74 135.53
    1 -1 -7 3239.52 134.76
    -1 1 7 2928.89 137.83
    1 -1 -7 3032.37 136.38
    1 -1 -7 3010.01 134.38
    1 -1 -7 3022.14 135.69
    -1 1 7 2911.17 135.4
    -1 1 6 7.17 1.79
    -1 1 6 6.56 1.41
    -1 1 6 6.35 1.46
    1 -1 -6 7.81 1.73
    -1 1 6 6.95 1.58
    -1 1 6 5.73 2.14
    1 -1 -6 6.09 1.98
    1 -1 -6 8.15 1.55
    -1 1 5 25.61 2.5
    -1 1 5 26.13 2.56
    1 -1 -5 23.74 2.49
    -1 1 5 22.03 3.21
    1 -1 -5 20 2.77
    -1 1 5 27.27 2.45
    1 -1 -4 1749.03 78.53
    -1 1 4 1717.87 78.4
    -1 1 4 1739.14 80.01
    1 -1 -4 1734.39 79.25
    -1 1 4 1734.55 78.35
    -1 1 4 1768.61 78.19
    1 -1 -3 3952.44 174.64
    -1 1 3 3866.83 174.53
    -1 1 3 3930.79 174.4
    -1 1 3 4056.53 175.86
    -1 1 3 3916.68 174.17
    1 -1 -2 6.96 1.19
    -1 1 2 1.35 0.42
    -1 1 2 6.29 1.25
    -1 1 2 7.03 0.96
    1 -1 -2 7.16 1.02
    -1 1 2 3.16 0.71
    1 -1 -1 9.91 1.01
    1 -1 -1 12.45 1.39
    -1 1 1 2.53 0.7
    -1 1 1 10.35 1.17
    -1 1 1 10.34 1.03
    1 -1 -1 0.34 0.27
    -1 1 1 9.9 0.85
    -1 1 0 1459.15 34.58
    -1 1 0 1330.99 34.99
    1 -1 0 1544.06 35.35
    -1 1 0 1413.17 34.6
    -1 1 -1 5399.6 23.45
    1 -1 1 5138.58 23.51
    1 -1 1 5299.83 24.82
    -1 1 -1 5516.67 24.42
    -1 1 -1 5497.74 27.31
    1 -1 1 5794.67 27.64
    -1 1 -1 5095.09 23.86
    -1 1 -2 3.01 0.67
    -1 1 -2 1.78 0.67
    1 -1 2 1.71 0.67
    -1 1 -2 2.32 0.68
    -1 1 -3 166.35 8.42
    1 -1 3 161.09 8.74
    -1 1 -3 177.98 8.73
    -1 1 -3 166.47 8.57
    1 -1 3 158.65 8.72
    -1 1 -3 163.03 8.69
    -1 1 -4 1719.61 74
    -1 1 -4 1689.33 74.1
    1 -1 4 1604.62 74.39
    -1 1 -4 1663.29 74.28
    1 -1 4 1598.04 74.49
    -1 1 -4 1670.72 74.51
    1 -1 4 1579.26 74.73
    1 -1 4 1612.09 74.33
    1 -1 5 6175.4 274.29
    -1 1 -5 6554.47 273.49
    1 -1 5 5796.08 273.98
    -1 1 -5 6319.98 273.75
    -1 1 -5 6112.66 273.72
    -1 1 -5 6377.22 274.17
    1 -1 5 6142.92 274.67
    1 -1 5 5783.06 273.88
    1 -1 6 22.65 2.64
    -1 1 -6 23.07 2.41
    -1 1 -6 24.47 2.73
    -1 1 -6 25.11 2.83
    1 -1 6 18.35 2.64
    -1 1 -6 27.73 2.77
    1 -1 6 22.14 3.02
    1 -1 6 27.59 3.01
    1 -1 6 27.43 2.63
    -1 1 -7 487.11 23.77
    -1 1 -7 493.83 24.25
    1 -1 7 427.93 24.17
    -1 1 -7 524.16 23.57
    1 -1 7 487.09 23.16
    1 -1 7 475.19 24.14
    -1 1 -7 501.18 23.91
    1 -1 7 483.16 23.53
    1 -1 7 462.24 24.98
    1 -1 7 413.57 24.1
    1 -1 8 550.23 30.08
    1 -1 8 604.21 30.94
    -1 1 -8 630.35 29.7
    1 -1 8 537.95 29.91
    1 -1 8 588.06 28.47
    1 -1 8 550.07 27.15
    -1 1 -8 641.46 28.95
    -1 1 -8 618.89 27.51
    -1 1 -8 634.67 29.36
    1 -1 8 620.19 29.97
    1 -1 8 606.92 28.15
    1 -1 8 550.01 29.66
    1 -1 9 1866.5 95.32
    1 -1 9 2003.84 95.91
    -1 1 -9 2154.51 94.33
    1 -1 9 1878.23 95.04
    1 -1 9 2052.88 92.67
    1 -1 9 1896.71 91.63
    -1 1 -9 2096 91.59
    -1 1 -9 2194.64 91.81
    1 -1 9 2072.26 94.81
    -1 1 -9 2127.47 93.91
    1 -1 9 2099.46 92.3
    1 -1 9 1968.51 94.93
    1 -1 10 31.78 2.73
    -1 1 -10 33.41 2.45
    -1 1 -10 21.29 3.55
    1 -1 10 27.46 4.55
    1 -1 10 24.51 4.55
    1 -1 10 23.69 4.21
    -1 1 -10 29.81 2.27
    1 -1 10 29.47 4.75
    -1 1 -10 31.7 3.85
    1 -1 10 26.32 4.07
    1 -1 10 30.5 2.72
    1 -1 10 27.63 2.8
    -1 1 -11 669.1 33.1
    1 -1 11 560.12 34.33
    1 -1 11 631.34 30.73
    1 -1 11 609.93 30.74
    -1 1 -11 662.81 29.8
    -1 1 -11 722.51 30.04
    -1 1 -11 668.21 32.66
    1 -1 11 678.17 34.26
    1 -1 11 589.5 34.4
    1 -1 11 602.68 35.03
    1 -1 11 589.39 35.14
    1 -1 12 239.38 18.87
    1 -1 12 272.04 18.9
    -1 1 -12 278.91 16.04
    -1 1 -12 317.17 13.65
    1 -1 12 283.59 17.81
    -1 1 -12 295.46 16.5
    1 -1 12 263.07 14.75
    1 -1 12 224.67 17.93
    -1 1 -12 303.58 16.94
    1 -1 12 244.51 18.12
    1 -1 13 1616.64 93.22
    -1 1 -13 2138.53 91.44
    1 -1 13 1736.82 93.63
    1 -1 13 1945.74 92.83
    -1 1 -13 2005.08 90.65
    -1 1 -13 1824.87 90.07
    1 -1 13 1559.64 94.02
    1 -1 13 1955.61 94.75
    -1 1 -13 2116.29 87.09
    1 -1 13 1786.31 88.79
    1 -1 14 8.89 4.28
    -1 1 -14 0.99 2.35
    1 -1 14 4.39 3.12
    1 -1 14 -0.48 2.43
    -1 1 -14 5.03 2.57
    1 -1 14 4.41 3.13
    -1 1 -14 6.67 2.14
    1 -1 14 2.86 3.26
    1 -1 14 2.47 1.82
    1 -1 15 289.67 23.11
    -1 1 -15 404.83 21.07
    1 -1 15 324.43 23.71
    -1 1 -15 395.38 20.59
    1 -1 15 390.36 22.92
    -1 1 -15 377.31 20.26
    1 -1 15 362.99 24.26
    1 -1 15 284.94 23.96
    1 -1 15 371.87 19.34
    1 -1 16 266.86 21.22
    1 -1 16 281.93 21.57
    1 -1 16 312.22 20.12
    -1 1 -16 307.9 17.53
    -1 1 -16 306.52 17.44
    1 -1 16 267.34 22.33
    1 -1 16 321.88 22.09
    1 -1 16 304.85 16.74
    1 -1 17 493.07 33.04
    1 -1 17 523.95 33.6
    1 -1 17 533.73 31.15
    -1 1 -17 543.16 28.28
    -1 1 -17 557.44 28.32
    1 -1 17 504.32 34.57
    1 -1 17 572.59 33.91
    1 -1 17 545.36 27.7
    1 -1 18 49.97 8.57
    1 -1 18 62.9 7.99
    -1 1 -18 55.71 6.34
    -1 1 -18 75.83 6.64
    1 -1 18 38.55 8.25
    1 -1 18 72.96 9.85
    1 -1 18 56.57 9.6
    1 -1 18 61.27 6.18
    1 -1 19 196.02 18.62
    -1 1 -19 220.39 13.94
    1 -1 19 197.01 18.68
    1 -1 19 236.78 17.2
    -1 1 -19 223.68 14.19
    1 -1 19 232.19 13.99
    1 -1 19 246.93 19.33
    1 -1 19 180.25 18.99
    1 -1 20 336.66 26.23
    -1 1 -20 369.05 20.68
    -1 1 -20 384.12 20.66
    -1 1 -20 366.29 20.73
    1 -1 20 398.41 27.09
    1 -1 20 331.08 27.26
    1 -1 20 385.5 20.78
    1 -1 20 356.76 24.1
    1 -1 20 330.43 26.08
    1 -1 21 199.33 18.85
    -1 1 -21 195.16 13.6
    1 -1 21 192.14 15.98
    1 -1 21 182.71 18.4
    1 -1 21 184.44 19.24
    1 -1 21 222.33 18.88
    -1 1 -21 190.19 12.9
    -1 1 -21 194.3 13
    1 -1 21 218.27 13.45
    -1 1 -22 66.46 7.26
    1 -1 22 72.59 9.48
    1 -1 22 58.8 10.97
    1 -1 22 89.49 11.94
    -1 1 -22 61.48 6.95
    1 -1 22 56.98 10.82
    -1 1 -22 87.59 7.47
    1 -1 22 71.4 7.5
    -1 1 -23 81.22 8
    1 -1 23 86.85 10.6
    1 -1 23 76.93 13.25
    1 -1 23 100.78 12.74
    -1 1 -23 70.37 7.31
    1 -1 23 76.72 12.04
    -1 1 -23 82.03 7.64
    1 -1 23 91.5 8.56
    1 -1 24 145.32 13.87
    -1 1 -24 110.7 9.77
    1 -1 24 125.62 16.17
    1 -1 24 142.61 15.63
    -1 1 -24 128.44 9.77
    1 -1 24 95.13 14.24
    1 -1 24 141.88 11.02
    1 -1 25 81.88 10.91
    -1 1 -25 62.24 7.24
    1 -1 25 71.68 13.04
    1 -1 25 84.97 12.89
    -1 1 -25 70.67 7.27
    1 -1 25 92.1 8.88
    1 -1 26 72.46 10.67
    -1 1 -26 55.81 7.21
    1 -1 26 103.11 14.02
    1 -1 26 66.9 13.03
    -1 1 -26 88.96 7.76
    1 -1 26 91.59 8.87
    1 -1 27 1.58 4.59
    -1 1 -27 3.05 3.43
    1 -1 27 8.28 7.08
    1 -1 27 2.27 6.83
    -1 1 -27 4.73 3.85
    1 -1 27 10.73 4.97
    1 -1 28 30.02 7.78
    -1 1 -28 17.67 4.7
    1 -1 28 40.65 10.76
    1 -1 28 44.21 10.59
    -1 1 -28 32.86 5.43
    1 -1 28 38.64 6.58
    1 -1 29 5.83 6.65
    -1 1 -29 10.5 4.15
    1 -1 29 8.97 8.08
    -1 1 -29 10.18 4.12
    1 -1 29 6.21 5.81
    1 -1 30 33.32 8.82
    -1 1 -30 27.83 5.15
    -1 1 -30 38.79 5.59
    1 -1 30 39.06 7.26
    1 -1 30 19.96 10.36
    -1 1 -31 10.88 4.03
    -1 1 -31 14.34 4.79
    1 -1 31 19.1 5.85
    1 -1 31 23.97 9.79
    1 -1 32 9.59 8.83
    -1 1 -32 0.34 4.33
    -1 1 -32 -1.58 3.85
    1 -1 33 1.05 8.63
    -1 1 -33 -1.04 4.33
    -1 1 -33 -1.57 3.61
    1 -1 34 36.42 10.73
    -1 1 -34 34.3 6.18
    -1 1 -34 21.82 4.94
    1 -1 35 101.45 15.33
    -1 1 -35 87.09 8.32
    1 -1 36 8.24 9.95
    -1 1 -36 6.25 4.61
    -1 1 -36 -1.23 3.89
    1 -1 37 -9.24 11.28
    1 0 -39 16.15 3.6
    1 0 -38 3.63 2.74
    -1 0 38 5.23 9.26
    -1 0 37 4.3 8.97
    -1 0 37 -5.75 9.35
    1 0 -37 3.14 2.68
    -1 0 36 49.58 12.14
    1 0 -36 47.72 6.92
    -1 0 35 220.8 22.31
    -1 0 35 259 17.62
    -1 0 35 252.59 20.98
    -1 0 34 1.08 7.81
    -1 0 34 -1 6.59
    1 0 -34 -0.75 4.14
    -1 0 34 17.44 8.35
    -1 0 33 23.42 9.41
    -1 0 33 17.11 7.16
    1 0 -33 10.86 4.92
    -1 0 33 18.88 7.9
    -1 0 32 48.2 10.98
    -1 0 32 61.92 9.3
    1 0 -32 48.87 6.79
    -1 0 32 53.07 11.08
    -1 0 31 480.62 33.18
    -1 0 31 535.79 28.64
    -1 0 30 8.02 7.4
    -1 0 30 6.15 6.21
    1 0 -30 7.12 4.28
    -1 0 30 16.41 8.38
    -1 0 29 41.17 9.9
    -1 0 29 63.55 9.05
    1 0 -29 51.18 6.57
    -1 0 29 70 11.84
    -1 0 28 75.07 11.77
    -1 0 28 66.18 11.66
    1 0 -28 62.51 7.01
    -1 0 28 75.22 9.37
    1 0 -28 38.48 5.71
    -1 0 27 1086.91 51.82
    -1 0 27 961.29 50.54
    -1 0 27 1088.83 46.29
    -1 0 26 36.31 8.9
    -1 0 26 44.1 9.04
    -1 0 26 50.3 8.32
    1 0 -26 30.5 5.44
    1 0 -26 45.09 6.23
    -1 0 25 216.85 17.73
    -1 0 25 179.5 16.87
    1 0 -25 137.15 10.19
    1 0 -25 156.82 11.36
    -1 0 25 182.68 13.91
    1 0 -25 126.01 10.41
    1 0 -24 3.4 3.39
    -1 0 24 7.63 4.96
    -1 0 24 12.32 5.94
    1 0 -24 8.07 3.28
    -1 0 24 4.23 5.2
    1 0 -24 11.02 4.21
    -1 0 23 1104.25 56.48
    1 0 -23 950.95 47.73
    1 0 -23 875.25 48.15
    1 0 -23 1061.35 49.38
    -1 0 23 963.97 53.22
    1 0 -22 37.57 5.52
    -1 0 22 38.44 8.08
    1 0 -22 48.54 6.17
    1 0 -22 34.98 4.97
    -1 0 22 27.71 6.86
    1 0 -22 59.18 6.14
    -1 0 22 49.33 8.69
    1 0 -22 44.05 5.81
    -1 0 22 29.43 7.21
    1 0 -21 449.26 26.57
    1 0 -21 502.75 26.48
    -1 0 21 534.11 32.32
    1 0 -21 485.74 27.08
    -1 0 21 531.1 32.6
    1 0 -21 458.21 25.82
    -1 0 21 489.43 31.26
    1 0 -21 576.78 27.28
    1 0 -21 513.34 27.15
    1 0 -20 28.56 5.09
    -1 0 20 35.62 7.72
    1 0 -20 41.3 5.31
    1 0 -20 38.6 5.05
    1 0 -20 47.89 5.81
    -1 0 20 39.51 7.78
    1 0 -20 42.87 5.52
    -1 0 20 38.28 7.56
    1 0 -20 48.62 5.89
    1 0 -19 1250.24 64.66
    -1 0 19 1268.39 68.99
    1 0 -19 1217.68 63.44
    1 0 -19 1370.12 64.99
    -1 0 19 1401.69 70.76
    1 0 -19 1553.61 64.98
    -1 0 19 1516.02 70.66
    1 0 -19 1348.27 64.85
    1 0 -19 1366.7 64.24
    1 0 -18 38.8 5.46
    1 0 -18 39.31 4.87
    -1 0 18 55.07 8.33
    1 0 -18 54.42 5.75
    -1 0 18 47.71 7.55
    1 0 -18 50.89 5.57
    1 0 -18 40.66 5.54
    1 0 -18 38.44 5.57
    -1 0 18 36.94 7.62
    1 0 -17 790.58 40.88
    -1 0 17 730.08 44.04
    1 0 -17 728.31 39.05
    1 0 -17 779.66 40.27
    1 0 -17 922.04 40.46
    -1 0 17 857.08 44.64
    1 0 -17 802.69 40.36
    1 0 -17 810.61 39.83
    -1 0 16 12.07 4.22
    1 0 -16 17.92 3.47
    1 0 -16 13.41 3.55
    1 0 -16 16.7 4.03
    -1 0 16 5.51 4.34
    1 0 -16 13.37 3.43
    1 0 -15 1350.45 65.28
    -1 0 15 1166.45 68.54
    1 0 -15 1407.07 66.58
    1 0 -15 1497.36 65.36
    -1 0 15 1367.69 68.52
    1 0 -15 1349.38 65.33
    1 0 -14 91.88 7.96
    -1 0 14 76.22 10.01
    1 0 -14 107.67 9.29
    1 0 -14 108.23 8.04
    -1 0 14 95.24 9.54
    1 0 -14 99.45 8.29
    1 0 -13 410.13 22.3
    1 0 -13 466.01 22.29
    -1 0 13 412.52 24.39
    1 0 -13 393.69 22.23
    1 0 -12 42.09 4.74
    -1 0 12 23.33 5.34
    1 0 -12 37.23 4.3
    -1 0 12 36 5.22
    1 0 -12 38.56 4.67
    -1 0 11 654.84 33.69
    1 0 -11 764.71 32.29
    1 0 -11 660.91 32.16
    1 0 -11 661.36 31.29
    -1 0 11 494.37 33.93
    -1 0 11 572.26 29.29
    -1 0 11 687.44 33.95
    1 0 -11 673.21 32.53
    -1 0 10 18.3 3.53
    -1 0 10 15.03 4.27
    -1 0 10 17.79 1.85
    1 0 -10 23.07 2.86
    1 0 -10 19.73 3.11
    -1 0 10 20.06 3.92
    1 0 -10 16.19 3.09
    -1 0 10 18.82 2.05
    -1 0 9 342.92 17.01
    -1 0 9 335.77 19.54
    -1 0 9 274.63 20.11
    1 0 -9 350.17 16.35
    1 0 -9 372.1 16.51
    1 0 -9 355.28 18.74
    1 0 -9 370.92 18.13
    -1 0 9 329.69 19.61
    1 0 -9 302.96 18.62
    -1 0 9 344.31 16.76
    -1 0 8 7.37 1.37
    -1 0 8 4.98 1.96
    -1 0 8 2.23 2.17
    1 0 -8 7.76 1.1
    -1 0 8 5.11 1.17
    1 0 -8 2.91 0.97
    -1 0 8 2.69 1.72
    1 0 -8 6.4 1.86
    1 0 -8 10.58 1.86
    -1 0 8 13.23 2.51
    1 0 -8 15.24 2.4
    -1 0 7 639.3 28.26
    -1 0 7 635.49 30.21
    1 0 -7 615.57 29.55
    -1 0 7 530.52 28.03
    -1 0 7 540.12 29.62
    -1 0 7 635.8 31.09
    1 0 -7 614.75 27.8
    1 0 -7 635.85 27.98
    -1 0 7 611.8 28.39
    -1 0 7 617.34 30.28
    1 0 -7 552.09 29.61
    -1 0 6 263.6 14.61
    -1 0 6 326.5 15.84
    1 0 -6 273.72 13.36
    -1 0 6 268.84 15.03
    1 0 -6 274.91 14.91
    1 0 -6 285.51 14.61
    -1 0 6 302.85 15.05
    -1 0 6 247.22 13.55
    -1 0 6 273.98 13.71
    -1 0 5 1098.46 51.22
    1 0 -5 1095.23 51.18
    1 0 -5 1078.03 49.94
    -1 0 5 1295.72 51.54
    -1 0 5 1161.53 50.34
    -1 0 5 1167.35 51.06
    1 0 -5 1134.36 50.79
    -1 0 5 1043.25 50.6
    -1 0 5 982.4 50.07
    -1 0 4 60.01 3.79
    -1 0 4 48.66 3.72
    -1 0 4 64.44 4.05
    1 0 -4 65.69 4.37
    -1 0 4 56.75 4.18
    1 0 -4 53.65 3.7
    1 0 -4 61.26 4.21
    -1 0 4 67.05 3.81
    1 0 -4 53.82 3.92
    -1 0 4 56.31 4.04
    -1 0 3 126.17 4.09
    1 0 -3 130.66 4.26
    -1 0 3 130.32 3.43
    -1 0 3 107.37 3.96
    -1 0 3 142.2 4.46
    1 0 -3 122.6 4.21
    1 0 -3 120.71 3.99
    -1 0 2 32.29 1.92
    1 0 -2 19.51 1.86
    -1 0 2 30.89 2.12
    1 0 -2 25.29 2.32
    -1 0 2 24.64 2.26
    1 0 -2 29.77 2.35
    -1 0 1 114.98 6.22
    1 0 -1 102.15 6.05
    1 0 0 4.62 0.6
    -1 0 0 3.88 0.63
    -1 0 0 4.42 0.95
    1 0 0 4.04 0.9
    1 0 1 4.72 1.02
    -1 0 -1 9.11 0.79
    -1 0 -1 4.69 0.79
    1 0 1 7.15 0.88
    -1 0 -1 5.43 0.78
    -1 0 -1 5.71 1.03
    1 0 1 6.21 0.86
    -1 0 -1 8.31 0.97
    -1 0 -2 3.48 0.59
    -1 0 -2 6.43 1.09
    1 0 2 3.73 1
    -1 0 -2 4.72 0.86
    1 0 2 4.94 0.99
    1 0 2 5.02 0.94
    -1 0 -2 7.85 1.06
    1 0 3 30.98 2.66
    -1 0 -3 31.65 2.1
    -1 0 -3 30.97 2.67
    1 0 3 33.57 3.18
    -1 0 -3 30.08 2.84
    1 0 3 30.41 2.86
    1 0 3 33.17 2.96
    1 0 4 417.56 21.72
    1 0 4 402.16 20.47
    1 0 4 409.94 21.48
    -1 0 -4 496.23 21.57
    -1 0 -4 386.16 21.11
    1 0 4 388.35 21.73
    -1 0 -4 441.67 20.36
    -1 0 -4 463.96 20.24
    1 0 5 50.73 3.74
    -1 0 -5 56.97 3.56
    1 0 5 51.46 4.99
    1 0 5 50.1 4.94
    -1 0 -5 44.94 4.3
    -1 0 -5 66.34 5.02
    -1 0 -5 58.91 3.78
    -1 0 -5 56.15 3.97
    1 0 6 92.91 5.61
    -1 0 -6 104.65 5.44
    -1 0 -6 83.68 6.61
    1 0 6 74.05 7.05
    1 0 6 78.64 7.36
    -1 0 -6 107.86 7.46
    1 0 6 97.67 5.63
    -1 0 -6 103.2 5.48
    -1 0 -6 97.15 6.24
    -1 0 -6 82.4 6.1
    1 0 6 85.71 6.5
    -1 0 -6 108.29 5.7
    -1 0 -7 375.18 16.15
    -1 0 -7 320.2 17.93
    1 0 7 285.97 19.2
    1 0 7 279.51 18.65
    -1 0 -7 372.24 19.2
    1 0 7 332.86 16.11
    1 0 7 322.68 16.16
    -1 0 -7 299.73 17.09
    -1 0 -7 312.13 17.19
    1 0 7 320.65 18.23
    -1 0 -7 354.57 15.93
    -1 0 -8 4.67 0.97
    1 0 8 2.41 1.84
    -1 0 -8 4.52 2.04
    -1 0 -8 9.5 2.63
    1 0 8 4.77 1.1
    -1 0 -8 4.98 1.12
    -1 0 -8 2.45 1.59
    -1 0 -8 2.55 1.38
    1 0 8 5.27 2.23
    -1 0 -9 6.27 2.69
    1 0 9 6.27 2.73
    -1 0 -9 3.97 1.92
    1 0 9 7.57 2.49
    -1 0 -9 4.81 2.33
    -1 0 -9 2.63 0.86
    -1 0 -9 2.38 0.87
    -1 0 -9 4.13 1.84
    1 0 9 5.08 2.32
    -1 0 -10 59.72 6.28
    1 0 10 32.64 6.04
    1 0 10 45.91 5.36
    -1 0 -10 40.44 4.7
    1 0 10 54.61 6.54
    -1 0 -10 55.54 5.47
    1 0 10 44.1 5.94
    -1 0 -10 48.14 4.68
    -1 0 -11 963.09 42.68
    -1 0 -11 694.35 39.7
    1 0 11 832.43 41.84
    1 0 11 773.54 43.07
    -1 0 -11 952.73 41.31
    1 0 11 662.71 43.18
    1 0 11 745.66 42.47
    -1 0 -11 924.24 40.29
    -1 0 -12 94.13 8.37
    -1 0 -12 66.07 6.58
    -1 0 -12 86 7
    1 0 12 72.94 7.73
    1 0 12 90.22 9.25
    -1 0 -12 86.8 7.28
    1 0 12 73.31 9.73
    -1 0 -12 82.85 6.61
    1 0 12 78.72 8.79
    1 0 13 1.46 3.43
    -1 0 -13 -0.31 2.18
    -1 0 -13 2.07 2.05
    1 0 13 0.94 1.78
    1 0 13 4.24 2.67
    -1 0 -13 4.95 2.44
    1 0 13 0.61 2.58
    -1 0 -13 3.08 2.21
    1 0 14 0.77 4.39
    -1 0 -14 5.03 2.6
    -1 0 -14 11.77 2.99
    1 0 14 7.07 3.11
    -1 0 -14 7.44 3.05
    1 0 14 10.92 4.08
    1 0 14 10.42 4.07
    -1 0 -14 8.07 2.8
    -1 0 -15 848.5 46.09
    -1 0 -15 1076.96 46.92
    1 0 15 958.88 49.59
    1 0 15 973.84 51.42
    1 0 15 883.56 52.06
    -1 0 -15 1016.94 46.48
    1 0 15 841.73 50.36
    1 0 16 55.89 9.63
    -1 0 -16 77.26 7.1
    -1 0 -16 94.51 7.46
    1 0 16 79.91 8.84
    1 0 16 78.17 9.66
    1 0 16 60.81 9.27
    -1 0 -16 77.75 6.86
    1 0 17 12.05 5.87
    -1 0 -17 18.9 3.99
    -1 0 -17 25.32 4.12
    1 0 17 17.98 4.62
    1 0 17 28.99 5.94
    1 0 17 24.52 5.93
    -1 0 -17 22.39 3.97
    1 0 18 38.05 8.84
    -1 0 -18 37.07 5.3
    -1 0 -18 41.3 5.18
    1 0 18 47.86 7.24
    1 0 18 36.42 7.43
    -1 0 -18 38.3 4.96
    1 0 18 38.37 7.65
    -1 0 -19 935.03 43.82
    1 0 19 748.75 48.57
    -1 0 -19 813.73 43.41
    -1 0 -19 972.88 44
    1 0 19 887.33 48.04
    1 0 19 856.52 50.88
    1 0 19 929.87 50.33
    -1 0 -20 181.95 12.13
    1 0 20 157.38 16.56
    -1 0 -20 167.47 12.12
    -1 0 -20 217.14 12.69
    1 0 20 168.58 15.05
    1 0 20 156.82 17.07
    1 0 20 207.75 17.64
    -1 0 -21 55.19 6.54
    1 0 21 74.09 9.47
    -1 0 -21 67.45 6.7
    1 0 21 54.61 9.46
    1 0 21 67.5 10.16
    1 0 22 70.03 9.97
    1 0 22 45.74 10.69
    1 0 22 78.06 11.08
    -1 0 -22 67.16 7.13
    1 0 22 65.32 10.59
    -1 0 -22 75.76 7.03
    1 0 23 783.96 51.11
    1 0 23 843.68 48.49
    1 0 23 848.76 46.77
    1 0 23 900.04 41.88
    -1 0 -23 817.17 41
    1 0 24 44.21 11.01
    1 0 24 51.34 8.98
    1 0 24 59.12 10.41
    -1 0 -24 57.89 6.4
    1 0 24 32.09 8.57
    1 0 24 62.29 7.06
    1 0 25 190.32 20.01
    1 0 25 191.93 18.09
    1 0 25 175.2 16.29
    -1 0 -25 176.56 11.92
    1 0 25 179.59 12.55
    -1 0 -25 134.17 11.23
    -1 0 -26 12.81 4.31
    1 0 26 17.15 8.76
    1 0 26 13.18 6.33
    1 0 26 21.29 7.42
    -1 0 -26 15.66 4.25
    1 0 26 20.4 5.15
    1 0 27 635.22 36.41
    1 0 27 499.2 35.97
    1 0 27 522.88 32.56
    1 0 27 596.56 27.52
    -1 0 -27 384.22 25.23
    -1 0 -27 470.9 25.98
    1 0 28 50.42 11.6
    1 0 28 39.27 9.57
    -1 0 -28 45.19 5.89
    1 0 28 34.24 6.06
    -1 0 -28 22.36 5.02
    1 0 29 269.1 22.67
    1 0 29 244.93 22.8
    -1 0 -29 213.18 13.98
    1 0 29 236.08 15.14
    1 0 30 17.95 9.8
    1 0 30 21.99 9.49
    -1 0 -30 20.84 4.83
    1 0 30 31.65 6.15
    -1 0 -30 9.03 4.05
    1 0 31 274.15 24.3
    -1 0 -31 247.93 15.57
    1 0 31 288.1 16.79
    -1 0 -32 11.43 4.4
    -1 0 -32 25.14 5.26
    1 0 32 14.15 8.79
    1 0 32 21.74 10.03
    -1 0 -33 138.57 10.61
    1 0 33 188.63 19.73
    1 0 33 160 18.43
    -1 0 -34 -5.01 4.34
    -1 0 -34 7.62 4.46
    1 0 34 2.05 9.28
    -1 0 -35 59.42 7.05
    -1 0 -35 76.63 8.01
    -1 0 -36 2.78 4.27
    1 0 36 5.15 9.53
    1 0 37 133.56 18.07
    1 1 -39 9.57 3.44
    -1 -1 38 67.29 14.04
    -1 -1 38 73.69 13.09
    -1 -1 37 60.55 13.36
    1 1 -37 38.42 6.46
    -1 -1 37 58.87 11.61
    -1 -1 36 2.17 8.03
    1 1 -36 12.21 4.91
    -1 -1 36 10.52 8.25
    -1 -1 35 16.04 8.99
    -1 -1 35 10.52 7.38
    1 1 -35 24.77 5.53
    -1 -1 35 31.13 8.91
    -1 -1 34 171.43 19.29
    1 1 -34 137.1 11.7
    -1 -1 34 176.76 17.44
    -1 -1 33 61.66 9.13
    1 1 -33 40.48 6.35
    -1 -1 33 56.1 11.23
    -1 -1 32 21.44 8.91
    -1 -1 32 28.38 7.59
    1 1 -32 19.81 5.2
    -1 -1 32 29.95 8.81
    1 1 -31 8.75 3.79
    -1 -1 31 17.09 8.59
    -1 -1 31 18.07 7.6
    1 1 -31 18.66 4.99
    -1 -1 31 22.05 8.04
    1 1 -30 185.67 14.26
    -1 -1 30 319.93 24.13
    -1 -1 30 398.46 21.14
    1 1 -30 255.64 16.07
    -1 -1 30 333.76 22.82
    1 1 -29 7.72 3.6
    -1 -1 29 13.65 7.8
    -1 -1 29 21.69 7.26
    1 1 -29 19.27 4.76
    -1 -1 29 29.16 8.3
    1 1 -28 50.41 6.38
    -1 -1 28 76.83 12.5
    -1 -1 28 91.97 10.29
    1 1 -28 65.29 7.16
    -1 -1 28 69.58 11.17
    1 1 -27 16.66 4.6
    -1 -1 27 17.89 7.37
    1 1 -27 8.5 3.53
    -1 -1 27 8.96 6.51
    -1 -1 26 341.21 24.39
    1 1 -26 298.54 17.57
    1 1 -26 220.82 15.94
    -1 -1 26 417 21.8
    1 1 -25 1.89 3.09
    1 1 -25 -0.72 3.44
    -1 -1 25 3.62 5.15
    1 1 -25 -0.31 3
    -1 -1 25 0.52 5.64
    -1 -1 24 115.8 13.47
    1 1 -24 89.47 8.24
    1 1 -24 121.06 9.33
    -1 -1 24 135.47 11.68
    1 1 -24 87.1 8.04
    -1 -1 23 12.94 5.49
    -1 -1 23 4.22 5.73
    1 1 -23 11.23 3.66
    1 1 -23 11.32 3.46
    1 1 -23 6.31 3.78
    -1 -1 23 6.01 5.19
    -1 -1 23 11.01 5.05
    1 1 -23 14 4.15
    1 1 -22 671.57 31.49
    -1 -1 22 652.01 36.36
    1 1 -22 472.04 30.03
    -1 -1 22 704.04 34.25
    -1 -1 22 664.73 37.83
    1 1 -22 582.72 31.74
    1 1 -22 542.12 30.46
    -1 -1 22 732.63 39.03
    1 1 -22 608.01 30.63
    1 1 -22 594.22 31.27
    -1 -1 22 565.06 36.56
    1 1 -21 60.21 6.06
    -1 -1 21 41.07 8.39
    1 1 -21 45.78 5.77
    -1 -1 21 65.67 7.8
    1 1 -21 40.71 5.54
    -1 -1 21 44.24 8.63
    1 1 -21 51.29 6.51
    -1 -1 21 59.61 9.31
    1 1 -21 46.11 5.45
    1 1 -21 54.07 6.19
    -1 -1 21 46.49 8.64
    -1 -1 20 128.56 13.52
    1 1 -20 153.14 10.78
    1 1 -20 126.62 10.33
    -1 -1 20 181.08 12.94
    1 1 -20 132.24 10.34
    1 1 -20 145.62 11.27
    -1 -1 20 144.67 14.34
    -1 -1 20 172.07 15.16
    1 1 -20 154.91 10.46
    -1 -1 20 152.37 15.26
    1 1 -20 142.64 10.71
    1 1 -19 12.05 3.25
    -1 -1 19 4.62 4.71
    1 1 -19 3.43 2.91
    -1 -1 19 8.17 3.85
    -1 -1 19 6.61 4.74
    1 1 -19 7.64 3.33
    1 1 -19 5.27 2.77
    -1 -1 19 11.51 4.02
    1 1 -19 6.44 2.81
    -1 -1 19 7.21 4.66
    1 1 -19 6.34 2.99
    1 1 -18 660.81 33.86
    -1 -1 18 708.11 38.56
    -1 -1 18 692.7 35.31
    -1 -1 18 678.52 37.73
    1 1 -18 723.04 33.84
    -1 -1 18 633.8 37.74
    1 1 -18 582.48 33
    1 1 -18 601.94 33.72
    -1 -1 18 604.1 38.29
    1 1 -18 682.17 33.95
    1 1 -17 707.03 35.17
    -1 -1 17 728.55 39
    -1 -1 17 713.23 36.12
    -1 -1 17 694.38 38.52
    1 1 -17 711.63 34.59
    1 1 -17 607.66 34.56
    1 1 -17 629.12 34.16
    -1 -1 17 661.67 38.33
    -1 -1 17 607.08 39.05
    1 1 -17 732.33 35.16
    1 1 -16 311.55 18.03
    -1 -1 16 352.98 21.82
    1 1 -16 310.88 18.45
    -1 -1 16 372.97 22.09
    -1 -1 16 350.47 21.99
    1 1 -16 389.5 18.8
    1 1 -16 403.04 19.71
    1 1 -16 306.06 14.46
    -1 -1 16 331.27 22.88
    1 1 -16 381.68 19.15
    -1 -1 16 252.66 14.8
    -1 -1 16 373.07 19.94
    -1 -1 15 153.92 8.72
    1 1 -15 168.31 11.47
    -1 -1 15 168.59 13.59
    1 1 -15 176.11 11.9
    1 1 -15 164.13 8.33
    1 1 -15 183.45 11.62
    -1 -1 15 160.56 13.97
    1 1 -15 223.13 13.04
    1 1 -15 181.52 8.57
    -1 -1 15 195.79 14.3
    -1 -1 15 182.66 12.47
    1 1 -15 205.22 12.33
    1 1 -14 96.93 7.94
    1 1 -14 107.64 8.43
    1 1 -14 100.6 5.51
    1 1 -14 109.36 5.73
    1 1 -14 103.67 8.03
    -1 -1 14 79.87 9.68
    -1 -1 14 110.5 9.98
    1 1 -14 128.08 9.26
    1 1 -14 107.54 8.47
    -1 -1 14 102.64 8.75
    -1 -1 13 1030.83 57.76
    1 1 -13 1155.63 54.94
    1 1 -13 1189.69 52.31
    -1 -1 13 1137.27 57.32
    1 1 -13 1115.4 55.08
    1 1 -13 1068.44 55.11
    1 1 -13 1141.69 55.62
    -1 -1 13 1061.02 55.54
    1 1 -12 369.02 20.24
    -1 -1 12 351.48 22.89
    1 1 -12 413.93 18.36
    -1 -1 12 363.55 21.88
    1 1 -12 369.34 20.6
    1 1 -12 355.31 20.58
    1 1 -12 366.67 20.99
    -1 -1 12 337.53 20.73
    -1 -1 11 217.81 16.44
    1 1 -11 288.9 13.15
    -1 -1 11 240.38 15.53
    1 1 -11 251.63 14.87
    1 1 -11 240.05 14.82
    1 1 -11 250.78 15.28
    -1 -1 11 230.92 14.9
    1 1 -10 48.84 4.62
    1 1 -10 46.84 4.54
    1 1 -10 39.53 4.52
    -1 -1 10 40.96 4.47
    -1 -1 10 30.86 5.03
    1 1 -9 1343.4 63.44
    1 1 -9 1260.62 63.92
    -1 -1 9 1153.58 65.04
    1 1 -8 100.94 6.93
    1 1 -8 103.15 7.48
    -1 -1 7 234.58 15.59
    -1 -1 7 337.01 15.76
    1 1 -6 170.72 9.15
    -1 -1 6 200.85 10.18
    -1 -1 5 3191.36 156.15
    1 1 -5 3425.87 155.81
    -1 -1 4 72.33 4.63
    1 1 -4 66.74 4.5
    -1 -1 4 63.51 4.03
    -1 -1 4 76.99 4.83
    1 1 -4 70.25 4.92
    1 1 -4 62.15 4.25
    -1 -1 4 63.58 4.46
    1 1 -3 725.53 30.84
    -1 -1 3 583.94 30.08
    1 1 -3 599.52 29.93
    -1 -1 3 688.42 30.48
    -1 -1 3 694.83 30.2
    1 1 -3 645.73 30.23
    1 1 -2 344.03 16.53
    1 1 -2 321.99 16.53
    -1 -1 2 317.73 16.55
    1 1 -2 328.61 16.79
    -1 -1 2 388.59 17.01
    -1 -1 2 313.35 16.85
    -1 -1 2 372.37 16.65
    -1 -1 2 368.95 16.87
    1 1 -2 374.64 16.82
    -1 -1 1 2679.88 75.05
    1 1 -1 2556.92 75.02
    1 1 -1 2352.73 74.8
    -1 -1 1 2529.57 74.77
    1 1 -1 2457.07 74.84
    -1 -1 0 386.78 16.56
    1 1 0 225.89 16.47
    -1 -1 0 406.41 17.23
    1 1 0 402.9 17.2
    -1 -1 0 409.16 17.19
    -1 -1 0 585.45 18.47
    -1 -1 -1 385.79 17.68
    1 1 1 354.01 17.63
    -1 -1 -1 370.63 17.84
    1 1 1 380.19 18.1
    -1 -1 -1 382.08 18.06
    -1 -1 -2 926.62 42.92
    -1 -1 -2 928.38 42.51
    -1 -1 -2 971.53 43.14
    -1 -1 -3 2309.73 103.69
    -1 -1 -3 2385.35 106.94
    -1 -1 -3 2344.22 104.36
    -1 -1 -4 837.85 37.84
    1 1 4 763.77 35.33
    -1 -1 -4 792.31 34.27
    -1 -1 -5 512.42 24.82
    -1 -1 -5 497.7 25.11
    1 1 5 482.62 25.44
    -1 -1 -5 512.8 24.51
    -1 -1 -6 517.54 25.23
    -1 -1 -6 507.51 25.61
    1 1 6 514.91 26.22
    -1 -1 -6 488.99 24.9
    1 1 6 504.64 25.97
    -1 -1 -7 1362.71 63.73
    -1 -1 -7 1379.55 63.31
    -1 -1 -7 1329.65 62.96
    1 1 7 1312.4 64.25
    1 1 7 1350.82 64.54
    -1 -1 -8 555.56 27.15
    -1 -1 -8 536.34 27.42
    1 1 8 549.44 28.64
    1 1 8 494.79 28.06
    -1 -1 -8 520.98 26.74
    1 1 9 251.62 20.71
    -1 -1 -9 315.98 16.82
    -1 -1 -9 293.6 16.8
    -1 -1 -9 319.29 17.07
    1 1 9 297.39 18.13
    1 1 9 272.57 15.2
    -1 -1 -9 286.21 16.19
    1 1 9 294.83 18.02
    1 1 10 394.34 30.77
    -1 -1 -10 523.31 26.89
    -1 -1 -10 479.55 26.72
    1 1 10 565.9 29.3
    -1 -1 -10 580.82 27.46
    1 1 10 500.92 24.94
    1 1 10 524.6 28.68
    -1 -1 -10 473.94 26.22
    1 1 11 1021.72 62.45
    -1 -1 -11 1179.96 57.03
    -1 -1 -11 1140.79 56.93
    1 1 11 1204.36 59.7
    -1 -1 -11 1274.72 57.56
    1 1 11 1151.82 54.53
    -1 -1 -11 1113.75 56.37
    1 1 12 613.38 34.9
    -1 -1 -12 663.18 32.6
    1 1 12 574.75 37.77
    -1 -1 -12 609.87 32.16
    -1 -1 -12 644.5 32.25
    -1 -1 -12 597.93 31.5
    1 1 12 594.88 29.25
    1 1 13 47.77 3.36
    -1 -1 -13 53.39 3.1
    1 1 13 50.01 7.12
    -1 -1 -13 61.7 6.15
    1 1 13 40.28 8.29
    1 1 13 51.42 3.48
    -1 -1 -13 49.19 5.45
    -1 -1 -13 45.91 5.14
    -1 -1 -13 40.84 5.34
    -1 -1 -14 147 7.66
    1 1 14 188.1 14.56
    1 1 14 134.81 15.32
    1 1 14 166.95 8.13
    -1 -1 -14 174.72 11.27
    -1 -1 -14 146.23 10.97
    1 1 14 185.11 13.85
    -1 -1 -14 171.56 10.99
    -1 -1 -15 570.32 26.86
    1 1 15 478.16 28.04
    -1 -1 -15 363.93 24.01
    -1 -1 -15 489.87 24.92
    1 1 15 384.01 29.89
    1 1 15 453.04 28.55
    -1 -1 -15 479.78 24.53
    -1 -1 -16 779.26 34.46
    1 1 16 673.26 36.45
    -1 -1 -16 538.75 31.92
    -1 -1 -16 693.26 32.79
    1 1 16 600.84 36.58
    1 1 16 555.68 38.27
    1 1 16 486.2 34.96
    -1 -1 -16 668.82 32.4
    1 1 17 -0.92 4.33
    -1 -1 -17 4.35 3.31
    1 1 17 5.85 4.06
    -1 -1 -17 2.75 2.85
    -1 -1 -17 4 2.66
    1 1 17 2.95 3.46
    -1 -1 -17 0.32 2.75
    1 1 17 2.87 3.27
    1 1 18 27.66 7.64
    -1 -1 -18 28.76 5.08
    1 1 18 19.04 5.3
    -1 -1 -18 22.83 4.49
    -1 -1 -18 26.78 4.58
    1 1 18 23.73 6.19
    1 1 18 20.75 5.57
    -1 -1 -18 22.59 4.18
    1 1 19 54.45 10.67
    -1 -1 -19 82.41 7.34
    1 1 19 53.83 9.06
    -1 -1 -19 65.73 6.91
    1 1 19 73.13 9.49
    1 1 19 85.83 10.75
    -1 -1 -19 62.93 6.93
    1 1 20 483.15 30.65
    1 1 20 367.77 28.07
    -1 -1 -20 500.14 24.77
    1 1 20 500.35 29.72
    -1 -1 -20 404.1 24.1
    1 1 21 3.4 4.53
    -1 -1 -21 0.66 2.96
    1 1 21 2.31 4.29
    1 1 21 2.3 4.27
    -1 -1 -21 2.7 3.1
    1 1 22 12.19 6.24
    1 1 22 15.03 5.53
    1 1 22 20.81 6.5
    -1 -1 -22 20.5 4.28
    1 1 23 34.86 8.01
    -1 -1 -23 45.49 5.68
    1 1 23 32.15 7.7
    1 1 24 135.57 14.9
    -1 -1 -24 179.42 11.95
    1 1 24 176.25 17.31
    1 1 25 52.64 9.97
    -1 -1 -25 45.18 6.05
    1 1 25 48.53 8.83
    1 1 26 35.61 9.14
    -1 -1 -26 42.15 5.67
    1 1 26 36.8 9.63
    1 1 27 55.09 10.33
    -1 -1 -27 48.51 6.29
    1 1 27 56.4 11.78
    1 1 28 40.21 9.63
    -1 -1 -28 31.31 5.64
    1 1 28 35.38 6.64
    1 1 28 45.06 10.38
    -1 -1 -29 102.59 9.05
    1 1 29 139.74 11.05
    1 1 29 146.82 16.68
    1 1 29 131.91 16.36
    -1 -1 -30 149.99 11.04
    1 1 30 164.59 12.39
    1 1 30 158.97 18.12
    1 1 30 160.63 18.16
    1 1 31 31.91 10.66
    1 1 31 21.43 9.02
    -1 -1 -31 24.95 5.32
    -1 -1 -31 14.61 4.62
    1 1 31 30.41 6.39
    1 1 32 2.18 7.86
    -1 -1 -32 -0.32 3.93
    -1 -1 -32 2.11 3.78
    1 1 32 14.4 8.99
    -1 -1 -33 85.35 8.65
    1 1 33 120.43 16.24
    1 1 33 94.72 15.86
    -1 -1 -34 82.48 8.9
    1 1 34 104.3 15.63
    -1 -1 -35 1.41 4.32
    1 1 35 4.16 8.95
    1 1 35 5.79 9.87
    -1 -1 -36 0.7 4.82
    1 1 36 5.27 9.6
    -1 -2 38 3.23 8.31
    1 2 -37 72.67 8.21
    -1 -2 37 78.31 12.65
    -1 -2 37 83.07 13.96
    1 2 -36 108.78 9.88
    -1 -2 36 122.99 15.04
    -1 -2 36 103.02 15.59
    1 2 -35 66.3 7.86
    -1 -2 35 81.98 12.59
    -1 -2 35 67.39 12.31
    1 2 -34 0.27 3.34
    1 2 -34 3.68 4.59
    -1 -2 34 -1.57 8.06
    -1 -2 34 -2.5 7.25
    -1 -2 34 4.11 6.82
    1 2 -33 76.25 7.79
    1 2 -33 98.13 9.46
    -1 -2 33 138.31 14.96
    -1 -2 33 166.56 14.39
    -1 -2 33 125.8 15.99
    -1 -2 32 123.86 14.23
    1 2 -32 99.83 9.18
    -1 -2 32 145.37 13.42
    -1 -2 32 127.28 15.85
    -1 -2 31 170.94 16.97
    -1 -2 31 185.73 18.7
    1 2 -31 157.89 11.62
    -1 -2 31 231.51 16.58
    1 2 -31 117.18 9.95
    1 2 -30 27.71 4.86
    -1 -2 30 41.58 9.59
    1 2 -30 37.55 6.03
    -1 -2 30 60.25 9.91
    -1 -2 30 51.92 10.65
    -1 -2 29 223.08 18.56
    -1 -2 29 212.45 19.85
    1 2 -29 198.67 13.28
    -1 -2 29 289.31 18.06
    1 2 -29 139.8 11.44
    1 2 -28 3.74 3.27
    -1 -2 28 9.36 6.22
    1 2 -28 11.27 4.33
    -1 -2 28 2.21 6.17
    -1 -2 28 8.62 6.27
    -1 -2 27 129.45 14.27
    -1 -2 27 124.32 14.91
    1 2 -27 129.28 9.84
    -1 -2 27 158.33 13.92
    1 2 -26 35.26 5.2
    -1 -2 26 45.46 8.96
    1 2 -26 44.96 6.23
    -1 -2 26 54.45 10.39
    1 2 -25 235.84 15.23
    -1 -2 25 261.28 21.12
    1 2 -25 191.29 13.91
    -1 -2 25 259.67 20.23
    -1 -2 24 5.27 5.62
    -1 -2 24 4.87 5.13
    -1 -2 24 -3.76 5.64
    1 2 -24 1.21 3.12
    1 2 -24 2.9 3.33
    -1 -2 24 0.88 5.09
    -1 -2 23 150.11 15.17
    -1 -2 23 168.1 15.01
    -1 -2 23 193.13 14.11
    1 2 -23 126.31 9.91
    1 2 -23 155.06 10.97
    1 2 -23 120.63 10.23
    1 2 -23 130.54 11.28
    -1 -2 23 128.44 14.66
    -1 -2 22 7.24 5.43
    -1 -2 22 20.53 6.24
    1 2 -22 16.31 4.1
    1 2 -22 5.36 3.68
    -1 -2 22 10.55 5.8
    1 2 -22 15.61 4.11
    1 2 -22 10.29 3.59
    -1 -2 22 21.71 5.42
    1 2 -22 9.73 3.71
    -1 -2 22 18.15 6.64
    -1 -2 21 396.24 25.02
    1 2 -21 396.2 21.25
    1 2 -21 345.72 20.44
    -1 -2 21 407.63 26.27
    1 2 -21 337.61 21.36
    1 2 -21 336.23 20.9
    1 2 -21 344.37 20.86
    -1 -2 21 385.19 27.73
    -1 -2 21 457.47 24.2
    -1 -2 20 72.13 8.18
    1 2 -20 57.32 6.26
    -1 -2 20 61.51 8.67
    1 2 -20 58.23 6.25
    1 2 -20 48.5 2.81
    -1 -2 20 40.43 3.1
    1 2 -20 64.42 6.65
    -1 -2 20 58.33 8.85
    1 2 -20 51.12 6.34
    1 2 -20 59.47 3.23
    -1 -2 20 63.81 10.29
    1 2 -20 68.18 6.64
    1 2 -19 255.42 15.51
    -1 -2 19 250.99 18.47
    -1 -2 19 288.96 17.8
    1 2 -19 247.26 15.27
    -1 -2 19 250.12 18.89
    1 2 -19 227.6 15.67
    1 2 -19 218.44 15.32
    1 2 -19 251.07 12.08
    -1 -2 19 245.81 20.84
    1 2 -19 258.64 15.74
    -1 -2 18 15.96 4.79
    1 2 -18 7.79 3.19
    -1 -2 18 12.18 3.83
    1 2 -18 16.51 3.84
    1 2 -18 8.28 3.21
    1 2 -18 8.4 3.25
    -1 -2 18 8.57 4.03
    1 2 -18 9.25 1.57
    -1 -2 18 14.26 5.5
    1 2 -18 7.72 3.2
    1 2 -17 701.48 34.93
    -1 -2 17 689.26 37.74
    -1 -2 17 737.26 36.9
    1 2 -17 767.86 35.67
    -1 -2 17 674.26 37.9
    1 2 -17 612.24 35.01
    1 2 -17 624.82 35.12
    1 2 -17 715.44 32.01
    1 2 -17 656.1 35.12
    -1 -2 16 359.07 20.43
    1 2 -16 389.59 19.84
    1 2 -16 301 19
    -1 -2 16 334.27 21.17
    1 2 -16 307.3 19.16
    1 2 -16 351.33 18.9
    -1 -2 16 336.04 21.14
    1 2 -16 303.99 18.9
    -1 -2 15 161.55 11.4
    -1 -2 15 129.17 11.21
    1 2 -15 125.91 10.21
    1 2 -15 159.17 10.27
    -1 -2 15 136.44 11.53
    1 2 -15 129.94 10.16
    -1 -2 14 88.5 8.25
    -1 -2 14 105.05 8.92
    1 2 -14 99.16 8.25
    1 2 -14 91.04 7.84
    1 2 -14 99.63 7.57
    -1 -2 14 86.95 8.68
    -1 -2 13 295.47 18.13
    1 2 -13 308.32 18.16
    -1 -2 13 305.95 18.55
    1 2 -13 311.76 17.16
    -1 -2 13 276.35 18.23
    -1 -2 12 1013.06 54.3
    -1 -2 12 1100.75 54.4
    -1 -2 12 1154.07 54.87
    1 2 -12 1136.07 53.33
    -1 -2 12 999.98 57.54
    -1 -2 11 56.15 5.69
    -1 -2 11 65.86 5.94
    -1 -2 11 54.2 5.51
    -1 -2 11 48.57 6.99
    -1 -2 10 361.56 20.3
    1 2 -10 371.38 19.09
    -1 -2 10 361.43 19.92
    -1 -2 10 376.62 23.14
    -1 -2 9 640.58 33.43
    1 2 -9 664.94 32.36
    -1 -2 9 732.29 34.77
    -1 -2 9 644.31 32.77
    -1 -2 9 617.26 35.85
    1 2 -8 684.72 34.01
    -1 -2 8 769.72 36.09
    -1 -2 8 696.96 37.23
    -1 -2 8 649.7 33.87
    -1 -2 7 53.56 3.78
    1 2 -7 62.47 4.22
    -1 -2 7 52.49 5.53
    -1 -2 7 62.32 5.29
    -1 -2 7 50.54 3.4
    1 2 -7 54.86 4.18
    1 2 -6 1183.19 49.16
    1 2 -6 1065.72 48.2
    1 2 -6 1090.31 46.54
    -1 -2 6 939.36 46.21
    -1 -2 6 964.73 48.94
    -1 -2 6 1099.13 48.7
    1 2 -6 967.59 47.05
    1 2 -5 1300.89 58.94
    -1 -2 5 1321.96 59.26
    1 2 -5 1336.94 59.22
    1 2 -5 1271.15 57.26
    -1 -2 5 1217.59 59.47
    -1 -2 5 1353.4 59.68
    1 2 -5 1209.3 58.29
    1 2 -4 3157.32 149.25
    1 2 -4 3281.03 147.99
    -1 -2 4 3279.23 149.89
    1 2 -4 3486.76 150.04
    -1 -2 4 3538.43 150.46
    -1 -2 4 3518.17 150.07
    1 2 -4 3466.81 149.77
    1 2 -3 350.23 17
    1 2 -3 305.49 16.27
    -1 -2 3 326.53 16.39
    1 2 -3 327.9 16.56
    -1 -2 3 342.49 16.8
    1 2 -3 341.91 16.83
    -1 -2 3 327.31 17.02
    1 2 -2 2224.99 99.64
    -1 -2 2 2256.71 99.65
    -1 -2 2 2306.21 99.93
    1 2 -2 2110.93 99.45
    1 2 -2 2350.78 99.67
    -1 -2 2 2110.99 99.51
    -1 -2 2 2177.5 98.97
    -1 -2 1 2260.86 100.22
    1 2 -1 2174.19 100.06
    1 2 -1 2175.21 99.95
    -1 -2 1 2246.97 100.05
    1 2 -1 2257.73 99.74
    -1 -2 1 2234.79 100.03
    -1 -2 1 2229.35 99.23
    1 2 0 395.05 18.95
    -1 -2 0 383.77 18.03
    -1 -2 0 381.45 18.94
    1 2 0 404.88 19.2
    -1 -2 0 375.98 18.36
    -1 -2 0 415.51 19.11
    1 2 0 380.39 18.97
    1 2 1 202.5 10.13
    -1 -2 -1 190.81 10.04
    -1 -2 -1 188.8 9.57
    -1 -2 -1 176.29 8.93
    -1 -2 -1 195.83 10.04
    1 2 1 181.44 9.19
    1 2 2 2760.66 121.23
    -1 -2 -2 2700.02 121.12
    -1 -2 -2 2770.87 120.82
    1 2 2 2593.16 120.18
    -1 -2 -2 2703.28 120.19
    1 2 2 2762.47 119.94
    1 2 2 2634.47 120.12
    -1 -2 -2 2736.2 120.08
    -1 -2 -3 3059.98 134.5
    -1 -2 -3 2934.69 133.51
    -1 -2 -3 2940.96 133.75
    1 2 3 2838.24 133.83
    1 2 3 2953.71 133.45
    -1 -2 -4 100.53 6.58
    -1 -2 -4 106.42 6.13
    1 2 4 102.73 6.28
    -1 -2 -5 271.86 14.82
    -1 -2 -5 272.53 14.17
    1 2 5 272.3 14.46
    -1 -2 -6 501.57 26.48
    -1 -2 -6 559.24 26.78
    -1 -2 -6 526.72 25.89
    1 2 6 538.4 26.37
    -1 -2 -7 1362.32 64.75
    -1 -2 -7 1397.65 64.93
    1 2 7 1315.09 65.5
    -1 -2 -7 1385.57 64.06
    1 2 7 1358.31 64.6
    -1 -2 -8 11.7 3.42
    -1 -2 -8 7.87 2.12
    -1 -2 -8 9.39 2.41
    1 2 8 13.25 2.77
    -1 -2 -8 8.47 1.96
    1 2 8 9.1 2.41
    -1 -2 -9 341.94 19.63
    -1 -2 -9 301.27 16.65
    -1 -2 -9 295.05 16.41
    1 2 9 271.4 17.26
    -1 -2 -9 295.53 15.91
    1 2 9 273.67 16.55
    -1 -2 -10 305.63 17.1
    -1 -2 -10 318.62 19.33
    -1 -2 -10 283.86 16.68
    1 2 10 300.35 18.24
    1 2 10 272.61 17.01
    -1 -2 -10 308.22 16.46
    -1 -2 -11 1566.2 72.95
    -1 -2 -11 1718.22 75.76
    -1 -2 -11 1517.66 72.69
    1 2 11 1518.75 74.69
    1 2 11 1427.51 73.28
    -1 -2 -11 1606.59 72.35
    -1 -2 -12 124.47 9.14
    -1 -2 -12 142.75 10.94
    -1 -2 -12 103.79 8.75
    1 2 12 118.63 10.56
    1 2 12 114.82 9.64
    -1 -2 -12 120.55 8.67
    -1 -2 -13 659.84 33.04
    -1 -2 -13 736.9 35.17
    -1 -2 -13 602.53 32.7
    -1 -2 -13 680.72 32.64
    1 2 13 603.74 33.79
    1 2 13 648.82 35.4
    1 2 14 205.43 15.47
    -1 -2 -14 211.13 13.17
    1 2 14 165.42 17.36
    -1 -2 -14 243.11 14.87
    -1 -2 -14 199.83 13.16
    1 2 14 169.38 10.55
    1 2 14 179.01 14.02
    -1 -2 -14 211.63 12.81
    1 2 15 566.54 32.25
    -1 -2 -15 527.18 28.4
    1 2 15 454.59 33.71
    -1 -2 -15 527.77 28.59
    1 2 15 507.17 25.57
    -1 -2 -15 537.52 28.15
    1 2 15 571.47 30.76
    1 2 16 271.3 19.63
    -1 -2 -16 303.25 17.39
    1 2 16 239.55 21.36
    -1 -2 -16 258.34 15.95
    -1 -2 -16 235.99 15.78
    1 2 16 246.02 12.85
    -1 -2 -16 256.31 15.62
    -1 -2 -17 426.8 21.77
    1 2 17 333.59 25.8
    -1 -2 -17 388.64 20.5
    1 2 17 316.56 16.25
    -1 -2 -17 317.95 19.93
    1 2 17 371.9 24.58
    -1 -2 -17 378.23 20.23
    -1 -2 -18 89.8 8.23
    1 2 18 95.85 12.79
    -1 -2 -18 111.39 9.27
    -1 -2 -18 82.19 8.14
    1 2 18 77.59 10.46
    -1 -2 -18 88.12 8.09
    -1 -2 -19 79.81 7.99
    1 2 19 67.19 11.55
    -1 -2 -19 104.2 8.99
    1 2 19 102.73 11.78
    -1 -2 -19 96.8 8.16
    -1 -2 -19 75.4 8.05
    -1 -2 -20 218.1 14.99
    -1 -2 -20 252.1 15.19
    1 2 20 210.76 17.36
    1 2 20 236.07 19.78
    -1 -2 -21 182.74 13.08
    -1 -2 -21 213.57 13.48
    1 2 21 208.45 18.36
    -1 -2 -22 -2.25 3.89
    -1 -2 -22 1.8 2.99
    1 2 22 0.64 3.86
    1 2 22 7.24 4.25
    -1 -2 -23 63.46 7.26
    -1 -2 -23 75.76 7.5
    1 2 23 72.86 9.71
    1 2 23 71.81 11.61
    1 2 24 211.87 17.91
    -1 -2 -24 238.58 15.27
    1 2 24 266.47 21.94
    1 2 25 422.87 28.89
    -1 -2 -25 471.03 25.78
    -1 -2 -26 43.18 6.32
    1 2 26 63.1 10.6
    -1 -2 -27 3.29 3.41
    1 2 27 9.19 6.88
    -1 -2 -28 69.76 7.73
    1 2 28 83.5 13.77
    -1 -2 -29 196.77 14.13
    1 2 29 259.64 22.54
    1 2 29 241.71 22.56
    1 2 30 70.44 12.65
    -1 -2 -30 42.79 6.52
    1 2 30 54.33 12.62
    1 2 31 6.16 7.48
    -1 -2 -31 0.37 4.22
    1 2 31 7.75 7.97
    1 2 32 72.49 13.23
    -1 -2 -32 37.53 6.29
    1 2 32 54.11 12.92
    -1 -2 -33 134.87 11.66
    1 2 33 190.78 21.18
    1 2 33 201.8 20.57
    1 2 34 87.86 14.75
    -1 -2 -34 41.18 6.62
    1 2 34 86.61 15.66
    -1 -2 -35 21.61 5.62
    1 2 35 65.39 13.81
    -1 -3 39 -2.09 8.75
    -1 -3 38 -7.25 9.8
    -1 -3 37 136.98 17.41
    1 3 -36 79.32 8.33
    -1 -3 36 83.59 13.77
    -1 -3 35 -8.03 8.67
    1 3 -35 1.49 4.33
    1 3 -35 -1.05 3.54
    -1 -3 35 -5.07 8.41
    -1 -3 34 24.68 9.55
    -1 -3 34 20.12 9.42
    1 3 -34 26.45 5.77
    1 3 -34 18.07 4.37
    -1 -3 33 244.4 21.54
    -1 -3 33 254.3 20.52
    -1 -3 33 267.84 18.32
    1 3 -32 53.03 6.19
    -1 -3 32 80.36 12.71
    -1 -3 32 88.52 12.35
    1 3 -32 67.37 7.82
    -1 -3 32 93.13 12.14
    1 3 -31 0.81 3.12
    -1 -3 31 -1.97 7.53
    -1 -3 31 -9.28 8.76
    1 3 -31 0.74 4.17
    -1 -3 31 -8.67 8.95
    -1 -3 30 88.38 12.11
    -1 -3 30 85.13 13.29
    1 3 -30 73.8 7.85
    -1 -3 30 101.41 12.09
    1 3 -29 216.04 15.77
    -1 -3 29 338.81 25.43
    -1 -3 29 375.62 23.94
    1 3 -29 306.24 17.98
    -1 -3 29 449.35 24.03
    1 3 -28 13.73 3.99
    -1 -3 28 32.34 8.51
    -1 -3 28 27.25 8.14
    1 3 -28 22.47 5.15
    -1 -3 28 31.58 8.08
    1 3 -27 3.13 3.25
    -1 -3 27 6.49 5.8
    -1 -3 27 -3.73 6.97
    -1 -3 27 -5.99 7.56
    1 3 -27 -0.37 3.88
    -1 -3 26 238.15 19.98
    1 3 -26 177.4 13.33
    -1 -3 26 271.16 18.55
    1 3 -26 173.47 12.27
    -1 -3 26 245.33 18.51
    -1 -3 25 461.81 29.72
    1 3 -25 393.92 22.84
    -1 -3 25 483.23 28
    -1 -3 24 17.87 6.51
    -1 -3 24 10.31 5.84
    1 3 -24 14.62 4.07
    -1 -3 24 13.54 6.42
    1 3 -24 13.04 1.39
    -1 -3 24 22.2 6.84
    1 3 -24 20.63 4.85
    -1 -3 23 -0.66 4.71
    1 3 -23 4.86 3.17
    -1 -3 23 -2.41 5.71
    1 3 -23 3.55 1.13
    1 3 -23 2.66 1.2
    -1 -3 23 12.76 4.82
    -1 -3 23 6.91 5.72
    1 3 -23 1.5 3.41
    1 3 -22 347.71 21.73
    1 3 -22 353.99 22.88
    -1 -3 22 439.38 27.95
    1 3 -22 456.76 23.54
    -1 -3 22 440 27.01
    -1 -3 22 436.24 26.33
    1 3 -22 422.21 19.41
    -1 -3 22 514.79 26.97
    1 3 -22 356.27 22.59
    -1 -3 21 558.69 36.92
    1 3 -21 510.97 28.84
    -1 -3 21 560.78 33.81
    1 3 -21 474.73 29.64
    1 3 -21 587.12 29.92
    -1 -3 21 600.43 33.48
    1 3 -21 580.69 26.42
    -1 -3 21 560.27 32.59
    1 3 -21 519.24 29.61
    -1 -3 20 180.73 18.28
    -1 -3 20 201.61 15.92
    1 3 -20 211.65 13.46
    1 3 -20 173.27 13.41
    -1 -3 20 212.75 16.57
    1 3 -20 213.81 13.28
    -1 -3 20 193.48 15.16
    -1 -3 20 238.54 16.2
    1 3 -20 182.57 13.2
    -1 -3 19 6.43 4.1
    1 3 -19 11.37 3.42
    1 3 -19 7.25 3.29
    -1 -3 19 8.33 4.19
    1 3 -19 11.65 3.72
    -1 -3 19 7 3.91
    -1 -3 19 5.64 4.71
    1 3 -19 3.62 2.91
    1 3 -18 769.91 35.54
    -1 -3 18 698.61 37.42
    -1 -3 18 691.38 38.04
    1 3 -18 643.88 35.99
    1 3 -18 708.13 35.32
    -1 -3 18 650.4 36.58
    -1 -3 18 794.02 38.25
    1 3 -18 627.27 35.23
    1 3 -17 773.89 37.75
    1 3 -17 787.56 37.39
    -1 -3 17 705.91 38.43
    1 3 -17 702.17 38.2
    -1 -3 17 761.76 39.92
    -1 -3 17 708.12 38.96
    -1 -3 17 779.29 39.76
    1 3 -16 526.52 26.31
    1 3 -16 489.44 26.81
    -1 -3 16 506.15 27.67
    -1 -3 16 443.52 26.13
    1 3 -16 496.23 25.5
    -1 -3 16 441.23 26.58
    -1 -3 16 504.96 27.76
    1 3 -15 31.78 4.67
    1 3 -15 42.67 5.53
    -1 -3 15 47.66 5.88
    1 3 -15 40.12 2.66
    -1 -3 15 36.25 5.16
    1 3 -15 47.48 4.93
    -1 -3 15 34.27 4.86
    -1 -3 15 47.74 6.22
    1 3 -14 918.01 42.3
    1 3 -14 882.98 41.53
    -1 -3 14 775.65 41.27
    -1 -3 14 924.17 43.39
    -1 -3 14 807.77 42.12
    -1 -3 14 888.19 43.57
    -1 -3 14 817.77 46.31
    1 3 -13 255.38 14.03
    1 3 -13 233.21 13.37
    -1 -3 13 222.39 12.98
    -1 -3 13 238.33 14.54
    -1 -3 13 201.7 13.41
    1 3 -13 229.86 12.63
    -1 -3 13 237.93 14.91
    -1 -3 13 207.39 16.59
    -1 -3 12 750.1 39.01
    -1 -3 12 858.79 41.19
    -1 -3 12 789.65 40.05
    -1 -3 12 836.36 41.57
    1 3 -12 859.51 39.42
    -1 -3 12 797.69 43.95
    -1 -3 11 49.95 4.01
    -1 -3 11 58.36 6.37
    -1 -3 11 58.89 5.44
    -1 -3 11 57.12 4.86
    1 3 -11 66.55 5.16
    -1 -3 11 58.58 7.24
    -1 -3 11 52.18 5.67
    1 3 -11 54.99 4.66
    -1 -3 10 1016.87 44.91
    -1 -3 10 955.91 46.41
    1 3 -10 1032.05 43.67
    -1 -3 10 844.5 43.21
    -1 -3 10 885.24 46.77
    -1 -3 10 867.83 44.8
    1 3 -10 907.45 43.44
    1 3 -9 11.51 1.79
    -1 -3 9 7.77 1.75
    1 3 -9 6.31 2.34
    -1 -3 9 8.4 2.61
    1 3 -9 9.87 2.28
    1 3 -9 13.81 2.74
    -1 -3 9 4.52 2.38
    1 3 -8 728.06 32.15
    1 3 -8 693.22 32.94
    1 3 -8 684.38 34.18
    -1 -3 8 721.84 35.34
    1 3 -8 720.15 34.55
    -1 -3 8 672.41 31.24
    -1 -3 8 619.65 34.65
    -1 -3 7 84.18 7.12
    -1 -3 7 86.1 4.57
    1 3 -7 82.43 5.96
    -1 -3 7 86.06 6.98
    1 3 -7 89.96 5.17
    1 3 -7 83.07 6.53
    1 3 -7 91.81 6.94
    -1 -3 7 88 7.06
    1 3 -6 319.7 17.78
    -1 -3 6 324.43 18.35
    1 3 -6 352.48 18.2
    -1 -3 6 324.44 17.95
    1 3 -6 322.08 17.13
    -1 -3 6 359.23 18.88
    1 3 -6 341.41 15.97
    -1 -3 5 13.3 2.25
    -1 -3 5 13.36 2.52
    1 3 -5 15.47 2.36
    1 3 -5 19.35 2.71
    1 3 -5 18.92 2.6
    -1 -3 5 14.78 2.52
    -1 -3 4 354.19 18.01
    1 3 -4 364.93 18.58
    -1 -3 4 345.24 18.64
    1 3 -4 350.84 18.36
    -1 -3 4 356.08 19.15
    1 3 -3 356.8 18.47
    -1 -3 3 336.86 18.5
    1 3 -3 358.07 18.3
    -1 -3 3 349.95 17.7
    -1 -3 3 350.79 18.36
    1 3 -3 381.05 18.5
    1 3 -2 10.62 1.94
    -1 -3 2 10.25 1.96
    1 3 -2 8.9 1.82
    -1 -3 2 9.25 1.8
    -1 -3 2 9.7 1.59
    1 3 -2 9.42 1.69
    1 3 -1 51.61 3.76
    1 3 -1 46.94 4.02
    1 3 -1 51.75 4.2
    -1 -3 1 47.17 4.15
    -1 -3 1 49.18 3.25
    1 3 -1 48.47 3.66
    -1 -3 1 42.73 3.34
    1 3 -1 50.28 4.24
    -1 -3 1 44.86 3.99
    -1 -3 0 736.35 29.78
    1 3 0 612.67 29.93
    -1 -3 0 607.79 30.02
    1 3 0 612.31 29.79
    -1 -3 0 603.29 28.34
    -1 -3 0 623.71 30
    1 3 0 636.48 30.22
    -1 -3 0 593.1 28.73
    1 3 0 623.12 29.11
    1 3 1 18.06 1.87
    -1 -3 -1 14.11 1.56
    -1 -3 -1 16.54 1.99
    1 3 1 12.78 2.09
    1 3 1 15.01 2.06
    1 3 1 15.21 1.83
    -1 -3 -1 14.79 1.26
    -1 -3 -1 15.97 2.34
    -1 -3 -1 18.83 1.91
    1 3 2 835.54 37.47
    1 3 2 795.92 37.59
    -1 -3 -2 771.63 36.46
    1 3 2 828.3 38.58
    -1 -3 -2 792.02 38.09
    -1 -3 -2 883.79 37.33
    1 3 2 792.78 37.04
    1 3 3 110.81 6.88
    1 3 3 118.32 7.6
    1 3 3 115.86 5.88
    -1 -3 -3 121.04 7.38
    1 3 3 124.09 6.73
    1 3 4 24.91 2.35
    1 3 4 23.1 2.57
    1 3 4 30.57 4.37
    -1 -3 -4 24.97 2.75
    -1 -3 -4 23.65 2.82
    -1 -3 -4 28.15 2.1
    -1 -3 -4 29.67 2.69
    1 3 4 27.39 1.84
    -1 -3 -5 35.28 3.6
    1 3 5 36.55 4.03
    -1 -3 -5 35.14 2.51
    -1 -3 -5 35.11 3.18
    1 3 5 34.23 3.3
    1 3 5 33.81 2.33
    -1 -3 -6 650.09 30.87
    -1 -3 -6 624.32 28.88
    1 3 6 613.22 30.2
    -1 -3 -6 616.03 29.92
    -1 -3 -6 636.2 30.78
    1 3 7 51.05 4.63
    -1 -3 -7 53.45 4.36
    -1 -3 -7 49.59 4.82
    -1 -3 -7 55.06 4.87
    1 3 8 13.51 2.58
    -1 -3 -8 9.47 2.23
    -1 -3 -8 12.36 2.74
    -1 -3 -8 13.86 2.61
    -1 -3 -9 1247.2 60.18
    -1 -3 -9 1261.25 60.28
    1 3 9 1196.13 59.91
    -1 -3 -9 1255.71 59.41
    -1 -3 -10 562.65 29.75
    -1 -3 -10 588 30.01
    1 3 10 558.1 30.97
    1 3 10 552.35 29.65
    -1 -3 -10 594.18 29.17
    -1 -3 -11 5.55 2.99
    -1 -3 -11 0.62 2.3
    -1 -3 -11 1.83 2
    1 3 11 3.05 2.63
    -1 -3 -11 6.38 2.38
    1 3 11 5.63 2.55
    -1 -3 -12 11.78 4.44
    -1 -3 -12 13.59 3.27
    -1 -3 -12 12.71 3.68
    1 3 12 12.8 3.75
    1 3 12 11.59 3.26
    -1 -3 -12 17.43 3.27
    -1 -3 -13 2353.74 106.52
    -1 -3 -13 2060.29 103.35
    -1 -3 -13 2280.5 103.99
    1 3 13 2291.48 106.43
    -1 -3 -13 2390.77 103.33
    1 3 13 2114.11 103.82
    -1 -3 -14 260.27 17.93
    -1 -3 -14 259.44 16.4
    -1 -3 -14 278.59 16.77
    1 3 14 252.4 18.26
    1 3 14 269.7 16.96
    -1 -3 -14 278.11 16.15
    -1 -3 -15 67.83 7.83
    -1 -3 -15 56.35 6.68
    -1 -3 -15 67.43 6.93
    1 3 15 60.45 8.17
    1 3 15 50.99 6.79
    -1 -3 -15 72.78 6.8
    -1 -3 -16 184.06 14
    -1 -3 -16 176.85 13.03
    -1 -3 -16 195.28 13.21
    1 3 16 197.14 15.91
    -1 -3 -16 203.42 13.04
    1 3 16 177.79 13.9
    -1 -3 -17 1705.04 84.29
    -1 -3 -17 1789.8 83.8
    -1 -3 -17 1602.16 83.16
    1 3 17 1836.1 88.53
    1 3 17 1887.84 85.48
    -1 -3 -17 1864.23 83.63
    -1 -3 -18 10.56 3.74
    -1 -3 -18 7.64 3.31
    1 3 18 10.58 5.18
    -1 -3 -18 3.51 3.41
    1 3 18 9.77 2.14
    -1 -3 -18 12.46 3.78
    1 3 18 8.65 4.5
    1 3 19 44.63 8.24
    -1 -3 -19 35.98 6.03
    1 3 19 38.83 3.56
    1 3 19 42.47 7.16
    -1 -3 -19 40.46 5.65
    1 3 20 35.87 3
    1 3 20 47.6 9.3
    -1 -3 -20 51.55 6.48
    -1 -3 -20 48.48 6.41
    1 3 21 1017.54 54.98
    -1 -3 -21 958.73 47.88
    -1 -3 -21 926.29 47.77
    1 3 22 -5.73 7.53
    -1 -3 -22 4.29 3.61
    1 3 23 43.37 9.37
    -1 -3 -23 39.31 6.01
    1 3 23 44.02 7.27
    1 3 24 25.47 8.23
    1 3 24 17.96 5.9
    -1 -3 -24 12.89 4.5
    1 3 25 626.4 37.41
    -1 -3 -25 674.57 35.47
    1 3 26 14.97 8.19
    -1 -3 -26 12.88 4.74
    1 3 27 1.09 8.72
    -1 -3 -27 10.16 4.63
    1 3 28 18.9 9.78
    -1 -3 -28 24.52 5.7
    1 3 29 403.18 30.33
    -1 -3 -29 312.06 19.81
    1 3 30 37.97 11.14
    -1 -3 -30 32.39 6.04
    -1 -3 -31 6.92 4.64
    1 3 31 11.71 9.81
    -1 -3 -32 27.49 6.02
    1 3 32 32.09 12.77
    1 3 32 52.72 12.27
    -1 -3 -33 105.71 10.34
    1 3 33 147.12 19.56
    -1 -3 -34 35.09 6.61
    1 3 34 90.74 15.26
    -1 -3 -35 2.24 4.64
    -1 -4 39 -9 9.47
    1 4 -38 2.75 3.5
    -1 -4 38 4.97 8.99
    1 4 -37 4.54 3.47
    -1 -4 37 14.91 9.2
    1 4 -36 4.95 4.98
    1 4 -36 2.03 3.53
    -1 -4 36 10.89 8.13
    1 4 -35 4.59 4.91
    1 4 -35 4.1 3.62
    -1 -4 35 -1.98 8.6
    1 4 -34 16.74 4.12
    1 4 -34 14.99 5.56
    -1 -4 34 17.91 9.02
    -1 -4 34 13.88 9.05
    1 4 -33 -1.04 3.21
    1 4 -33 -0.38 4.66
    -1 -4 33 -8.47 8.55
    -1 -4 33 -2.96 7.86
    1 4 -32 4.98 3.5
    1 4 -32 4.24 4.88
    -1 -4 32 2.27 7.67
    -1 -4 32 6.9 7.53
    1 4 -31 15.12 4.02
    1 4 -31 27.94 5.82
    -1 -4 31 37.89 9.12
    -1 -4 31 29.4 9.77
    -1 -4 30 86.26 13.38
    1 4 -30 87.4 8.51
    -1 -4 30 107.6 12.94
    1 4 -29 10.37 3.66
    1 4 -29 16.31 2.16
    -1 -4 29 27.72 8.87
    1 4 -29 27.35 5.67
    -1 -4 29 26.29 8
    -1 -4 28 14.09 7.37
    1 4 -28 15.28 2.13
    -1 -4 28 23.34 7.41
    1 4 -28 30.2 5.32
    1 4 -28 18.34 4.16
    1 4 -27 91.33 7.84
    -1 -4 27 133.61 15.13
    1 4 -27 91.16 5.62
    -1 -4 27 136.33 13.32
    1 4 -27 113.41 9.46
    1 4 -27 97.11 5.06
    -1 -4 26 255.66 21.11
    1 4 -26 205.11 11.51
    1 4 -26 250.04 15.75
    1 4 -26 206.69 13.84
    1 4 -26 262.41 11.65
    -1 -4 26 312.99 19.85
    -1 -4 25 83.37 12.32
    1 4 -25 81.31 5.37
    1 4 -25 110.2 9.34
    1 4 -25 114.47 5.96
    -1 -4 25 108.17 11.55
    1 4 -25 92.65 7.94
    -1 -4 24 2.88 4.86
    1 4 -24 2.82 1.74
    1 4 -24 4.5 3.35
    -1 -4 24 0.79 5.65
    1 4 -24 2.26 1.25
    -1 -4 24 -2.01 5.45
    -1 -4 24 0.65 6.37
    1 4 -24 5.13 3.3
    -1 -4 23 465.5 25.5
    1 4 -23 373.55 21.37
    -1 -4 23 463.19 27.86
    1 4 -23 360.86 18.31
    -1 -4 23 481.62 27.21
    -1 -4 23 563.6 28.28
    1 4 -23 393.43 22.69
    -1 -4 22 149.86 12
    -1 -4 22 147.57 13.14
    1 4 -22 122.72 9.37
    -1 -4 22 134.49 13.02
    1 4 -22 114.43 6.33
    1 4 -22 116.38 10
    -1 -4 22 162.93 14.09
    -1 -4 21 138.1 11.13
    -1 -4 21 152.95 12.82
    1 4 -21 139.97 10.15
    1 4 -21 136.54 9.67
    1 4 -21 125.91 11.39
    -1 -4 21 124.63 12.34
    1 4 -21 102.37 9.94
    1 4 -21 111.31 6.08
    -1 -4 21 156.38 13.62
    1 4 -21 113.95 9.83
    1 4 -20 8.49 3.51
    1 4 -20 2.87 3.32
    -1 -4 20 5.4 3.25
    -1 -4 20 0.58 3.27
    1 4 -20 3.91 3.25
    1 4 -20 0.66 3.12
    -1 -4 20 8.18 4.36
    -1 -4 20 4.06 5.29
    1 4 -19 1541.32 76.92
    1 4 -19 1720.84 75.25
    -1 -4 19 1539.64 75.37
    1 4 -19 1485.55 76.15
    -1 -4 19 1689.72 78.35
    1 4 -19 1554.22 74.79
    -1 -4 19 1631.73 77.12
    1 4 -18 194.08 14.32
    1 4 -18 196.28 12.57
    -1 -4 18 179.82 12.48
    1 4 -18 191.3 13.85
    -1 -4 18 210.45 14.69
    1 4 -18 186.74 12.57
    -1 -4 18 198.07 14.1
    1 4 -17 171.21 13.22
    -1 -4 17 192.92 13.74
    -1 -4 17 193.44 13.19
    1 4 -17 197.11 12.23
    1 4 -17 173.52 11.97
    1 4 -16 2.06 2.43
    -1 -4 16 6.88 2.98
    1 4 -16 2.55 2.3
    -1 -4 16 1.64 2.84
    -1 -4 16 -2.18 4.61
    1 4 -16 4.7 2.76
    1 4 -15 2555.54 108.22
    1 4 -15 2378.58 108.01
    -1 -4 15 2403.2 109.63
    -1 -4 15 2163.08 108.08
    -1 -4 15 2303.74 113.32
    1 4 -15 2340.74 106.96
    -1 -4 14 36.72 5.07
    -1 -4 14 32.8 4.28
    1 4 -14 47.81 4.63
    -1 -4 14 29.45 6.12
    1 4 -14 40.59 4.31
    -1 -4 13 38.86 4.75
    1 4 -13 41.13 4.1
    -1 -4 13 34.09 4.06
    -1 -4 13 27.91 5.71
    1 4 -13 40.38 4.14
    1 4 -12 5.48 2.2
    1 4 -12 3.57 2.42
    1 4 -12 2.9 2.39
    -1 -4 12 9.43 3.49
    -1 -4 12 9.01 2.75
    -1 -4 12 8.53 3.49
    1 4 -12 9.76 2.15
    -1 -4 11 2092.09 99.55
    1 4 -11 2362.18 103.47
    1 4 -11 2231 101.17
    -1 -4 11 2208.58 104.66
    -1 -4 11 2269.89 104.94
    1 4 -11 2353.73 103.66
    1 4 -11 2328.89 100.71
    1 4 -10 92.16 5.89
    1 4 -10 90.76 6.57
    1 4 -10 91.12 7.65
    -1 -4 10 87.24 8.15
    -1 -4 10 86.13 5.11
    1 4 -10 92.13 7.87
    -1 -4 10 94.58 8.56
    1 4 -9 16.07 2.91
    1 4 -9 20.32 3.49
    -1 -4 9 11.93 3.3
    -1 -4 9 17.03 1.63
    -1 -4 9 15.89 3.65
    1 4 -9 23.41 3.55
    1 4 -9 23.46 2.39
    1 4 -8 5.08 1.32
    1 4 -8 2.21 1.91
    1 4 -8 6.89 2.32
    -1 -4 8 3.92 2.37
    -1 -4 8 3.09 2.11
    -1 -4 8 2.14 0.96
    1 4 -8 2.08 0.79
    -1 -4 8 4.26 2.34
    1 4 -8 3.3 2.08
    1 4 -7 1800.78 85.89
    1 4 -7 1934.62 87.13
    -1 -4 7 1908.94 87.94
    1 4 -7 1936.15 87.45
    -1 -4 7 1849.8 86.99
    -1 -4 7 1913.74 84.91
    1 4 -7 1865.2 84.6
    -1 -4 7 1901.78 88.43
    -1 -4 6 57.48 6.04
    1 4 -6 78.09 6.23
    1 4 -6 80.24 6.43
    1 4 -6 63.59 5.39
    -1 -4 6 65.34 5.74
    1 4 -6 71.01 3.8
    -1 -4 6 60 6.31
    1 4 -5 16.06 2.82
    -1 -4 5 11.95 2.66
    1 4 -5 9.39 2.22
    -1 -4 5 11.91 2.29
    1 4 -4 95.21 6.88
    -1 -4 4 91.1 7.27
    1 4 -4 89.17 6.8
    1 4 -4 94.36 7.02
    -1 -4 4 90.61 6.4
    1 4 -3 1655.8 76.8
    -1 -4 3 1590.63 77.24
    1 4 -3 1643.57 76.93
    1 4 -3 1683.55 76.39
    -1 -4 3 1636.31 76.02
    -1 -4 3 1664.33 77.17
    1 4 -3 1796.93 76.82
    1 4 -2 17.16 2.71
    1 4 -2 23 2.95
    1 4 -2 19.61 2.95
    -1 -4 2 18.55 2.86
    -1 -4 2 16.02 2.05
    1 4 -2 21.36 2.67
    -1 -4 2 15.68 2.27
    1 4 -2 21.42 2.57
    1 4 -1 261.07 13.39
    1 4 -1 245.65 13.97
    1 4 -1 252.39 14.18
    -1 -4 1 250.68 12.67
    1 4 -1 249.35 13.47
    -1 -4 1 238.44 12.99
    -1 -4 1 258.31 14.35
    1 4 -1 273.68 14.44
    1 4 0 53.32 3.93
    1 4 0 56.11 4.87
    1 4 0 51.09 4.62
    -1 -4 0 56.31 3.61
    1 4 0 58.19 4.34
    -1 -4 0 53.59 4
    1 4 0 55.17 5.02
    1 4 1 791.53 38.34
    -1 -4 -1 853.71 38.74
    1 4 1 789.57 37.95
    -1 -4 -1 765.32 36.2
    1 4 1 831.09 37.57
    1 4 1 824.42 37.47
    -1 -4 -1 793.92 36.94
    -1 -4 -1 781.89 37.72
    1 4 2 167.8 9.62
    1 4 2 172.95 10.53
    -1 -4 -2 184.39 10.69
    1 4 2 167.22 9.74
    -1 -4 -2 168.38 8.57
    1 4 2 167.3 8.85
    -1 -4 -2 206.52 9.75
    -1 -4 -2 165.39 10.05
    1 4 3 562.78 27.07
    1 4 3 672.87 29.85
    1 4 3 549.26 28.02
    -1 -4 -3 593.64 28.12
    1 4 3 521.71 27.08
    1 4 3 539.32 26
    -1 -4 -3 637.09 26.62
    1 4 3 538 26.03
    -1 -4 -3 559.28 27.68
    1 4 4 6.01 1.59
    1 4 4 7.39 2.69
    1 4 4 8.03 2.11
    -1 -4 -4 8.69 2.06
    1 4 4 5.62 1.82
    1 4 4 6.62 1.12
    -1 -4 -4 7.14 1.23
    -1 -4 -4 7.56 2.02
    1 4 5 71.03 5.49
    1 4 5 83.74 7.77
    -1 -4 -5 79.71 5.87
    1 4 5 73.74 4.37
    -1 -4 -5 71.87 5.82
    1 4 5 72.57 5.26
    1 4 6 197.08 11.29
    1 4 6 193.55 11.58
    1 4 6 232.12 14.63
    -1 -4 -6 201.39 12.27
    -1 -4 -6 218.99 11.98
    -1 -4 -6 205.01 11.5
    -1 -4 -6 213.17 12.27
    1 4 6 187.01 12.67
    1 4 6 198.95 10.22
    1 4 7 663.01 32.44
    -1 -4 -7 652.88 32.06
    1 4 7 715.77 35.91
    -1 -4 -7 687.16 33.14
    -1 -4 -7 670.92 30.4
    -1 -4 -7 663.66 32.91
    1 4 7 650.29 30.67
    1 4 7 615.03 33.42
    1 4 8 9.35 2.7
    -1 -4 -8 6.63 2.25
    1 4 8 14.36 4.25
    -1 -4 -8 18.76 2.82
    -1 -4 -8 12.11 2.96
    1 4 8 13.2 1.83
    -1 -4 -8 8.85 2.63
    -1 -4 -8 14 1.66
    1 4 9 4.73 2.47
    -1 -4 -9 4.06 2.15
    1 4 9 3.73 3.49
    -1 -4 -9 4.56 1.99
    1 4 9 3.82 1.41
    -1 -4 -9 4.96 1.26
    -1 -4 -9 3.79 2.4
    -1 -4 -9 7.11 2.43
    -1 -4 -10 52.71 5.81
    -1 -4 -10 66.55 5.66
    1 4 10 60.42 5.86
    -1 -4 -10 60.45 5.88
    1 4 10 43.69 7.39
    -1 -4 -10 59.54 5.98
    -1 -4 -11 104.03 8.42
    1 4 11 112.46 9.56
    -1 -4 -11 88.94 8.12
    -1 -4 -11 113.55 8.55
    -1 -4 -11 105.68 7.83
    1 4 11 114.01 8.53
    -1 -4 -12 16.05 3.56
    1 4 12 21.67 4.38
    -1 -4 -12 9.53 3.43
    1 4 12 5.26 4.16
    -1 -4 -12 23.3 3.87
    -1 -4 -12 22.01 3.7
    1 4 12 16.86 3.73
    -1 -4 -13 27.77 5.14
    -1 -4 -13 45.85 5.32
    1 4 13 50.18 5.9
    1 4 13 40.11 6.21
    -1 -4 -13 48.39 5.76
    -1 -4 -14 23.86 4.93
    1 4 14 34.2 5.98
    -1 -4 -14 39.17 5.29
    1 4 14 31.41 5.11
    -1 -4 -14 31.18 4.78
    -1 -4 -15 67.11 7.18
    1 4 15 70.78 7.75
    -1 -4 -15 70.71 6.88
    1 4 15 76.54 9.05
    -1 -4 -15 51.86 6.99
    -1 -4 -16 -2.76 3.83
    -1 -4 -16 4.99 3.37
    1 4 16 -2.2 3.54
    -1 -4 -16 -1.18 2.92
    1 4 16 1.94 3.76
    1 4 17 111.5 11.76
    1 4 17 116.59 10.76
    -1 -4 -17 109.85 9.38
    1 4 18 18.64 5.68
    -1 -4 -18 14.22 4.15
    1 4 18 22.2 5.38
    1 4 19 0.8 4.63
    1 4 19 -1.04 4.39
    -1 -4 -19 1.19 3.44
    1 4 20 17.98 6.84
    1 4 20 9.84 2.62
    -1 -4 -20 15.35 4.49
    1 4 21 48.43 9.44
    1 4 21 32.5 3.73
    -1 -4 -21 41.87 6.4
    1 4 22 -0.97 5.86
    -1 -4 -22 -2.49 4.31
    1 4 22 2.35 1.59
    1 4 23 110.29 6.17
    -1 -4 -23 104.77 9.85
    1 4 23 131.51 15.36
    1 4 24 3.23 6.36
    -1 -4 -25 -3.8 4.68
    1 4 25 4.75 5.92
    1 4 25 2.22 7.58
    -1 -4 -26 14.73 4.93
    1 4 26 -1.14 9.17
    -1 -4 -27 170.9 13.26
    1 4 27 205.82 21.87
    -1 -4 -28 0.42 4.44
    1 4 28 -8.37 10.97
    -1 -4 -29 0.41 4.6
    1 4 29 8.49 8.62
    -1 -4 -30 -4.92 5.21
    1 4 30 -8.63 9.92
    -1 -4 -31 187.49 14.49
    1 4 31 308.96 27.18
    1 4 32 17.4 9.83
    1 4 32 -7.56 12.5
    -1 -4 -32 -2.81 5.13
    1 4 33 -3.83 11.06
    -1 -4 -33 0.4 4.48
    -1 -4 -34 2.35 4.59
    1 5 -39 143.97 10.43
    -1 -5 39 292.56 22.98
    1 5 -38 2.67 3.64
    -1 -5 38 -2.87 9.19
    1 5 -37 20.02 4.47
    -1 -5 37 55.73 11.57
    1 5 -36 8.99 5.44
    1 5 -36 11.59 3.85
    -1 -5 36 24.01 9.73
    -1 -5 35 554.77 33.75
    1 5 -35 492.48 24.58
    -1 -5 34 17.5 8.08
    1 5 -34 7.52 5.22
    -1 -5 34 -4.83 8.38
    1 5 -34 1 3.28
    1 5 -33 83.69 8.76
    -1 -5 33 98.74 14.03
    1 5 -33 59.39 6.5
    1 5 -32 -0.4 4.32
    1 5 -32 5.67 3.64
    -1 -5 32 -0.97 6.6
    1 5 -31 597.77 28.19
    -1 -5 31 684.22 37.12
    1 5 -30 2.86 4.56
    1 5 -30 -0.27 3.4
    -1 -5 30 -0.95 7.09
    -1 -5 29 225.8 20.07
    1 5 -29 200.99 13.63
    1 5 -29 188.45 9.1
    -1 -5 28 -2.73 7.18
    1 5 -28 5.66 1.99
    1 5 -28 6.2 4.4
    1 5 -28 3.61 3.61
    -1 -5 27 523.49 33.27
    1 5 -27 542.36 23.49
    1 5 -27 468.93 27.02
    1 5 -26 24.99 5.55
    1 5 -26 20.89 4.57
    -1 -5 26 37.58 8.88
    -1 -5 25 197.83 16.33
    1 5 -25 160.69 12.21
    -1 -5 25 182.56 16.51
    1 5 -24 12.55 3.9
    -1 -5 24 7.46 5.69
    1 5 -24 12.37 4.41
    -1 -5 24 13.05 5.92
    -1 -5 23 596.7 32.81
    -1 -5 23 632.79 32.32
    -1 -5 22 5.04 4.88
    1 5 -22 6.82 3.52
    -1 -5 22 8.58 4.66
    -1 -5 21 119.24 11.26
    1 5 -21 97.94 8.52
    -1 -5 21 115.85 10.87
    -1 -5 20 2.14 3.28
    -1 -5 20 1.35 3.69
    1 5 -20 -0.97 2.94
    1 5 -19 265.17 16.64
    1 5 -19 270.81 18.81
    -1 -5 19 281.6 18.81
    -1 -5 19 314.61 18.72
    1 5 -19 309.27 17.38
    -1 -5 19 298.09 23.3
    1 5 -18 1.49 2.82
    1 5 -18 2.18 3.19
    -1 -5 18 1.82 3.15
    -1 -5 18 4.45 3.3
    -1 -5 18 2.42 4.51
    1 5 -18 3.35 2.72
    1 5 -17 21.67 4.12
    -1 -5 17 27.76 4.85
    -1 -5 17 18.06 5.77
    1 5 -17 24.6 3.84
    1 5 -17 22.26 3.86
    -1 -5 16 1.73 1.5
    -1 -5 16 0.79 2.57
    -1 -5 16 -1.39 3.95
    1 5 -16 2.02 2.62
    1 5 -16 0.26 2.2
    -1 -5 15 291.77 16.27
    -1 -5 15 313.18 18.99
    1 5 -15 356.86 17.71
    1 5 -15 340.76 17.56
    -1 -5 15 304.78 21.76
    1 5 -14 6.96 2.35
    1 5 -14 12.05 3.14
    -1 -5 14 4.08 3.87
    -1 -5 14 2.76 2.53
    1 5 -14 8.65 3.33
    1 5 -14 4.75 2.79
    -1 -5 14 5.87 1.69
    1 5 -13 47.92 4.29
    1 5 -13 47.55 4.94
    -1 -5 13 41.9 6.41
    -1 -5 13 44.72 3.5
    -1 -5 13 33.68 6.1
    -1 -5 13 51.04 7.03
    1 5 -13 36.26 5.56
    -1 -5 12 100.64 9.55
    1 5 -12 112.38 7.83
    1 5 -12 102.87 8.92
    1 5 -12 103.53 9.01
    -1 -5 12 100.82 9.98
    -1 -5 12 107.2 9.82
    1 5 -12 102.12 6.86
    -1 -5 11 50.46 6.3
    1 5 -11 51.96 5.02
    1 5 -11 50.56 6.11
    1 5 -11 50.89 6
    -1 -5 11 44.12 6.52
    -1 -5 11 53.26 3.38
    -1 -5 11 46.37 6.22
    1 5 -11 56.04 4.39
    1 5 -10 5.74 1.77
    1 5 -10 6.45 2.6
    1 5 -10 9.02 2.88
    1 5 -10 7.52 2.49
    -1 -5 10 4.38 2.55
    -1 -5 10 2.54 1.14
    -1 -5 10 7.23 2.97
    -1 -5 10 2.32 2.65
    1 5 -9 701.16 30.73
    -1 -5 9 648.91 34.98
    1 5 -9 654.4 33.09
    1 5 -9 669.17 34.52
    1 5 -9 705.7 34.96
    1 5 -9 670.08 31.9
    -1 -5 9 665.17 31.7
    -1 -5 9 641.73 34.57
    -1 -5 9 648.21 36.09
    1 5 -8 231.25 14.48
    1 5 -8 248.22 14.94
    -1 -5 8 238.91 15.74
    -1 -5 8 233.7 15
    1 5 -8 230.01 13.52
    -1 -5 8 238.54 12.68
    1 5 -8 233 12.28
    -1 -5 8 229.87 14.43
    1 5 -7 28.33 4.16
    -1 -5 7 28.12 4.5
    1 5 -7 26.1 4
    1 5 -7 25.73 2.08
    -1 -5 7 24.63 3.64
    1 5 -6 50 5.31
    1 5 -6 39.96 4.87
    -1 -5 6 45.06 5.41
    1 5 -6 45.03 3.12
    1 5 -6 49.68 4.95
    -1 -5 6 47.01 4.87
    -1 -5 5 1455.9 69.83
    1 5 -5 1506.25 70.22
    -1 -5 5 1555.5 70.04
    1 5 -5 1506.4 70.63
    1 5 -5 1513.35 70.74
    1 5 -4 111.02 8.38
    -1 -5 4 122.57 7.83
    1 5 -4 116.47 8.12
    -1 -5 4 109.87 7.77
    1 5 -4 113.1 8.14
    1 5 -4 118.62 8.49
    1 5 -3 44.63 4.23
    1 5 -3 37.27 4.07
    1 5 -3 38.15 4.28
    1 5 -3 29.56 3.88
    1 5 -3 34.66 3.91
    -1 -5 3 33.47 3.73
    1 5 -3 42.24 4.56
    -1 -5 3 34.98 4.51
    -1 -5 3 35.35 3.52
    1 5 -2 6.82 1.8
    1 5 -2 4.31 2.25
    1 5 -2 9.2 2.15
    1 5 -2 4.76 2.12
    1 5 -2 11.39 2.5
    -1 -5 2 2.77 1.8
    1 5 -2 4.04 1.81
    -1 -5 2 5.84 2.42
    -1 -5 2 5.58 2.4
    -1 -5 2 6.44 1.55
    1 5 -1 1893.94 85.17
    -1 -5 1 1837.29 84.41
    1 5 -1 1805.41 85.72
    1 5 -1 1863.89 85.55
    -1 -5 1 2028.45 87.05
    1 5 -1 1837.66 85.66
    1 5 -1 1870.83 84.44
    1 5 -1 1899.31 86.11
    -1 -5 1 1795.99 83.78
    1 5 0 346.71 17.75
    -1 -5 0 337.8 17.08
    1 5 0 325.87 18.29
    1 5 0 330.6 18.3
    1 5 0 318.7 17.96
    -1 -5 0 365.03 19.22
    1 5 0 333.92 16.77
    -1 -5 0 324.82 16.37
    1 5 0 342.64 18.78
    1 5 1 100.16 7.47
    1 5 1 100.08 7.19
    -1 -5 -1 108.23 7.95
    1 5 1 107.9 8.15
    1 5 1 101.34 7.01
    -1 -5 -1 91.43 5.66
    1 5 1 95.19 6.81
    -1 -5 -1 95.35 6.29
    -1 -5 -2 2.27 1.7
    1 5 2 4.45 1.96
    -1 -5 -2 1.39 1.74
    1 5 2 1.69 1.08
    1 5 2 2.64 1.95
    -1 -5 -2 2.57 1.01
    1 5 2 4.74 1.78
    1 5 3 2566.58 113.2
    -1 -5 -3 2499.21 114.36
    1 5 3 2420.61 113.92
    1 5 3 2891.79 115.56
    -1 -5 -3 2699.14 114.4
    1 5 3 2555.52 113.14
    1 5 3 2460.78 111.36
    -1 -5 -3 2369.81 111.19
    -1 -5 -3 2503.89 113.62
    -1 -5 -4 333.48 17.82
    1 5 4 351.5 18.87
    1 5 4 310.29 17.41
    -1 -5 -4 327.25 17.43
    1 5 4 298.25 16.35
    1 5 4 289.12 15.11
    -1 -5 -4 310.38 17.06
    1 5 4 305.58 16.58
    1 5 5 35.4 4.03
    -1 -5 -5 44.58 4.74
    1 5 5 51.71 6.02
    -1 -5 -5 45.83 4.55
    1 5 5 41.57 4.09
    -1 -5 -5 41.59 3.09
    1 5 5 32.85 2.93
    -1 -5 -5 40.64 4.42
    1 5 6 6.66 2.34
    -1 -5 -6 10.42 2.66
    1 5 6 3.35 2.83
    -1 -5 -6 4.56 2.07
    1 5 6 5.19 1.98
    -1 -5 -6 5.11 1.1
    -1 -5 -6 7.52 2.51
    1 5 6 5.82 3.11
    1 5 6 3.76 1.33
    1 5 7 2810.54 124.43
    1 5 7 2817.8 126.22
    1 5 7 2727.69 126.32
    1 5 7 2907.38 129.65
    -1 -5 -7 2969.23 127.56
    -1 -5 -7 2831.71 126.56
    -1 -5 -7 2719.68 123.79
    1 5 7 2705.96 128.21
    -1 -5 -7 2777.67 126.92
    1 5 8 181.16 11.18
    1 5 8 174.08 11.38
    -1 -5 -8 195.7 12.19
    1 5 8 163.35 13.3
    -1 -5 -8 189.28 11.41
    1 5 8 163.32 12.5
    -1 -5 -8 182.47 11.16
    1 5 8 180.57 9.75
    -1 -5 -8 178.02 11.81
    1 5 9 3.63 2.45
    -1 -5 -9 3.53 2.26
    1 5 9 4.1 2.92
    -1 -5 -9 3.08 1.88
    1 5 9 4.91 3.3
    -1 -5 -9 7.1 2.48
    1 5 9 5.37 1.71
    -1 -5 -9 6.43 2.8
    -1 -5 -10 97.22 5.32
    1 5 10 75.83 9.28
    -1 -5 -10 99.41 8.04
    -1 -5 -10 94.1 7.23
    1 5 10 96.13 7.73
    -1 -5 -10 85.03 7.19
    1 5 10 77.23 8.5
    1 5 10 86.73 6.05
    -1 -5 -10 92.48 7.84
    -1 -5 -11 2057.38 93.11
    1 5 11 2040.49 93.69
    -1 -5 -11 2039.87 94.1
    1 5 11 1829.66 96.43
    -1 -5 -11 2079.45 94.13
    1 5 11 1976.21 91.37
    -1 -5 -11 2027.93 90.26
    1 5 12 121.5 9.49
    -1 -5 -12 118.11 8.88
    1 5 12 101.97 11.19
    -1 -5 -12 119.48 9.32
    -1 -5 -12 117.79 9.3
    -1 -5 -12 100.91 9.18
    1 5 12 115.88 7.65
    -1 -5 -12 112.57 6.53
    -1 -5 -13 2.53 1.38
    -1 -5 -13 4.38 2.85
    1 5 13 2.67 3.27
    1 5 13 -1.93 4.87
    -1 -5 -13 0.74 2.54
    -1 -5 -13 2.83 2.93
    -1 -5 -13 4.46 3.28
    1 5 13 4.43 2.1
    1 5 13 1.84 2.52
    -1 -5 -14 108.1 8.99
    1 5 14 88.36 11.14
    1 5 14 102.64 7.62
    -1 -5 -14 99.53 8.93
    1 5 14 101.17 10.38
    -1 -5 -14 108.33 8.64
    1 5 14 116 9.58
    -1 -5 -14 78.33 8.64
    -1 -5 -15 1042.12 50.45
    -1 -5 -15 1075 49.87
    1 5 15 1022.47 50.46
    1 5 15 1013.31 53.14
    -1 -5 -16 27.94 5.15
    -1 -5 -16 40.35 5.65
    1 5 16 35.67 5.92
    1 5 16 29.48 6.41
    -1 -5 -17 72.25 7.69
    1 5 17 64.19 8.09
    -1 -5 -17 76.31 7.77
    1 5 17 72.73 9.71
    -1 -5 -18 117.04 10.37
    1 5 18 123.94 11.58
    -1 -5 -18 131.06 10.57
    1 5 18 118.66 12.93
    -1 -5 -19 640.93 35.49
    -1 -5 -19 673.45 35.27
    1 5 19 685.43 40
    -1 -5 -20 48.06 6.84
    -1 -5 -20 51.1 7.01
    1 5 20 56.86 9.97
    -1 -5 -21 27.98 5.51
    1 5 21 23.49 7.96
    -1 -5 -21 16.8 5
    -1 -5 -22 54.64 7.36
    1 5 22 56.98 11.24
    -1 -5 -22 56.05 7.6
    1 5 22 61.96 5.94
    -1 -5 -23 345.04 22.07
    1 5 23 373.92 18.96
    -1 -5 -23 333.62 21.7
    1 5 23 398.63 28.93
    -1 -5 -24 34.82 5.95
    1 5 24 40.37 11
    -1 -5 -24 14.57 1.92
    -1 -5 -24 27.66 5.95
    1 5 25 17.23 2.1
    -1 -5 -25 26.53 5.33
    -1 -5 -25 17 5.03
    1 5 25 11.48 9.09
    -1 -5 -26 2.88 3.63
    -1 -5 -26 3.58 4.44
    1 5 26 -4.77 10.35
    -1 -5 -27 122.66 11.29
    -1 -5 -27 128.57 11.52
    -1 -5 -28 0.47 3.29
    -1 -5 -28 0.44 3.92
    1 5 28 3.78 8.95
    -1 -5 -29 -0.46 3.6
    -1 -5 -29 4.8 4.24
    1 5 29 -2.58 10.79
    -1 -5 -30 4.07 3.68
    -1 -5 -30 4.75 4.66
    -1 -5 -31 9.77 4.4
    -1 -5 -31 8.53 4.72
    1 5 31 1.32 11.79
    -1 -5 -32 2.1 4.51
    -1 -5 -32 1.74 3.63
    -1 -5 -33 7.88 4.77
    -1 -5 -33 1.7 3.49
    -1 -5 -34 3.73 3.72
    1 6 -39 -0.23 3.28
    -1 -6 39 10.05 8.25
    1 6 -38 3.5 3.25
    -1 -6 38 -3.68 7.97
    1 6 -37 0.71 3.34
    -1 -6 37 1.85 7.65
    1 6 -36 15.99 4.02
    -1 -6 36 33.47 9.73
    1 6 -35 2.45 5.01
    1 6 -35 2.41 3.46
    -1 -6 35 5.62 8.05
    1 6 -34 4.97 5.26
    1 6 -34 0.73 3.25
    -1 -6 34 4.73 6.89
    1 6 -33 3.99 3.37
    1 6 -33 5.84 5.12
    -1 -6 33 8.49 7.69
    -1 -6 33 6.61 6.8
    1 6 -32 24.93 4.78
    -1 -6 32 59.32 11.31
    1 6 -32 48.95 7.39
    -1 -6 32 59.57 11.11
    -1 -6 31 13.38 8.26
    -1 -6 31 4.67 7.45
    1 6 -31 7.26 3.72
    1 6 -31 5.1 5.27
    -1 -6 30 25.04 9.25
    1 6 -30 13.56 2.58
    -1 -6 30 11.03 7.92
    1 6 -30 6.1 3.67
    1 6 -30 10.74 5.71
    1 6 -29 201.69 10.06
    1 6 -29 177.28 13.36
    -1 -6 29 182.48 18.72
    -1 -6 28 142.38 15.67
    -1 -6 28 144.46 16.08
    1 6 -28 96.31 8.57
    -1 -6 27 12.33 6.97
    1 6 -27 14.6 4.3
    -1 -6 27 20.96 8.88
    -1 -6 26 6.2 6.55
    -1 -6 26 -5.03 6.47
    1 6 -26 1.19 3.59
    -1 -6 25 331.62 22.23
    -1 -6 25 345.53 24.31
    -1 -6 24 111.68 12.45
    -1 -6 24 121.74 14.55
    1 6 -24 111.2 9.05
    -1 -6 23 86.68 10.6
    1 6 -23 90.43 8.19
    -1 -6 23 113.9 13.73
    -1 -6 22 118.2 11.47
    -1 -6 22 133.03 14.19
    1 6 -22 90.95 8.35
    -1 -6 22 106.61 8.62
    -1 -6 21 683.06 37.68
    -1 -6 21 797.01 42.07
    1 6 -21 667.01 34.75
    -1 -6 21 676.58 34.44
    -1 -6 20 127.43 11.49
    1 6 -20 126.07 8.94
    -1 -6 20 147.24 14.38
    1 6 -20 114.85 9.12
    -1 -6 20 113.03 8.47
    -1 -6 19 134.26 11.36
    1 6 -19 140.47 9.61
    -1 -6 19 141.02 14.05
    1 6 -19 151.14 10.11
    -1 -6 19 126.18 8.84
    -1 -6 18 235.1 15.78
    1 6 -18 236.44 13.99
    1 6 -18 227.14 14.37
    -1 -6 18 210.33 12.67
    1 6 -18 236.2 13.73
    -1 -6 18 262.56 19.01
    -1 -6 17 861.46 42.68
    1 6 -17 840.46 46.68
    -1 -6 17 932.85 46.29
    -1 -6 17 1008.26 50.19
    1 6 -17 948.67 44.05
    -1 -6 17 887.77 49.99
    1 6 -17 960.18 44.14
    1 6 -16 5.41 2.48
    -1 -6 16 3.71 4.05
    -1 -6 16 -7.34 4.68
    1 6 -16 2.98 3.16
    -1 -6 16 2.33 2.66
    1 6 -16 1.82 3.43
    -1 -6 15 556.72 29.79
    -1 -6 15 503.99 32.32
    1 6 -15 517.71 30.44
    1 6 -15 550.18 30.82
    1 6 -15 586.97 28.51
    -1 -6 15 589.41 33.14
    1 6 -15 573.19 27.94
    -1 -6 14 581.29 35.41
    1 6 -14 619.99 34.3
    1 6 -14 655.36 34.61
    1 6 -14 661.67 32.24
    -1 -6 14 630.28 35.93
    1 6 -14 665.34 31.47
    -1 -6 13 844.75 44.71
    1 6 -13 824.68 42.35
    1 6 -13 780.97 41.94
    -1 -6 13 777.76 43
    1 6 -13 825.35 40.07
    -1 -6 13 832.48 43.92
    1 6 -13 844.07 39.1
    1 6 -12 31.75 3.53
    -1 -6 12 29.53 5.79
    1 6 -12 27.23 4.85
    -1 -6 12 36.35 5.64
    -1 -6 12 31.37 2.7
    1 6 -12 31.51 5.35
    -1 -6 12 38.54 6.76
    1 6 -12 32.05 4.59
    -1 -6 11 722.24 37.63
    1 6 -11 688.27 36.98
    1 6 -11 724.74 37.43
    1 6 -11 712.2 32.73
    -1 -6 11 713.2 33.63
    -1 -6 11 723.69 38.59
    1 6 -11 721.87 35.46
    1 6 -11 740.99 34.27
    -1 -6 10 800.79 41.62
    1 6 -10 804.79 41.55
    1 6 -10 840.23 41.95
    1 6 -10 827 37.25
    -1 -6 10 800.46 38.56
    1 6 -10 832.01 38.65
    -1 -6 10 823.33 42.8
    1 6 -10 820.24 40.01
    -1 -6 9 1652.09 82.98
    1 6 -9 1776.72 81.54
    1 6 -9 1766.9 81.7
    1 6 -9 1739.29 78.41
    1 6 -9 1804.96 81.44
    -1 -6 9 1719.97 81.22
    -1 -6 9 1734.28 82.52
    1 6 -9 1705 79.82
    -1 -6 9 1655.14 78.77
    -1 -6 8 8.87 3.48
    1 6 -8 13.12 3.53
    1 6 -8 7.23 3.01
    1 6 -8 4.36 2.69
    -1 -6 8 4.94 2.64
    -1 -6 8 6.61 2.41
    1 6 -7 434.98 23.93
    -1 -6 7 405.13 23.49
    1 6 -7 455.65 24.45
    1 6 -7 461.03 24.36
    -1 -6 7 429.88 23.95
    1 6 -7 451.8 21.05
    1 6 -6 691.25 35.44
    1 6 -6 736.19 35.82
    -1 -6 6 679.09 34.78
    1 6 -6 725.95 35.38
    1 6 -6 681.23 32.43
    -1 -6 6 708.35 34.96
    1 6 -5 1382.99 65.32
    1 6 -5 1400.28 65.36
    -1 -6 5 1359.64 64.42
    1 6 -5 1387.43 65.02
    -1 -6 5 1359.63 67.21
    1 6 -5 1410.65 64.99
    -1 -6 5 1325.23 64.12
    1 6 -4 64.76 6.28
    1 6 -4 68.46 6.44
    1 6 -4 56.8 5.96
    -1 -6 4 56.12 5.55
    1 6 -4 70.51 6.23
    -1 -6 4 82.72 7.99
    -1 -6 4 64.01 5.47
    1 6 -4 66.19 5.86
    -1 -6 3 651.74 33.09
    1 6 -3 680.48 33.87
    1 6 -3 649.16 34.07
    1 6 -3 699.29 34.28
    -1 -6 3 687.95 35.96
    1 6 -3 709.11 34.53
    -1 -6 3 640.76 32.57
    1 6 -3 688.09 34.3
    1 6 -3 719 33.56
    -1 -6 2 753.77 36.07
    1 6 -2 755.4 36.88
    1 6 -2 732.87 37.21
    1 6 -2 714.19 36.93
    -1 -6 2 758.74 38.73
    1 6 -2 743.46 37.34
    -1 -6 2 721.02 35.37
    1 6 -2 764.67 37.52
    1 6 -2 776.93 36.19
    1 6 -1 692.82 33.95
    -1 -6 1 695.99 33.15
    1 6 -1 678.19 34.43
    1 6 -1 667.45 34.09
    -1 -6 1 705.7 35.76
    1 6 -1 717.77 34.78
    -1 -6 1 635.93 32.28
    1 6 -1 697.89 34.85
    1 6 -1 694.05 32.81
    1 6 0 260.9 15.75
    1 6 0 256.03 15.55
    -1 -6 0 264.51 16.35
    1 6 0 263.89 15.33
    -1 -6 0 251.13 13.48
    -1 -6 0 260.18 14.26
    1 6 0 273.12 15.15
    1 6 0 272.79 16.2
    1 6 1 387.9 21.65
    1 6 1 376.59 21.24
    -1 -6 -1 402.23 22.03
    -1 -6 -1 421.27 22.33
    1 6 1 387.77 20.88
    -1 -6 -1 381.26 19.01
    1 6 1 400.68 20.74
    1 6 1 375.18 20.63
    1 6 1 390.32 21.98
    1 6 2 380.3 19.75
    -1 -6 -2 385.04 20.99
    1 6 2 374.98 20.45
    -1 -6 -2 393.37 21.06
    1 6 2 358.81 19.61
    -1 -6 -2 369.92 17.84
    1 6 2 339.12 17.65
    1 6 2 376.58 20.87
    1 6 3 316 17.23
    1 6 3 355.53 18.85
    1 6 3 317.48 18.02
    -1 -6 -3 326.77 18.42
    -1 -6 -3 312.13 18.07
    1 6 3 304.99 17.07
    -1 -6 -3 295.42 15.12
    1 6 3 302.8 15.05
    -1 -6 -3 314.83 17.51
    1 6 3 313.58 18.39
    1 6 4 350.77 20.29
    -1 -6 -4 374.96 20.65
    1 6 4 402.09 21.48
    -1 -6 -4 361.4 20.21
    1 6 4 348.16 19.34
    1 6 4 349.5 19.31
    -1 -6 -4 357.93 19.81
    1 6 4 356.28 20.81
    1 6 5 21.43 4.39
    1 6 5 11.2 3.13
    -1 -6 -5 17.52 3.56
    -1 -6 -5 15.33 3.24
    1 6 5 14.72 3.23
    1 6 5 14.41 2.16
    1 6 5 12.61 2.94
    -1 -6 -5 16.4 3.26
    1 6 5 11.88 3.27
    1 6 6 120.8 8.62
    1 6 6 123.23 10.45
    -1 -6 -6 143.5 9.88
    -1 -6 -6 122.92 9.02
    1 6 6 123.76 8.75
    1 6 6 115.76 7.07
    1 6 6 101.07 9.84
    1 6 6 123.66 10.05
    -1 -6 -6 129.96 9.24
    1 6 7 222.46 13.55
    -1 -6 -7 221.85 14.08
    1 6 7 225.78 15.73
    -1 -6 -7 248.25 14.83
    -1 -6 -7 250.32 14.19
    1 6 7 240.39 13.9
    1 6 7 208.99 11.7
    1 6 7 199.91 15.05
    -1 -6 -7 238.62 14.3
    1 6 8 18.47 3.52
    -1 -6 -8 23.46 3.66
    -1 -6 -8 24.1 3.99
    1 6 8 16.53 4.53
    1 6 8 13.13 2.32
    1 6 8 18.35 3.49
    1 6 8 12.62 4.3
    -1 -6 -8 21.61 3.84
    1 6 9 16.41 3.68
    1 6 9 17.44 4.82
    -1 -6 -9 14.74 3.29
    -1 -6 -9 16.37 3.32
    1 6 9 12.32 2.24
    1 6 9 16.12 3.44
    1 6 9 10.26 4.26
    -1 -6 -9 16.67 3.72
    1 6 10 26.57 4.49
    1 6 10 21.63 5.61
    -1 -6 -10 33.32 4.83
    -1 -6 -10 33.45 4.36
    1 6 10 24.63 3.1
    -1 -6 -10 35.78 4.77
    1 6 10 17.38 5.39
    -1 -6 -10 31.02 4.79
    1 6 10 33.24 4.6
    -1 -6 -11 200.86 10.31
    1 6 11 242.29 14.48
    1 6 11 214.41 14.11
    -1 -6 -11 258.42 15.12
    1 6 11 200.81 16.17
    -1 -6 -11 234.64 13.78
    1 6 11 228.59 12.17
    -1 -6 -11 232.82 13.98
    1 6 11 195.45 15.65
    -1 -6 -11 250.79 14.85
    1 6 12 1.8 2.56
    1 6 12 -0.36 3.27
    -1 -6 -12 4.23 2.59
    1 6 12 0.6 4.35
    -1 -6 -12 2.69 2.31
    1 6 12 3.1 1.83
    -1 -6 -12 3.85 2.88
    -1 -6 -12 4.05 3.11
    1 6 12 0.51 4.42
    -1 -6 -13 117.01 8.41
    -1 -6 -13 110.91 8.91
    1 6 13 98.84 9.04
    1 6 13 93.8 7.11
    1 6 13 92.94 10.07
    1 6 13 89.89 10.91
    -1 -6 -13 100.37 8.8
    -1 -6 -14 102.89 9.13
    -1 -6 -14 110.48 8.47
    1 6 14 100.82 10.58
    1 6 14 95.21 7.5
    1 6 14 92.7 10.41
    -1 -6 -14 110.34 8.89
    1 6 14 111.97 9.7
    1 6 15 46.88 7.75
    1 6 15 67.55 8.87
    -1 -6 -15 74.64 7.47
    -1 -6 -15 72.98 6.56
    -1 -6 -15 65.51 4.21
    1 6 15 61.38 5.89
    1 6 15 63.21 7.64
    -1 -6 -15 56.63 6.86
    1 6 16 4.7 4.39
    -1 -6 -16 3.02 3.27
    -1 -6 -16 4.2 3.62
    -1 -6 -16 7.49 1.72
    1 6 16 6.53 2.73
    1 6 16 4.04 3.86
    1 6 16 2.8 3.89
    -1 -6 -17 64.04 7.41
    1 6 17 74.34 7.1
    -1 -6 -17 71.77 4.87
    1 6 17 66.02 9.24
    -1 -6 -17 69.51 7.72
    -1 -6 -18 172.56 12.8
    1 6 18 145.7 11.38
    -1 -6 -18 159.68 9.01
    1 6 18 161 15.38
    -1 -6 -18 172.49 12.66
    -1 -6 -19 73.11 8.05
    1 6 19 65.56 7.25
    -1 -6 -19 63.06 5.02
    1 6 19 80.96 11.19
    -1 -6 -19 70.07 8.08
    -1 -6 -20 80.01 8.67
    1 6 20 88.56 8.63
    -1 -6 -20 78.15 5.9
    1 6 20 88.6 12.69
    -1 -6 -20 95.52 9.14
    -1 -6 -21 265.8 17.99
    1 6 21 300.12 18.28
    -1 -6 -21 255.44 14.18
    1 6 21 319 23.83
    -1 -6 -21 260.95 17.84
    -1 -6 -22 195.13 14.61
    1 6 22 232.4 20.2
    1 6 22 198.38 14.65
    -1 -6 -22 182.76 10.9
    -1 -6 -22 178.44 14.1
    1 6 23 42.25 6.93
    1 6 23 37.84 10.15
    -1 -6 -23 35.68 6.71
    -1 -6 -23 35.79 6.29
    1 6 24 175.38 19.14
    -1 -6 -24 147.42 12.52
    -1 -6 -24 137.17 12.11
    1 6 25 137.23 17.67
    -1 -6 -25 127.39 11.38
    -1 -6 -25 107.79 10.73
    -1 -6 -26 92.55 9.72
    -1 -6 -26 84.3 9.34
    -1 -6 -27 50.58 7.6
    -1 -6 -27 56.13 7.68
    -1 -6 -28 163.66 13.5
    -1 -6 -28 150.93 12.9
    -1 -6 -29 94.18 10.08
    -1 -6 -29 96.16 9.75
    -1 -6 -30 70.39 8.45
    -1 -6 -30 78.02 9.22
    -1 -6 -31 17.71 4.94
    -1 -6 -31 24.48 6.08
    -1 -6 -32 150.58 12.24
    -1 -6 -32 123.7 11.18
    -1 -6 -33 63.25 7.65
    1 7 -38 35.48 4.95
    1 7 -37 26.58 4.6
    -1 -7 37 49.4 10.99
    1 7 -36 1.61 3.26
    -1 -7 36 4.47 7.75
    1 7 -35 1.41 3.2
    -1 -7 35 0.9 7.49
    1 7 -34 50.6 7.73
    1 7 -34 37.83 5.28
    -1 -7 33 34.23 10.09
    1 7 -33 21.74 4.49
    -1 -7 33 38.31 9.58
    -1 -7 32 24.55 9.2
    1 7 -32 20.02 4.35
    -1 -7 32 35 9.77
    -1 -7 31 -5.39 8.12
    1 7 -31 -2.57 3.48
    -1 -7 31 3.39 8.01
    -1 -7 30 28.1 9.24
    1 7 -30 23.76 4.85
    -1 -7 30 43.63 10.95
    -1 -7 29 67.17 11.65
    1 7 -29 48.62 6.11
    -1 -7 28 100.05 12.99
    -1 -7 28 129.29 15.49
    -1 -7 27 3.03 6.05
    -1 -7 27 3.64 7.39
    -1 -7 27 3.2 3.53
    1 7 -27 3.78 3.86
    -1 -7 26 1.43 5.87
    -1 -7 26 10.93 7.48
    -1 -7 26 4.76 3.69
    1 7 -26 5.45 3.78
    -1 -7 25 102.8 8.6
    1 7 -25 78.97 7.86
    -1 -7 25 100.94 11.88
    -1 -7 24 208.4 12.83
    -1 -7 24 208.8 16.38
    1 7 -24 163.37 12.36
    -1 -7 23 15.69 5.31
    -1 -7 23 10.85 3.16
    1 7 -23 4.16 3.39
    -1 -7 22 0.24 2.66
    -1 -7 22 6.53 4.47
    -1 -7 22 6.02 7.06
    1 7 -22 2.77 3.37
    1 7 -22 -0.31 3.51
    -1 -7 21 75.92 6.24
    -1 -7 21 76.8 8.97
    1 7 -21 76.72 7.09
    1 7 -21 71.88 7
    -1 -7 21 83.53 12.15
    -1 -7 20 148.29 12.85
    1 7 -20 175.92 11.4
    1 7 -20 167.69 11.36
    -1 -7 19 2.26 3.46
    1 7 -19 7.14 3.12
    -1 -7 19 3.12 5.4
    1 7 -19 3.92 3.24
    1 7 -18 89.26 7.15
    1 7 -18 86.37 7.4
    -1 -7 18 87.3 11.47
    -1 -7 18 76.31 8.31
    1 7 -17 106.22 7.58
    1 7 -17 91.29 7.95
    -1 -7 17 88.56 11.4
    -1 -7 17 96.12 9.01
    1 7 -16 131.2 8.8
    1 7 -16 125.71 9.42
    -1 -7 16 130.87 13.38
    -1 -7 16 131.54 10.5
    -1 -7 15 75.12 9.76
    1 7 -15 59.74 6.48
    -1 -7 15 67.03 8.64
    1 7 -15 68.24 5.65
    1 7 -14 213.25 15.41
    1 7 -14 217.11 15.32
    1 7 -14 229.01 12.68
    -1 -7 14 217.28 17.17
    1 7 -14 228.07 13.76
    -1 -7 14 200.37 15.98
    1 7 -13 160.69 12.8
    1 7 -13 156.76 12.69
    1 7 -13 179.39 10.52
    -1 -7 13 182.1 9.61
    -1 -7 13 182.95 13.86
    -1 -7 13 190.9 14.99
    1 7 -13 165.04 11.5
    -1 -7 12 64.28 7.62
    1 7 -12 66.29 5.37
    1 7 -12 60.89 7.07
    1 7 -12 68.23 7.54
    1 7 -12 52.9 6.86
    -1 -7 12 65.51 4.91
    1 7 -12 66.58 4.1
    1 7 -12 69.57 6.6
    -1 -7 12 74.49 8.93
    1 7 -11 183.46 9.15
    1 7 -11 180.72 10.57
    1 7 -11 188.78 13.21
    1 7 -11 172.72 13.07
    -1 -7 11 193.23 14.7
    1 7 -11 177.81 11.93
    -1 -7 11 174.57 10.54
    1 7 -11 167.48 12.69
    -1 -7 11 178.47 13.22
    -1 -7 11 172.4 13.9
    1 7 -10 436.04 22.01
    1 7 -10 443.68 25.08
    1 7 -10 446.63 24.91
    1 7 -10 440.61 23.51
    -1 -7 10 429.64 26.15
    -1 -7 10 437.32 22.48
    -1 -7 10 454.87 24.98
    1 7 -10 429.88 24.67
    -1 -7 10 413.92 25.24
    1 7 -9 273.34 14.57
    1 7 -9 271.06 15.92
    -1 -7 9 256.94 17.93
    1 7 -9 258.22 16.9
    1 7 -9 283.48 17.33
    -1 -7 9 252.55 15.22
    -1 -7 9 267.55 17.1
    1 7 -9 281.51 17.05
    -1 -7 9 270.15 16.82
    1 7 -8 8.91 1.83
    1 7 -8 9.23 3.15
    -1 -7 8 16.82 4.73
    1 7 -8 10.81 3.52
    1 7 -8 10.47 3.67
    -1 -7 8 15.47 3.14
    -1 -7 8 14.98 5.02
    -1 -7 8 9.93 3.06
    -1 -7 8 12.58 3.48
    1 7 -7 181.53 9.69
    -1 -7 7 186.02 13.71
    1 7 -7 184.39 12.64
    1 7 -7 161.28 12.12
    1 7 -7 171.09 12
    -1 -7 7 206.31 14.85
    -1 -7 7 164.78 11.79
    1 7 -7 175.03 12.24
    -1 -7 7 169.23 11.78
    -1 -7 6 559.49 29.57
    -1 -7 6 604.71 33.03
    1 7 -6 599.65 30.83
    1 7 -6 580.97 30.59
    1 7 -6 604.25 30.26
    -1 -7 6 584.1 29.89
    1 7 -6 561.95 30.25
    1 7 -6 558.32 27.45
    1 7 -5 117.1 9.17
    1 7 -5 122.48 9.29
    1 7 -5 105.97 8.9
    1 7 -5 102.22 8.57
    -1 -7 5 110.12 8.46
    -1 -7 5 109.6 10.31
    1 7 -5 105.1 8.32
    -1 -7 5 104.17 8.01
    1 7 -4 88.81 7.89
    1 7 -4 87.13 7.85
    1 7 -4 88.97 7.73
    -1 -7 4 87.52 7.19
    1 7 -4 86.66 7.62
    -1 -7 4 88.75 9.05
    1 7 -4 96.09 7.31
    -1 -7 4 77.98 6.51
    1 7 -3 10.83 2.92
    1 7 -3 11.32 3.38
    1 7 -3 5.55 2.52
    1 7 -3 4.64 2.49
    -1 -7 3 5.46 2.51
    1 7 -3 4.2 2.43
    -1 -7 3 13.79 4.17
    1 7 -3 7.01 2.32
    -1 -7 3 4.81 2.04
    1 7 -2 413.36 20.5
    1 7 -2 406.76 22.33
    1 7 -2 374.7 21.76
    -1 -7 2 415.43 23.37
    -1 -7 2 403.58 23.58
    1 7 -2 367.02 21.42
    -1 -7 2 384.23 20.67
    1 7 -2 419.35 21.87
    1 7 -2 359.01 21.82
    -1 -7 2 372.52 19.93
    1 7 -1 11.81 2.98
    -1 -7 1 11.8 2.79
    1 7 -1 10.29 2.88
    1 7 -1 12.68 4.25
    1 7 -1 12.34 3.5
    -1 -7 1 12.44 3.66
    1 7 -1 9.73 3.07
    -1 -7 1 14.06 4.13
    -1 -7 1 8.88 2.27
    1 7 -1 12.72 2.45
    -1 -7 0 351.4 18.64
    1 7 0 342.74 19.58
    1 7 0 372.67 20.73
    1 7 0 336.28 19.97
    1 7 0 336.22 19.57
    -1 -7 0 349.68 20.92
    -1 -7 0 364.98 21.41
    1 7 0 372 19.69
    -1 -7 0 337.16 17.76
    1 7 0 361.66 20.8
    1 7 1 35.4 4.99
    1 7 1 38.47 5.79
    1 7 1 31.78 4.7
    -1 -7 -1 34.61 5.26
    1 7 1 29.75 4.18
    1 7 1 47.85 5.2
    -1 -7 -1 34.36 5.27
    -1 -7 -1 28.4 3.17
    1 7 1 30.4 4.42
    1 7 2 188.98 11.85
    1 7 2 186.82 12.43
    -1 -7 -2 187.04 12.88
    -1 -7 -2 183.05 12.82
    1 7 2 177.41 11.64
    -1 -7 -2 164.83 9.66
    1 7 2 172.25 9.47
    1 7 2 184.35 12.8
    1 7 3 280.94 15.97
    -1 -7 -3 258.73 16.83
    1 7 3 290.86 16.97
    1 7 3 258.21 16.34
    -1 -7 -3 270.72 16.85
    1 7 3 271.59 15.85
    -1 -7 -3 253.62 13.47
    1 7 3 265.76 13.13
    1 7 3 264.4 16.97
    1 7 4 737.96 38.36
    -1 -7 -4 787.77 39.23
    1 7 4 785.91 39.28
    1 7 4 773.59 37.71
    -1 -7 -4 770.7 38.71
    1 7 4 725.17 37.43
    1 7 4 708.49 39.04
    1 7 5 189.4 12.72
    1 7 5 200.93 13.71
    -1 -7 -5 172.46 12.61
    -1 -7 -5 172.3 12.32
    1 7 5 178.14 11.93
    1 7 5 170.86 11.68
    -1 -7 -5 181.85 12.22
    1 7 5 174.03 13.17
    -1 -7 -6 45.98 5.85
    1 7 6 44.96 6.6
    -1 -7 -6 39.22 5.09
    1 7 6 40.76 5.21
    1 7 6 38.12 3.76
    1 7 6 53.06 5.43
    -1 -7 -6 45.76 5.73
    1 7 6 36.35 6.54
    -1 -7 -6 44.26 5.54
    1 7 6 43.78 6.14
    1 7 7 131.84 9.59
    -1 -7 -7 125.94 9.92
    1 7 7 127.09 11.29
    -1 -7 -7 129.04 10.43
    -1 -7 -7 142.12 10.11
    1 7 7 135.94 9.86
    1 7 7 119.41 7.69
    -1 -7 -7 136.53 10.15
    1 7 7 136.34 11.24
    1 7 7 120.07 11.42
    1 7 8 493.98 27.02
    -1 -7 -8 501.6 27.47
    -1 -7 -8 573.33 28.68
    1 7 8 491.3 29.33
    -1 -7 -8 560.49 27.66
    1 7 8 504.98 27.29
    1 7 8 489.36 24.72
    -1 -7 -8 546.38 27.99
    1 7 8 510.58 29.23
    1 7 8 504.01 29.54
    1 7 9 202.88 13.16
    -1 -7 -9 197.27 13.54
    1 7 9 200.2 15.28
    -1 -7 -9 208.93 13.94
    -1 -7 -9 205.52 13.16
    1 7 9 197.49 13.21
    1 7 9 185.5 10.78
    -1 -7 -9 202.77 13.53
    1 7 9 221.25 15.32
    1 7 9 183 15.1
    1 7 10 3.47 3.09
    -1 -7 -10 3.63 2.47
    1 7 10 -1.65 4.42
    -1 -7 -10 6.93 2.9
    1 7 10 2.69 3.78
    1 7 10 8.03 3.5
    1 7 10 2.58 1.74
    1 7 10 3.52 2.64
    1 7 11 30.38 5.47
    -1 -7 -11 44.03 5.18
    1 7 11 38.34 6.76
    -1 -7 -11 45.1 5.87
    1 7 11 45.15 7.2
    1 7 11 26.58 6.37
    1 7 11 38.43 3.91
    1 7 11 34.13 5.35
    1 7 12 427.29 24.51
    -1 -7 -12 450.48 23.94
    -1 -7 -12 450.79 25.09
    1 7 12 451.56 26.95
    1 7 12 416.7 21.77
    1 7 12 448.1 24.67
    1 7 13 95.88 9.02
    -1 -7 -13 104.45 9.09
    -1 -7 -13 90 7.89
    1 7 13 101.57 10.52
    1 7 13 78.75 6.49
    1 7 13 88.41 8.69
    1 7 14 51.88 6.89
    -1 -7 -14 45.71 6.35
    -1 -7 -14 51.95 5.82
    1 7 14 49.17 7.64
    -1 -7 -14 59.41 6.6
    1 7 14 52.05 6.97
    1 7 14 47.55 5.02
    -1 -7 -15 2.66 3.64
    -1 -7 -15 4.71 3.11
    1 7 15 -0.47 3.77
    -1 -7 -15 2.32 3.64
    1 7 15 -0.66 3.93
    1 7 15 1.45 2.24
    -1 -7 -16 417.23 24.01
    -1 -7 -16 404.47 22.4
    1 7 16 433.42 24.88
    -1 -7 -16 401.86 23.26
    1 7 16 376.16 26.12
    1 7 16 383.01 21.36
    -1 -7 -17 161.25 12.67
    -1 -7 -17 167.01 11.61
    1 7 17 164.1 13.84
    -1 -7 -17 194 13.17
    1 7 17 163.45 15.4
    1 7 17 142.13 10.95
    -1 -7 -18 153.29 10.84
    1 7 18 133.23 10.51
    -1 -7 -18 154.08 11.93
    -1 -7 -18 149.27 12
    1 7 18 120.35 13.91
    -1 -7 -19 5.91 3.19
    1 7 19 13.71 3.96
    -1 -7 -19 8 4.6
    -1 -7 -19 7.73 4.06
    1 7 19 8.24 6.57
    1 7 20 336.47 22.31
    -1 -7 -20 292.62 14.64
    -1 -7 -20 293.78 16.56
    1 7 20 284.15 15.24
    -1 -7 -20 305.22 16.53
    1 7 21 179.44 17.27
    -1 -7 -21 185.64 10.98
    -1 -7 -21 185.57 12.76
    1 7 21 190.9 12.31
    -1 -7 -21 171.01 12.23
    -1 -7 -22 112.86 9.97
    -1 -7 -22 116.59 8.55
    1 7 22 132.65 15.41
    -1 -7 -22 119.64 10.26
    -1 -7 -23 -0.5 4.21
    -1 -7 -23 3.85 4.68
    1 7 23 5.15 7.6
    -1 -7 -23 -0.34 3.09
    -1 -7 -24 42.32 7.12
    -1 -7 -24 37.93 7.06
    1 7 24 42.68 11.76
    -1 -7 -24 40.47 5.61
    -1 -7 -25 125.84 11.85
    -1 -7 -25 135.06 12.21
    -1 -7 -25 141.42 10.55
    -1 -7 -26 31.23 6.16
    -1 -7 -26 29.84 6.77
    -1 -7 -26 33.62 4.98
    -1 -7 -27 4.34 4.29
    -1 -7 -27 3.9 4.81
    1 7 27 2.6 9.91
    -1 -7 -27 5.69 3.08
    -1 -7 -28 10.91 4.59
    -1 -7 -28 2.9 5.17
    -1 -7 -28 4.62 3.02
    -1 -7 -29 102.03 10.55
    -1 -7 -29 78.32 8.95
    -1 -7 -30 -3.32 5.76
    -1 -7 -30 0.91 3.76
    -1 -7 -31 5.56 5.47
    -1 -7 -31 10.13 4.64
    -1 -7 -32 0.43 3.8
    1 8 -35 13.8 3.93
    -1 -8 35 29.2 9.2
    1 8 -34 34.8 4.97
    -1 -8 34 60.59 11.32
    1 8 -33 63.09 6.51
    -1 -8 33 106.79 14.31
    1 8 -32 31.58 5.04
    -1 -8 32 48.14 11.64
    -1 -8 32 33.68 10.79
    1 8 -31 11.88 4.04
    -1 -8 31 17.75 9.49
    -1 -8 31 5.09 8.27
    1 8 -30 107.04 9.15
    -1 -8 30 148.09 16.36
    1 8 -29 121.64 9.85
    -1 -8 29 149.61 16.21
    1 8 -28 164.49 12.2
    -1 -8 28 226.01 18.9
    1 8 -27 25.31 5.08
    -1 -8 27 43.91 11.89
    -1 -8 27 40.99 8.88
    1 8 -26 143.46 10.89
    -1 -8 26 191.56 19.59
    -1 -8 26 169.28 15.6
    1 8 -25 33.21 5.62
    -1 -8 25 69.51 12.5
    -1 -8 25 52.52 9
    1 8 -24 417.6 24.11
    -1 -8 24 462.61 27.95
    1 8 -23 60.19 6.72
    -1 -8 23 59.63 8.82
    1 8 -22 121.63 9.64
    -1 -8 22 160.62 17.06
    -1 -8 22 135.19 12.21
    1 8 -21 5.52 3.54
    -1 -8 21 19.99 8.22
    -1 -8 21 12.29 5.15
    -1 -8 20 594.83 35.88
    1 8 -20 526.74 27.44
    -1 -8 20 513.36 29.73
    -1 -8 19 74.89 11.38
    1 8 -19 78.46 6.92
    -1 -8 19 83.59 8.79
    1 8 -18 16.56 3.6
    -1 -8 18 16.59 4.69
    1 8 -18 14.19 4.34
    -1 -8 18 18.02 7.32
    1 8 -17 16.73 4.47
    -1 -8 17 12.6 6.62
    -1 -8 17 12.26 4.56
    1 8 -17 13.41 3.39
    1 8 -16 395.35 20.66
    1 8 -16 381.92 21.68
    -1 -8 16 356.81 26.8
    -1 -8 15 51.37 8.96
    -1 -8 15 52.2 8.42
    1 8 -15 48.09 4.85
    1 8 -15 53.76 6.27
    1 8 -14 15.78 4.66
    -1 -8 14 13.87 6.11
    -1 -8 14 13.66 4.97
    -1 -8 14 15.87 2.57
    1 8 -14 20.51 4.6
    1 8 -14 16.94 3.28
    1 8 -13 57.21 5.08
    1 8 -13 51.57 6.72
    -1 -8 13 48.4 8.29
    -1 -8 13 49.71 4.46
    -1 -8 13 35.71 7.11
    1 8 -13 50.66 3.48
    1 8 -13 49.05 6.07
    -1 -8 12 261.9 17.78
    1 8 -12 263.42 12.81
    1 8 -12 273.38 14.61
    1 8 -12 276.34 17.6
    -1 -8 12 250.93 14.45
    -1 -8 12 227.04 17.66
    1 8 -12 261.67 15.98
    -1 -8 12 278.03 19.68
    1 8 -11 362.62 18.71
    -1 -8 11 344.28 22.03
    -1 -8 11 340.5 23.83
    -1 -8 11 355.34 19.11
    1 8 -11 348.63 21.56
    1 8 -11 365.53 20.33
    -1 -8 11 349.69 23.24
    -1 -8 11 339.93 21.42
    1 8 -11 369.57 21.62
    -1 -8 10 12.11 4.05
    1 8 -10 18.9 3.15
    1 8 -10 10.33 3.99
    -1 -8 10 15.13 5.08
    1 8 -10 11.22 3.67
    1 8 -10 18.81 4.44
    -1 -8 10 10.07 3.07
    -1 -8 10 23.33 6.1
    -1 -8 10 13.59 3.98
    1 8 -10 16.52 4.2
    -1 -8 9 178.93 12.82
    1 8 -9 178.69 12.89
    -1 -8 9 206.59 15.1
    1 8 -9 175.92 13.2
    1 8 -9 175.48 13.03
    -1 -8 9 173.45 11.8
    -1 -8 9 198.74 15.62
    1 8 -9 166.36 12.33
    -1 -8 9 163.14 12.57
    1 8 -8 218.95 11.5
    -1 -8 8 196.76 13.94
    -1 -8 8 223.78 14.25
    1 8 -8 194.78 14.44
    1 8 -8 214.63 14.73
    1 8 -8 208.58 14.03
    1 8 -8 208.8 14.4
    -1 -8 8 204.97 14.09
    1 8 -7 655.3 30.79
    -1 -8 7 610.97 33.14
    -1 -8 7 656.93 36.88
    -1 -8 7 585.98 33.52
    1 8 -7 687.54 34.51
    1 8 -7 644.48 33.5
    1 8 -7 684.47 34.59
    -1 -8 7 645.22 33.53
    1 8 -7 648.5 34.03
    1 8 -6 63.66 5.12
    1 8 -6 73.32 7.55
    1 8 -6 62.46 7.21
    1 8 -6 60.37 6.84
    -1 -8 6 69.06 7.05
    1 8 -6 66.93 7.01
    1 8 -6 71.39 6.67
    -1 -8 6 62.91 6.3
    1 8 -5 131.01 10.45
    1 8 -5 128.2 10.19
    -1 -8 5 114.39 11.18
    1 8 -5 117.86 9.76
    -1 -8 5 121.23 9.32
    1 8 -5 116.4 9.75
    -1 -8 5 131.3 11.71
    1 8 -5 120.6 9.11
    -1 -8 5 123.3 9
    1 8 -4 59.15 6.83
    1 8 -4 59.43 6.83
    -1 -8 4 73.03 8.43
    1 8 -4 48.16 6.07
    -1 -8 4 62.05 6.5
    1 8 -4 47.33 6.14
    -1 -8 4 65.84 5.92
    1 8 -4 60.83 5.88
    1 8 -3 767.82 36.68
    1 8 -3 790.64 39.13
    1 8 -3 713.6 38.17
    1 8 -3 749.45 38.03
    -1 -8 3 740.8 40.02
    -1 -8 3 760.27 37.22
    1 8 -3 748.23 38.24
    -1 -8 3 749.53 40.62
    1 8 -3 772.76 38.66
    -1 -8 3 691.92 36.22
    1 8 -2 26.84 5.45
    1 8 -2 35.06 5.17
    1 8 -2 30.14 5.02
    -1 -8 2 30.86 5.79
    1 8 -2 25.28 4.36
    1 8 -2 31.95 4.81
    -1 -8 2 26.88 4.24
    -1 -8 2 33.62 6.18
    -1 -8 2 29.49 3.86
    1 8 -2 27.03 3.48
    -1 -8 1 83.61 7.11
    1 8 -1 85.68 7.99
    1 8 -1 97.97 8.91
    1 8 -1 87.22 8.17
    -1 -8 1 86.6 8.98
    1 8 -1 92.96 8.03
    -1 -8 1 94.19 9.42
    1 8 -1 95.21 9.1
    -1 -8 1 85.24 6.42
    1 8 0 42.09 6.91
    1 8 0 59.69 6.79
    1 8 0 49.86 6.28
    -1 -8 0 42.99 6.46
    -1 -8 0 56.17 7.26
    1 8 0 38.08 5.2
    1 8 0 49.35 5.96
    1 8 0 44.01 5.65
    -1 -8 0 40.38 4.14
    -1 -8 -1 767.76 37.1
    1 8 1 775.88 36.65
    1 8 1 798.98 39.76
    1 8 1 832.14 39.72
    1 8 1 745.44 39.93
    1 8 1 751.94 39.24
    -1 -8 -1 803.24 41.39
    -1 -8 -1 813.41 41.53
    1 8 1 813.53 41.21
    1 8 1 801.26 41.07
    1 8 2 8.05 3.23
    -1 -8 -2 6.02 2.01
    -1 -8 -2 7.36 3.61
    1 8 2 8.63 3.42
    -1 -8 -2 6.55 3.74
    1 8 2 7.31 1.79
    1 8 2 10.97 3.66
    1 8 2 12.7 3.91
    1 8 3 59.15 7.07
    1 8 3 57.39 6.84
    -1 -8 -3 65.09 7.35
    -1 -8 -3 60.93 7.13
    1 8 3 54.26 6.56
    1 8 3 51.8 6.9
    -1 -8 -3 58.01 4.44
    1 8 3 55.87 6.32
    -1 -8 -4 136.64 11.12
    -1 -8 -4 148.37 11.65
    1 8 4 146.37 10.76
    1 8 4 130.08 11.34
    1 8 4 142.73 11.23
    1 8 4 132.21 11.14
    1 8 4 138.91 10.49
    -1 -8 -5 985.36 49.2
    1 8 5 1027.96 48.45
    1 8 5 965.85 50.36
    1 8 5 968.41 49.09
    1 8 5 991.14 49.58
    -1 -8 -5 986.44 49.6
    1 8 5 927.23 48.06
    -1 -8 -6 30.34 5.14
    1 8 6 37.78 5.48
    -1 -8 -6 36.87 5.56
    1 8 6 36.01 5.96
    -1 -8 -6 40.9 5.78
    1 8 6 27.82 5.54
    -1 -8 -6 29.95 5.38
    1 8 6 35.7 5.28
    -1 -8 -7 59.03 6.53
    1 8 7 43.26 6.25
    1 8 7 41.91 6.87
    -1 -8 -7 59.09 6.86
    1 8 7 41.9 6.92
    1 8 7 45.29 5.81
    -1 -8 -8 272.79 16.55
    1 8 8 239.68 15.94
    1 8 8 265.39 18.22
    1 8 8 248.77 16.07
    -1 -8 -8 262.85 17.01
    1 8 8 235.32 17.67
    -1 -8 -9 919.8 44.66
    1 8 9 888.73 45.79
    -1 -8 -9 887.44 43.35
    1 8 9 920.17 43.66
    1 8 9 971.54 46.7
    1 8 9 769.19 40.01
    1 8 9 855.84 43.34
    -1 -8 -10 146.33 11.28
    -1 -8 -10 121.29 9.86
    1 8 10 132.68 10.84
    1 8 10 144.3 12.53
    1 8 10 113.64 7.76
    1 8 10 127.69 10.35
    -1 -8 -11 12.7 4.2
    -1 -8 -11 5.11 3.01
    1 8 11 3.54 3.86
    1 8 11 10.97 4.71
    1 8 11 3.53 2.04
    1 8 11 2.03 3.28
    -1 -8 -12 331.33 19.53
    -1 -8 -12 303.02 18.02
    1 8 12 309.37 19.05
    1 8 12 263.67 15.34
    1 8 12 314.51 18.99
    1 8 12 332.93 21.55
    -1 -8 -13 474.34 25.58
    -1 -8 -13 502.65 27.34
    1 8 13 422.41 22.91
    1 8 13 497.61 27
    1 8 13 535.77 30.02
    -1 -8 -14 59.89 6.68
    -1 -8 -14 69.94 7.66
    1 8 14 51.82 5.13
    1 8 14 53.24 7.52
    1 8 14 64.42 9.28
    -1 -8 -15 12.61 3.8
    -1 -8 -15 13.8 4.57
    1 8 15 15.75 6.13
    1 8 15 14.27 4.59
    1 8 15 11.97 2.94
    1 8 16 157.37 14.92
    -1 -8 -16 147.68 11.01
    -1 -8 -16 171.17 12.82
    1 8 16 135.57 14.32
    1 8 16 148.68 12.9
    1 8 16 128.3 9.3
    1 8 17 380.45 24.39
    -1 -8 -17 326.08 18.68
    -1 -8 -17 344 20.58
    1 8 17 295.11 23
    1 8 17 314.82 20.96
    1 8 17 267.94 16.71
    1 8 18 142.88 14.74
    -1 -8 -18 138.15 10.6
    -1 -8 -18 147.99 12.16
    1 8 18 120.06 14.31
    1 8 18 167.11 14.03
    1 8 18 119.96 9.55
    -1 -8 -19 13.61 4.27
    -1 -8 -19 19.11 5.46
    1 8 19 19.01 8.09
    1 8 19 24.54 6.89
    1 8 19 21.9 7.35
    1 8 20 91.01 13
    -1 -8 -20 89.26 8.44
    -1 -8 -20 80.75 9.56
    1 8 20 105.56 13.9
    1 8 20 109.21 12.22
    -1 -8 -20 103.88 10.46
    1 8 21 81.95 12.26
    1 8 21 74.62 12.24
    -1 -8 -21 59.94 7.94
    1 8 21 55 9.75
    -1 -8 -21 63.89 8.37
    -1 -8 -21 57.62 6.85
    1 8 22 92.83 14.32
    -1 -8 -22 74.15 9.18
    1 8 22 84.34 12.16
    -1 -8 -22 98.69 10.23
    -1 -8 -22 81.5 7.93
    1 8 23 -5.33 7.96
    -1 -8 -23 1.53 4.61
    1 8 23 0.72 6.03
    -1 -8 -23 -1.49 5.52
    -1 -8 -23 3.72 3.34
    1 8 24 33.68 10.6
    -1 -8 -24 24.84 5.9
    1 8 24 26.07 7.98
    -1 -8 -24 34.62 6.82
    -1 -8 -24 19.38 4.26
    1 8 25 -2.38 10.58
    -1 -8 -25 -1.5 4.81
    1 8 25 -7.64 9.57
    -1 -8 -25 6.57 5.49
    -1 -8 -25 3.18 2.94
    -1 -8 -26 42.85 7.14
    -1 -8 -26 53.13 8.32
    1 8 26 64.19 14.26
    -1 -8 -26 42.61 5.61
    1 8 27 1.33 9.09
    -1 -8 -27 -0.5 5.87
    -1 -8 -27 2.9 3.89
    -1 -8 -28 -3.49 6.24
    -1 -8 -28 0.95 4.08
    -1 -8 -29 -2.46 5.72
    -1 -8 -29 0.93 4.16
    -1 -8 -30 20.28 5.43
    -1 -9 33 -8.19 8.54
    1 9 -33 -0.23 3.24
    -1 -9 32 36.45 13.94
    -1 -9 32 26.07 9.07
    1 9 -32 13.06 4.11
    -1 -9 31 204.48 25.87
    -1 -9 31 175.51 17.61
    -1 -9 31 236.69 21.17
    -1 -9 30 0.78 6.81
    -1 -9 30 -1.79 9.77
    1 9 -30 1.02 3.56
    -1 -9 29 14.02 7.43
    -1 -9 29 14.06 10.96
    -1 -9 29 0.98 11.6
    1 9 -29 8.3 3.98
    -1 -9 28 18.3 7.57
    -1 -9 28 10.3 10.71
    -1 -9 28 24.16 10.39
    1 9 -28 7.87 4.08
    -1 -9 27 539.02 41.6
    -1 -9 27 491.57 29.56
    -1 -9 26 -2.52 5.41
    -1 -9 26 4.82 9.5
    -1 -9 26 -8.26 11.87
    1 9 -26 3.95 3.82
    -1 -9 25 3.55 5.26
    -1 -9 25 -6.14 10.49
    -1 -9 25 -5.17 9.91
    1 9 -25 1.54 3.64
    -1 -9 24 3.92 5.44
    -1 -9 24 4.37 7.6
    -1 -9 24 5.13 8.9
    1 9 -24 1.83 3.56
    -1 -9 23 968.28 61.88
    -1 -9 23 976.41 52.05
    1 9 -23 996.86 48.98
    -1 -9 22 10.63 5.4
    -1 -9 22 5.14 7.76
    -1 -9 22 16.91 8.93
    1 9 -22 12.5 4.16
    -1 -9 21 3.4 4.64
    -1 -9 21 2.39 6.68
    -1 -9 21 12.63 7.75
    1 9 -21 3.94 3.29
    -1 -9 20 9.88 4.9
    -1 -9 20 -1.11 6.7
    -1 -9 20 4.73 8.06
    1 9 -20 12.09 3.85
    -1 -9 19 938.62 49.87
    -1 -9 19 1109.88 57.43
    1 9 -19 1003.18 47.5
    -1 -9 19 942.36 56.8
    -1 -9 18 63 7.98
    1 9 -18 71.63 6.34
    -1 -9 18 58.16 10.86
    -1 -9 18 55.42 10.49
    1 9 -17 32.11 6.28
    -1 -9 17 24.51 5.67
    1 9 -17 31.19 4.29
    -1 -9 17 18.7 8.3
    -1 -9 17 18.07 6.75
    1 9 -16 3.03 4.39
    -1 -9 16 12.59 5.68
    1 9 -16 5.9 3.13
    1 9 -15 901.62 47.89
    -1 -9 15 964.31 43.42
    -1 -9 15 819.02 49.79
    1 9 -15 924.21 44.36
    -1 -9 15 951.81 51.94
    1 9 -14 337.74 21.3
    -1 -9 14 343.52 17.73
    -1 -9 14 291.8 22.17
    -1 -9 14 338.91 24.27
    -1 -9 14 309.61 23.56
    1 9 -14 352.73 18.29
    1 9 -13 89.5 9.32
    -1 -9 13 84.84 6.72
    1 9 -13 88.35 5.19
    -1 -9 13 85.76 10.93
    1 9 -13 85.88 6.87
    -1 -9 13 81.67 9.71
    1 9 -12 -0.47 3.22
    -1 -9 12 5.76 2.88
    1 9 -12 4.38 2.6
    1 9 -12 2.94 1.76
    -1 -9 12 5.99 4.21
    1 9 -11 621.42 29.35
    -1 -9 11 549.46 29.74
    -1 -9 11 565.63 32.29
    -1 -9 11 602.33 35.54
    1 9 -11 616.67 32.49
    1 9 -11 550.16 31.44
    1 9 -10 419.42 20.74
    -1 -9 10 353.21 22.74
    -1 -9 10 424.91 26.73
    -1 -9 10 391.48 21.65
    1 9 -10 344.09 22.21
    1 9 -10 392.91 23.26
    -1 -9 9 127.45 10.67
    -1 -9 9 135.3 13.19
    -1 -9 9 120.17 9.98
    1 9 -9 135.85 10.68
    1 9 -9 163.74 11.83
    1 9 -8 11.35 3.49
    1 9 -8 9.15 2.32
    1 9 -8 10.98 3.84
    -1 -9 8 15.56 4.12
    -1 -9 8 22 5.83
    -1 -9 8 13.78 4.01
    -1 -9 8 18.14 5.85
    -1 -9 8 12.31 4
    1 9 -8 11.23 3.85
    1 9 -7 92.35 6.46
    1 9 -7 98.93 9.43
    -1 -9 7 98.08 8.59
    -1 -9 7 110.09 11.42
    -1 -9 7 85.04 8.77
    1 9 -7 98.99 9.13
    -1 -9 7 86.54 8.61
    -1 -9 7 117.45 11.56
    1 9 -7 94 8.89
    1 9 -7 83.1 7.94
    1 9 -6 265.91 17.32
    -1 -9 6 248.18 15.36
    -1 -9 6 276.4 19.3
    -1 -9 6 250.16 18.6
    1 9 -6 247.54 16.42
    1 9 -6 235.89 13.56
    1 9 -6 252.02 16.49
    -1 -9 6 260.08 15.98
    1 9 -6 236.8 15.26
    1 9 -5 91.54 7.66
    1 9 -5 81.76 8.28
    -1 -9 5 89.15 10.06
    -1 -9 5 86.99 7.56
    -1 -9 5 108.4 11.11
    -1 -9 5 88.31 8.29
    1 9 -5 91.74 8.71
    1 9 -5 96.29 9.28
    1 9 -4 51.59 5.27
    1 9 -4 37.25 5.72
    -1 -9 4 46.39 7.38
    -1 -9 4 43.53 5.12
    -1 -9 4 50.37 7.76
    1 9 -4 61.35 6.66
    -1 -9 4 55.21 6.12
    1 9 -4 51.75 6.79
    1 9 -3 12.4 2.89
    -1 -9 3 8.23 4.57
    1 9 -3 8.13 3.59
    -1 -9 3 10.47 3
    -1 -9 3 21.81 5.66
    1 9 -3 5.79 3.62
    -1 -9 3 13.97 4.04
    1 9 -3 11.23 4.19
    -1 -9 2 284.54 16.65
    1 9 -2 288.74 17.9
    -1 -9 2 275.86 15.72
    -1 -9 2 305.53 19.98
    1 9 -2 263.77 17.75
    -1 -9 2 312.15 20.1
    1 9 -2 286.99 17.54
    1 9 -2 262.67 15.25
    1 9 -2 290.35 18.64
    -1 -9 1 138.18 9
    -1 -9 1 147.42 12.64
    1 9 -1 135.89 10.83
    1 9 -1 125.17 10.81
    -1 -9 1 139.52 12.28
    1 9 -1 120.24 10.13
    1 9 -1 145.18 11.02
    1 9 -1 143.66 11.75
    -1 -9 0 18.91 3
    -1 -9 0 19.87 5.16
    1 9 0 24.86 4.83
    -1 -9 0 15.32 4.55
    1 9 0 9.13 3.28
    1 9 0 12.93 4.18
    1 9 0 20.1 4.49
    1 9 0 18.71 4.74
    -1 -9 -1 29.84 3.69
    1 9 1 28.17 5.44
    -1 -9 -1 42.69 6.81
    -1 -9 -1 38.07 6.42
    1 9 1 32.92 5.54
    1 9 1 30.56 3.22
    1 9 1 33.69 5.82
    1 9 1 37.04 5.81
    1 9 2 466.72 24.69
    -1 -9 -2 430.92 21.61
    -1 -9 -2 463.85 26.31
    -1 -9 -2 454.15 26.42
    1 9 2 412.95 20.63
    1 9 2 436.58 24.62
    1 9 2 440.17 26.18
    1 9 3 43.76 6.37
    1 9 3 43.16 6.24
    -1 -9 -3 38.02 6.46
    1 9 3 33.55 5.5
    -1 -9 -3 29.02 5.87
    -1 -9 -3 40.54 3.78
    1 9 3 51.41 7.12
    1 9 4 0.38 4.08
    -1 -9 -4 0.51 3.26
    1 9 4 0.44 3.46
    1 9 4 4.79 2.8
    -1 -9 -4 6.77 3.82
    1 9 4 -0.55 3.57
    -1 -9 -5 74.79 8.62
    -1 -9 -5 80.72 8.58
    1 9 5 70.52 7.99
    1 9 5 76.56 7.83
    1 9 5 77.51 8.67
    1 9 5 76.15 9.09
    -1 -9 -6 357.26 21.87
    -1 -9 -6 357.18 22.49
    1 9 6 376.73 21.68
    1 9 6 348.8 21.18
    1 9 6 337.65 22.11
    1 9 6 396 23.87
    1 9 7 3.3 3.24
    1 9 7 8.32 4.41
    1 9 7 8.27 4.52
    -1 -9 -7 10.48 4.22
    -1 -9 -7 6.24 3.67
    1 9 8 32.65 5.56
    1 9 8 33.76 6.14
    -1 -9 -8 37.28 6.33
    -1 -9 -8 32.92 5.53
    1 9 8 38.28 6.91
    1 9 9 104.52 9.59
    -1 -9 -9 116.75 10.66
    -1 -9 -9 95.51 9.27
    1 9 9 115.78 11.58
    1 9 10 196.48 15.04
    -1 -9 -10 249.19 16.71
    -1 -9 -10 232.85 15.48
    1 9 10 249.16 18.14
    1 9 11 63.74 7.85
    -1 -9 -11 71.74 8.27
    -1 -9 -11 59.71 7.16
    1 9 11 66.08 9.55
    1 9 12 53.12 7.3
    -1 -9 -12 58.2 7.66
    -1 -9 -12 44.37 6.19
    1 9 12 56.5 8.92
    1 9 13 106 10.73
    -1 -9 -13 122.97 11.03
    1 9 13 130.7 13.13
    -1 -9 -13 117.89 9.98
    -1 -9 -14 146.59 10.64
    -1 -9 -14 154.49 12.02
    1 9 14 140.62 12
    1 9 14 164.98 14.72
    -1 -9 -15 201.47 12.49
    -1 -9 -15 196.28 13.79
    1 9 15 166.8 13.46
    1 9 15 206.79 16.85
    1 9 16 96.68 12.1
    -1 -9 -16 83.48 8.32
    -1 -9 -16 106.1 10.13
    1 9 16 95.94 10.2
    1 9 16 114.62 12.81
    -1 -9 -17 46.65 7.23
    1 9 17 34.09 7.54
    -1 -9 -17 37.92 6.02
    1 9 17 47.67 9.82
    1 9 17 55.37 9.77
    -1 -9 -18 75.77 9.07
    1 9 18 77.9 10.23
    -1 -9 -18 66.51 7.56
    1 9 18 74.64 11.74
    1 9 18 95.15 12.7
    -1 -9 -19 384.23 23.81
    1 9 19 387.1 25.34
    -1 -9 -19 338.86 21.4
    1 9 19 419.52 29.07
    1 9 19 443.38 28.98
    -1 -9 -20 77.87 9.66
    1 9 20 105.93 12.06
    -1 -9 -20 79.84 8.23
    1 9 20 109.64 14.48
    1 9 20 109.56 14.1
    -1 -9 -21 1.06 4.18
    1 9 21 1.94 5.62
    -1 -9 -21 3.89 3.51
    1 9 21 1.02 7.41
    1 9 21 2.93 7.3
    -1 -9 -22 23.86 5.83
    1 9 22 32.69 8.44
    1 9 22 25.74 9.92
    1 9 22 31.97 9.97
    -1 -9 -22 14.41 4.16
    -1 -9 -23 283 18.68
    -1 -9 -23 219.59 15.34
    1 9 24 91.28 15.15
    -1 -9 -24 69.9 8.93
    1 9 25 -1.25 8.63
    -1 -9 -25 1.02 4.3
    -1 -9 -26 8.98 4.94
    -1 -9 -27 122.67 11.67
    -1 -9 -28 34.17 6.87
    -1 -10 30 0.72 6.6
    -1 -10 30 10.52 10.75
    1 10 -30 -0.74 3.49
    -1 -10 29 17.29 7.35
    -1 -10 29 15.42 10.69
    1 10 -29 5.18 4.05
    -1 -10 28 16.39 7.18
    -1 -10 28 11.67 10.23
    1 10 -28 9.89 4.15
    -1 -10 27 9.43 6.08
    -1 -10 27 14.46 10.02
    1 10 -27 3.73 3.67
    -1 -10 26 5.35 5.54
    -1 -10 26 -1.54 8.74
    1 10 -26 0.29 3.72
    -1 -10 25 0.57 5.21
    -1 -10 25 -4.38 8.14
    1 10 -25 -2.37 3.69
    -1 -10 24 11.36 5.6
    -1 -10 24 9.67 9.05
    1 10 -24 11.77 4.15
    -1 -10 23 21.22 6.23
    -1 -10 23 25.94 10.29
    1 10 -23 29.47 5.02
    -1 -10 22 -2 5.33
    -1 -10 22 1.21 7.16
    1 10 -22 3.11 3.54
    -1 -10 21 23.82 6.31
    -1 -10 21 25.93 8.98
    1 10 -21 31.31 4.9
    -1 -10 20 -1.9 5.49
    -1 -10 20 -4.18 7.24
    1 10 -20 0.53 3.09
    -1 -10 19 18.63 5.45
    -1 -10 19 23.15 8.21
    1 10 -19 20.54 5.73
    1 10 -19 26.96 4.39
    1 10 -18 7.46 4.64
    1 10 -18 12.01 3.47
    -1 -10 18 7.99 5.99
    -1 -10 18 10.09 4.66
    1 10 -17 109.51 10.87
    -1 -10 17 97.04 12.49
    1 10 -17 109.7 8.23
    1 10 -16 14.61 5.01
    1 10 -16 12.94 3.45
    -1 -10 16 12.01 5.3
    1 10 -15 9.84 4.43
    -1 -10 15 8.18 2.89
    1 10 -15 10.03 4.16
    1 10 -15 11.22 3.28
    -1 -10 15 7.58 4.73
    1 10 -14 42.5 7.08
    -1 -10 14 35.98 4.68
    1 10 -14 38.88 6.23
    -1 -10 14 58.49 10.36
    -1 -10 14 39.95 7.49
    1 10 -14 51.52 5.32
    1 10 -13 515.89 25.01
    1 10 -13 495.25 28.27
    -1 -10 13 476.69 24.97
    1 10 -13 403.59 26.63
    -1 -10 13 506.63 31.7
    1 10 -13 487.9 22.51
    -1 -10 13 444.46 28.36
    1 10 -12 13.52 4.76
    -1 -10 12 18.46 4.12
    1 10 -12 20.02 3.9
    -1 -10 12 19.05 6.93
    1 10 -12 14.26 3.94
    -1 -10 12 20.57 5.5
    -1 -10 11 91.58 9.61
    -1 -10 11 99.56 12
    -1 -10 11 91.44 8.27
    1 10 -11 105.82 8.01
    1 10 -11 97.21 9.1
    1 10 -11 102.1 9.93
    1 10 -10 87.19 9.3
    1 10 -10 96.72 7.62
    1 10 -10 109.37 10.78
    -1 -10 10 86.11 8.46
    1 10 -10 78.11 8.37
    -1 -10 10 106.97 9.91
    1 10 -9 939.21 40.91
    -1 -10 9 837.78 44.25
    -1 -10 9 825.68 47.87
    -1 -10 9 801.66 43.81
    1 10 -9 953.59 46.69
    -1 -10 9 873.73 48.59
    1 10 -9 800.14 43.65
    1 10 -9 841.85 45.01
    1 10 -8 18.67 3.24
    1 10 -8 18.08 4.83
    1 10 -8 28.81 5.4
    -1 -10 8 22.03 7.24
    -1 -10 8 18.49 5.08
    -1 -10 8 24.81 6.8
    -1 -10 8 17.74 4.48
    1 10 -8 15.55 4.09
    1 10 -7 26.37 3.54
    1 10 -7 29.58 5.77
    -1 -10 7 28.61 5
    -1 -10 7 43.6 8.19
    -1 -10 7 20.4 5.22
    -1 -10 7 35.79 7.96
    1 10 -7 25.52 4.7
    1 10 -7 34.28 5.89
    1 10 -6 166.98 10.45
    -1 -10 6 157.32 11.96
    -1 -10 6 178.13 13.91
    -1 -10 6 200.74 16.35
    1 10 -6 152.76 11.48
    1 10 -6 188.76 14.19
    1 10 -6 165.86 13.07
    1 10 -5 725.64 38.9
    -1 -10 5 712.68 41.34
    1 10 -5 724.64 36.72
    -1 -10 5 770.41 41.81
    1 10 -5 833.78 40.49
    -1 -10 5 690.68 36.78
    1 10 -4 33.86 5.89
    -1 -10 4 39.4 7.7
    1 10 -4 37.19 4.62
    -1 -10 4 34.52 7.32
    1 10 -4 44.16 6.42
    -1 -10 4 36.7 4.83
    1 10 -3 1.37 3.2
    -1 -10 3 3.78 3.14
    -1 -10 3 9.13 5.25
    1 10 -3 4.65 2.46
    -1 -10 3 14.27 5.63
    -1 -10 3 7.22 2.92
    1 10 -3 5.76 3.58
    -1 -10 2 258.61 18.83
    1 10 -2 237.57 17.25
    -1 -10 2 291 19.56
    1 10 -2 225.46 16.46
    -1 -10 2 248.83 14.44
    -1 -10 1 545.21 32.84
    1 10 -1 568.71 32.16
    -1 -10 1 554.46 32.9
    1 10 -1 551.53 30.98
    -1 -10 1 571.04 28.19
    1 10 0 53.46 7.1
    -1 -10 0 57.18 8.34
    1 10 0 53.34 4.57
    -1 -10 0 60.94 8.78
    1 10 0 66.22 8.29
    -1 -10 0 58.15 5.27
    1 10 1 25.58 5.41
    -1 -10 -1 23.85 5.73
    1 10 1 20.49 2.66
    -1 -10 -1 38.64 6.87
    1 10 1 27.52 6.08
    -1 -10 -1 22.52 3.46
    1 10 2 252.84 17.12
    -1 -10 -2 255.41 18.77
    1 10 2 298.11 19.57
    -1 -10 -2 286.43 19.21
    1 10 2 252.95 17.26
    -1 -10 -2 259.54 14.21
    -1 -10 -3 584.17 33.43
    -1 -10 -3 569.24 32.83
    1 10 3 565.82 31.63
    1 10 3 564.6 31.65
    1 10 3 619.26 34.04
    1 10 4 202.48 15.57
    -1 -10 -4 183.06 14.91
    -1 -10 -4 168.69 14.26
    1 10 4 190.85 13.97
    1 10 5 207.07 15.97
    -1 -10 -5 187.97 14.57
    -1 -10 -5 192.25 15.12
    1 10 5 169.34 13.6
    1 10 6 362.59 23.73
    -1 -10 -6 345.56 22.47
    -1 -10 -6 346.08 21.94
    1 10 6 346.68 21.43
    1 10 7 293.86 20.36
    1 10 7 257.23 17.66
    -1 -10 -7 275.23 18.91
    -1 -10 -7 252.86 17.88
    1 10 8 58.75 8.87
    -1 -10 -8 50.63 7.17
    1 10 8 52.69 7.41
    -1 -10 -8 48.59 7.8
    1 10 9 63.09 9.33
    1 10 9 63 7.97
    -1 -10 -9 61.65 7.89
    -1 -10 -9 48.21 7.46
    1 10 10 224.12 17.89
    1 10 10 215.38 15.64
    -1 -10 -10 218.35 16.1
    -1 -10 -10 200.99 14.92
    1 10 11 69.72 10.21
    1 10 11 55.93 7.98
    -1 -10 -11 69.22 8.72
    -1 -10 -11 62.32 7.76
    1 10 12 11.19 5.85
    1 10 12 11.05 4.89
    -1 -10 -12 14.87 4.79
    -1 -10 -12 15.56 5.29
    1 10 13 43.2 7.15
    -1 -10 -13 39.97 6.32
    -1 -10 -13 47.78 7.49
    1 10 14 90.73 11.71
    1 10 14 89.08 9.96
    -1 -10 -14 81.82 9.61
    -1 -10 -14 81.13 8.66
    1 10 15 38.71 8.73
    -1 -10 -15 23.75 5.8
    -1 -10 -15 33.56 5.8
    1 10 15 22.75 6.32
    1 10 16 37.37 8.71
    1 10 16 17.29 5.95
    -1 -10 -16 23.13 5.02
    -1 -10 -16 23.89 6.02
    1 10 17 27.47 8.41
    1 10 17 12.04 7.03
    1 10 17 15.41 6.2
    -1 -10 -17 18.28 4.55
    -1 -10 -17 10.38 5.06
    -1 -10 -18 7.34 3.84
    1 10 18 16.38 8.08
    1 10 18 13.73 7.81
    -1 -10 -18 15.9 5.5
    1 10 18 9.37 5.48
    -1 -10 -19 0.75 3.81
    1 10 19 2.01 7.04
    1 10 19 -2.85 6.84
    -1 -10 -19 1.64 4.71
    1 10 19 1.79 5.09
    -1 -10 -20 9.78 4.05
    1 10 20 8.57 7.46
    -1 -10 -20 14.25 5.61
    1 10 20 28.61 9.54
    1 10 20 8.37 7.55
    -1 -10 -21 -2.73 5.01
    1 10 21 -1.03 7.42
    1 10 21 1.1 8.1
    -1 -10 -22 1.63 4.36
    1 10 22 5.43 8.65
    1 10 22 1.15 8.27
    -1 -10 -23 -0.53 5.06
    -1 -10 -24 9.43 5.11
    -1 -10 -25 0.51 4.16
    -1 -10 -26 -1.99 5.28
    1 11 -29 82.24 9.09
    -1 -11 28 71.9 16
    1 11 -28 61 8.18
    -1 -11 27 28.5 7.56
    1 11 -27 15.81 4.83
    -1 -11 27 39.8 12.6
    -1 -11 26 78.73 10.14
    1 11 -26 60.35 6.64
    1 11 -26 50.49 7.36
    -1 -11 26 94.78 16.33
    -1 -11 25 130.38 12.55
    1 11 -25 121.7 9.39
    1 11 -25 89.62 10.01
    -1 -11 25 137.9 19.11
    -1 -11 24 34.08 7.32
    1 11 -24 31.6 5.17
    1 11 -24 30.72 6
    -1 -11 24 33.81 10.87
    -1 -11 23 55.69 8.8
    1 11 -23 83.81 7.32
    1 11 -23 50.48 7.53
    -1 -11 23 71.96 13.63
    -1 -11 22 102.66 11.11
    1 11 -22 126 9.11
    1 11 -22 88.26 10.02
    -1 -11 22 133.16 17.33
    -1 -11 21 187.51 14.63
    1 11 -21 211.15 12.37
    1 11 -21 150.86 13.65
    -1 -11 21 173.18 19.04
    -1 -11 20 10.81 6.75
    -1 -11 20 16.24 5.66
    1 11 -20 16.34 3.99
    1 11 -20 12.89 4.59
    1 11 -20 16.12 5.84
    1 11 -19 65.28 8.75
    -1 -11 19 69.84 8.49
    1 11 -19 48.15 7.47
    1 11 -19 64.81 6.25
    -1 -11 19 54.53 10.18
    1 11 -18 78.99 9.44
    -1 -11 18 74.3 8.73
    1 11 -18 70.14 6.71
    -1 -11 18 66.59 10.77
    1 11 -18 45.63 7.3
    1 11 -17 191.35 14.88
    1 11 -17 196.76 11.74
    -1 -11 17 173.14 16.62
    1 11 -17 149.14 13.3
    1 11 -16 5.45 3.97
    1 11 -16 2.46 3.46
    1 11 -16 -1.26 3.14
    -1 -11 16 2.17 4.73
    1 11 -15 52.75 8.08
    1 11 -15 49.73 6.99
    -1 -11 15 48.31 5.35
    1 11 -15 56.41 5.89
    -1 -11 15 49.65 8.5
    1 11 -14 16.18 5.17
    -1 -11 14 18.6 4.03
    1 11 -14 16.49 4.78
    -1 -11 14 17.47 5.96
    1 11 -14 22.46 4.34
    1 11 -13 274.95 15.31
    1 11 -13 280.47 18.67
    -1 -11 13 238.5 15.26
    1 11 -13 228.38 16.74
    -1 -11 13 257.07 20.87
    -1 -11 13 246.11 18.25
    1 11 -13 260.16 12.66
    1 11 -12 5.36 3.59
    1 11 -12 3.72 4.11
    -1 -11 12 4.06 3.47
    -1 -11 12 4.33 4.14
    -1 -11 12 -1.64 6.61
    1 11 -12 0.89 3.33
    1 11 -12 3.71 4.39
    1 11 -11 29.59 4.89
    1 11 -11 36.86 6.69
    -1 -11 11 29.7 5.16
    -1 -11 11 28.8 5.98
    -1 -11 11 35.49 8.21
    1 11 -11 24.1 5.23
    1 11 -11 27.88 6.64
    1 11 -10 6.46 3.81
    1 11 -10 4.17 4.8
    -1 -11 10 3.74 3.58
    1 11 -10 3.12 3.98
    -1 -11 10 10.31 6.45
    1 11 -10 2.49 3.21
    -1 -11 10 8.52 4.35
    -1 -11 9 82.93 8.62
    -1 -11 9 69.11 10.7
    1 11 -9 98.29 10.41
    1 11 -9 87.15 8.18
    1 11 -9 81.87 9.29
    1 11 -8 35.58 4.08
    1 11 -8 24.95 5.89
    1 11 -8 53.54 8.13
    -1 -11 8 33.1 8.13
    -1 -11 8 34.25 5.89
    -1 -11 8 32.73 8.14
    -1 -11 8 39.8 6.09
    1 11 -8 37.58 5.37
    1 11 -7 11.08 2.77
    1 11 -7 16.11 4.86
    -1 -11 7 14.51 4.36
    -1 -11 7 23.11 6.37
    -1 -11 7 7.84 4.79
    -1 -11 7 6.95 5.58
    1 11 -7 9.88 3.35
    1 11 -7 9.8 4.62
    1 11 -6 3.24 2.41
    1 11 -6 -2.29 5.01
    -1 -11 6 2.19 3.09
    -1 -11 6 -0.73 4.99
    -1 -11 6 -1.11 4.2
    -1 -11 6 8.32 6.09
    1 11 -6 1.63 2.68
    1 11 -6 6.02 3.96
    1 11 -5 12.33 3.21
    -1 -11 5 15.21 3.93
    -1 -11 5 25.01 6.89
    -1 -11 5 19.3 5.5
    -1 -11 5 25.9 7.03
    1 11 -5 15.18 3.5
    1 11 -5 18.43 5.31
    1 11 -5 18.29 5.76
    -1 -11 4 47.9 8.13
    1 11 -4 45.93 7.67
    -1 -11 4 33.57 7.81
    1 11 -4 40.73 6.68
    -1 -11 4 40.6 5.58
    -1 -11 3 19.19 6.4
    1 11 -3 12.14 5.13
    -1 -11 3 22.55 6.58
    1 11 -3 7.9 4.46
    -1 -11 3 12.14 3.44
    -1 -11 2 60.38 9.31
    1 11 -2 63.14 8.43
    -1 -11 2 61.36 8.91
    1 11 -2 53.82 7.74
    -1 -11 2 59.18 5.89
    1 11 -1 14.74 4.85
    -1 -11 1 19.69 6.35
    1 11 -1 11.83 2.58
    -1 -11 1 15.66 5.83
    1 11 -1 16.62 5.56
    -1 -11 1 12.51 3.23
    1 11 0 11.3 4.47
    -1 -11 0 10 5.28
    1 11 0 10.52 2.28
    -1 -11 0 15.32 5.74
    1 11 0 12.1 4.94
    -1 -11 0 10.66 2.96
    -1 -11 -1 68.54 9.76
    1 11 1 89.05 10.27
    -1 -11 -1 77.41 10.16
    1 11 1 78.11 9
    -1 -11 -1 73.7 6.05
    1 11 2 124.34 12.11
    -1 -11 -2 106.64 11.69
    1 11 2 107.64 10.63
    -1 -11 -2 128.02 12.43
    1 11 3 3.88 4.66
    -1 -11 -3 3.57 4.17
    1 11 3 0.49 4
    -1 -11 -3 0.63 4.13
    1 11 4 2.65 4.33
    -1 -11 -4 3.48 4.76
    1 11 4 2.96 4.32
    -1 -11 -4 -0.62 4.05
    1 11 5 199.09 16.02
    -1 -11 -5 150.86 13.57
    -1 -11 -5 164.09 14.41
    1 11 5 152.9 13.21
    1 11 6 201.09 16.59
    1 11 6 173.58 14.33
    -1 -11 -6 185.29 14.99
    -1 -11 -6 206.84 15.94
    1 11 7 0.71 4.82
    -1 -11 -7 1.6 4.03
    1 11 7 0.5 3.71
    -1 -11 -7 0.6 4.3
    1 11 8 10.12 5.73
    -1 -11 -8 13.54 5.09
    -1 -11 -8 12.98 5.44
    1 11 8 11.19 5.18
    1 11 9 201.08 17.17
    -1 -11 -9 184.18 14.47
    -1 -11 -9 184.38 15.14
    1 11 9 173.56 14.46
    1 11 10 265.71 19.94
    1 11 10 218.44 16.68
    -1 -11 -10 250.35 17.81
    -1 -11 -10 205.34 16.12
    1 11 11 1.57 5.92
    -1 -11 -11 0.96 3.87
    1 11 11 6.35 4.71
    -1 -11 -11 -1.74 4.22
    1 11 12 108.56 13.18
    1 11 12 119.99 11.67
    -1 -11 -12 97.6 10.06
    -1 -11 -12 113.7 11.52
    1 11 13 167.04 16.36
    1 11 13 128.59 12.86
    -1 -11 -13 143.05 13.09
    -1 -11 -13 126 11.74
    1 11 14 109.87 12.33
    -1 -11 -14 116.28 10.91
    -1 -11 -14 129.28 12.33
    1 11 15 3.52 6.26
    1 11 15 2.27 5.25
    -1 -11 -15 8.59 5.05
    -1 -11 -15 -1.3 3.67
    1 11 16 189.43 18.04
    1 11 16 162.5 14.41
    -1 -11 -16 162.48 13.98
    -1 -11 -16 125.93 11.68
    -1 -11 -17 77.18 8.7
    1 11 17 116.3 15.24
    -1 -11 -17 95.09 10.86
    1 11 17 86.44 10.8
    1 11 17 119.72 14.84
    1 11 18 128.6 16.49
    -1 -11 -18 115.06 11.94
    1 11 19 31.15 10.31
    1 11 19 49.26 11.95
    -1 -11 -19 21.58 6.23
    -1 -11 -20 126.76 12.87
    1 11 20 212.78 20.3
    -1 -11 -21 88.81 10.37
    -1 -11 -22 40.23 7.37
    -1 -11 -23 0.54 4.48
    -1 -11 -24 115.44 11.64
    1 12 -27 9.76 4.66
    1 12 -26 47.85 7.21
    -1 -12 26 87.49 15.51
    1 12 -25 9.99 4.58
    -1 -12 25 14.22 8.72
    -1 -12 24 3.54 5.89
    1 12 -24 13.74 4.68
    -1 -12 24 18.28 9.11
    -1 -12 23 6.9 5.53
    -1 -12 23 10.28 7.7
    1 12 -23 4.76 4.22
    -1 -12 22 146.65 12.91
    1 12 -22 140.87 10.02
    -1 -12 22 165.77 18.3
    1 12 -21 6.86 4.12
    -1 -12 21 2.88 5.58
    -1 -12 21 6.97 7
    1 12 -21 6.37 3.91
    -1 -12 20 81.87 12.58
    -1 -12 20 67.16 9.03
    1 12 -20 86.57 10.17
    1 12 -20 76.67 6.97
    1 12 -20 56.97 8.06
    -1 -12 19 9.51 6.31
    -1 -12 19 7.09 5.48
    1 12 -19 10.87 4.55
    1 12 -19 14.31 6.06
    1 12 -19 8.56 3.74
    -1 -12 18 194.11 18.04
    1 12 -18 174.3 14.47
    1 12 -18 213.22 16.15
    1 12 -18 200.19 12.39
    -1 -12 17 28.54 8.02
    1 12 -17 14.55 4.78
    1 12 -17 17.71 6.05
    1 12 -17 19.61 4.28
    -1 -12 16 276.73 21.25
    1 12 -16 261.34 18.5
    1 12 -16 282.71 19.94
    1 12 -16 302.65 16.54
    1 12 -15 3.7 3.64
    -1 -12 15 8.54 5.94
    1 12 -15 1.92 3.71
    1 12 -15 5.08 5.15
    1 12 -15 4.77 5.7
    1 12 -14 371.53 19.77
    1 12 -14 378.15 23.43
    -1 -12 14 332.32 23.17
    1 12 -14 308.48 21.21
    1 12 -14 388.34 24.97
    1 12 -13 52.01 6.01
    1 12 -13 44.82 7.96
    -1 -12 13 37.5 6.03
    -1 -12 13 54.87 8.55
    1 12 -13 39.56 6.34
    1 12 -13 51.01 8.73
    1 12 -12 481.9 24.22
    1 12 -12 488.18 27.79
    -1 -12 12 390.41 24.33
    -1 -12 12 433.76 26.77
    -1 -12 12 429.94 29.98
    1 12 -12 427.88 25.53
    1 12 -12 514.21 29.31
    1 12 -11 22.34 4.87
    1 12 -11 15.5 5.9
    -1 -12 11 15.35 4.71
    -1 -12 11 24.68 6.24
    1 12 -11 20.06 5.9
    1 12 -11 10.21 4.19
    1 12 -10 313.32 17.38
    -1 -12 10 291.16 19.04
    -1 -12 10 262.37 21.96
    -1 -12 10 255.41 18.12
    1 12 -10 332.81 21.56
    1 12 -10 268.88 17.86
    1 12 -10 315.86 20.32
    1 12 -9 21.53 5.62
    1 12 -9 6.54 4.52
    -1 -12 9 17.83 5.27
    -1 -12 9 16.01 5.17
    1 12 -9 9.68 3.82
    1 12 -8 501.09 29.02
    -1 -12 8 471.59 26.06
    -1 -12 8 441 29.64
    -1 -12 8 440.27 30.22
    1 12 -8 476.72 25.29
    1 12 -8 496.32 27.94
    1 12 -7 4.28 2.97
    1 12 -7 7.51 4.4
    1 12 -7 6.97 4.93
    -1 -12 7 18.09 7.31
    -1 -12 7 5.53 5.16
    -1 -12 7 5.58 4.07
    1 12 -7 3.05 3.13
    1 12 -6 123.16 8.9
    1 12 -6 156.01 13.15
    -1 -12 6 127.29 10.29
    -1 -12 6 126.2 13.7
    -1 -12 6 92.03 11.1
    -1 -12 6 112.01 13.92
    1 12 -6 121.11 9.45
    1 12 -6 144.26 12.32
    1 12 -5 49.4 7.94
    -1 -12 5 41.93 5.82
    -1 -12 5 47.18 7.88
    -1 -12 5 60.85 10.4
    1 12 -5 32.33 4.96
    1 12 -5 35.11 7.17
    1 12 -4 552.06 30.73
    -1 -12 4 488.06 25.88
    -1 -12 4 485.86 30.77
    -1 -12 4 406.64 28.59
    -1 -12 4 471.89 31.19
    1 12 -4 494.84 25.73
    1 12 -4 499.67 28.87
    1 12 -3 18.35 6.07
    -1 -12 3 14.46 6.64
    -1 -12 3 17.3 6.29
    -1 -12 3 19.09 7.19
    -1 -12 3 16.07 3.94
    1 12 -3 18.01 5.9
    -1 -12 2 55.87 9.35
    1 12 -2 76.08 9.09
    -1 -12 2 68.54 9.92
    1 12 -2 76.75 9.86
    -1 -12 2 53.71 6.15
    -1 -12 1 24.85 7.87
    1 12 -1 5.79 4.87
    -1 -12 1 29.83 7.58
    1 12 -1 16.9 5.71
    -1 -12 1 10.43 3.52
    -1 -12 0 419.16 27.1
    1 12 0 415.65 24.89
    -1 -12 0 371.32 25.63
    1 12 0 424.99 26.55
    -1 -12 0 384.28 20.64
    -1 -12 -1 16.19 6.34
    1 12 1 16.91 5.64
    -1 -12 -1 12.3 6.28
    1 12 1 12.76 5.33
    -1 -12 -1 13.23 3.12
    1 12 2 4.76 4.6
    -1 -12 -2 11.71 5.72
    1 12 2 8.21 5.63
    -1 -12 -2 8.88 5.6
    1 12 3 14.85 5.47
    -1 -12 -3 22.35 6.95
    1 12 3 20.24 6.61
    -1 -12 -3 22.97 6.83
    1 12 4 268.32 18.52
    -1 -12 -4 257.76 19.44
    1 12 4 284.78 20.83
    -1 -12 -4 229.03 18.5
    1 12 5 35.25 7.06
    -1 -12 -5 33.43 7.45
    1 12 5 43.54 8.37
    -1 -12 -5 34.47 7.31
    1 12 6 0.54 4.43
    -1 -12 -6 -1.29 4.77
    1 12 6 0.74 5.14
    -1 -12 -6 -2.91 5.69
    1 12 7 19.49 5.74
    -1 -12 -7 7.64 5.54
    1 12 7 6.82 5.94
    -1 -12 -7 10.77 5.5
    1 12 8 76.99 9.8
    -1 -12 -8 88.05 10.77
    1 12 8 110.89 12.91
    -1 -12 -8 82.24 9.87
    1 12 9 57.75 8.57
    -1 -12 -9 56.67 8.77
    1 12 9 71.48 10.71
    -1 -12 -9 45.56 7.75
    1 12 10 6.65 5.09
    -1 -12 -10 4.94 5.02
    1 12 10 4.88 5.48
    -1 -12 -10 4.69 4.6
    1 12 11 1.68 4.68
    -1 -12 -11 -3.68 5.03
    1 12 11 0.83 6.07
    -1 -12 -11 3.03 4.15
    1 12 12 6.78 4.65
    -1 -12 -12 8.53 5.33
    1 12 12 5.14 6.76
    -1 -12 -12 4.4 4.25
    1 12 13 62.07 8.99
    -1 -12 -13 72.17 9.47
    1 12 13 68.66 11.5
    -1 -12 -13 55.9 7.86
    1 12 14 -0.57 6.14
    -1 -12 -14 0.6 5.37
    1 12 14 8.15 7.07
    -1 -12 -14 -0.45 3.94
    1 12 15 4.67 6.73
    -1 -12 -15 3 4.83
    1 12 16 0.96 7.25
    -1 -12 -16 0.6 4.78
    -1 -12 -17 62.54 9.16
    -1 -12 -18 3.54 5.37
    -1 -12 -19 0.58 4.8
    -1 -12 -20 10.92 5.53
    -1 -12 -21 47.51 8.31
    1 13 -25 20.36 5.53
    -1 -13 24 112.34 16.09
    1 13 -24 86.98 10.18
    -1 -13 23 3.2 7.67
    1 13 -23 3.21 4.39
    -1 -13 22 12.01 8.45
    1 13 -22 -2.66 4.54
    -1 -13 21 55.43 10.8
    1 13 -21 26.98 6.11
    -1 -13 20 53.73 10.3
    -1 -13 20 55.95 8.22
    1 13 -20 31.41 6.33
    -1 -13 19 45.64 7.61
    1 13 -19 64.72 9.29
    1 13 -19 44.83 7.23
    -1 -13 19 59.4 10.32
    -1 -13 18 10.81 6.1
    -1 -13 18 8.85 5.55
    1 13 -18 4.56 4.01
    1 13 -18 9.98 5.72
    1 13 -18 10.16 6.25
    1 13 -17 51.79 9.27
    1 13 -17 55.55 8.47
    -1 -13 17 47.86 8.86
    1 13 -17 28.79 6.21
    1 13 -17 41.95 5.56
    1 13 -16 81.93 11.33
    1 13 -16 86.15 10.02
    -1 -13 16 57.39 9.79
    1 13 -16 64.4 8.12
    1 13 -16 74 7.08
    1 13 -15 65 10.08
    1 13 -15 73.03 9.63
    -1 -13 15 58.22 9.23
    1 13 -15 60.99 7.94
    1 13 -15 61.67 6.8
    1 13 -14 9.12 6.19
    1 13 -14 7.56 5.39
    -1 -13 14 9.78 5.66
    1 13 -14 5.06 3.64
    1 13 -14 4.78 4.07
    1 13 -13 57.74 9.66
    1 13 -13 84.7 10.03
    -1 -13 13 57.87 8.69
    1 13 -13 49.94 7.06
    1 13 -13 66.12 6.98
    1 13 -12 -1.38 5.94
    1 13 -12 3.33 3.93
    1 13 -12 6.95 5.44
    -1 -13 12 3.29 4.62
    1 13 -12 2.15 3.47
    1 13 -11 95.16 11.57
    1 13 -11 109.59 11.21
    1 13 -11 108.8 8.98
    1 13 -11 84.97 8.79
    -1 -13 11 94.88 10.15
    1 13 -10 -0.68 5.58
    1 13 -10 2.87 5.15
    -1 -13 10 0.46 3.6
    1 13 -10 2.25 4.27
    -1 -13 10 8.16 6.23
    1 13 -10 6.28 3.72
    -1 -13 10 -0.98 4.59
    1 13 -9 35.35 6.96
    -1 -13 9 24.54 5.93
    -1 -13 9 31.08 6.15
    1 13 -9 31.84 7.29
    1 13 -8 9.63 5.71
    -1 -13 8 8.62 4.65
    -1 -13 8 24.41 7.62
    1 13 -8 3.37 5.28
    -1 -13 8 12.84 4.57
    1 13 -7 107.81 11.67
    -1 -13 7 78.08 12.12
    -1 -13 7 93.89 10.68
    -1 -13 7 92.92 11.96
    1 13 -7 109.41 11.32
    -1 -13 7 95 9.18
    1 13 -6 21.89 6.27
    -1 -13 6 19.42 7.51
    -1 -13 6 13.26 5.57
    -1 -13 6 26.59 7.45
    -1 -13 6 24.12 5.11
    1 13 -6 29.04 7.36
    1 13 -5 1.12 4.55
    -1 -13 5 10.79 6.88
    -1 -13 5 8.82 4.98
    -1 -13 5 19.39 7.26
    -1 -13 5 5.81 3.62
    1 13 -5 5.42 5.18
    1 13 -4 26.71 6.51
    -1 -13 4 39.95 9.07
    -1 -13 4 26.28 6.64
    -1 -13 4 38.06 8.79
    -1 -13 4 37.69 5.35
    1 13 -4 36.73 7.57
    -1 -13 3 98.5 12.58
    1 13 -3 79.51 10.94
    -1 -13 3 79.09 10.5
    -1 -13 3 106.33 12.22
    1 13 -3 100.03 10.82
    -1 -13 2 114.65 13.08
    1 13 -2 99.29 11.83
    -1 -13 2 72.04 10.58
    -1 -13 2 83.83 11.23
    1 13 -2 96.27 10.59
    -1 -13 1 0.77 5.62
    1 13 -1 -2.11 6.21
    -1 -13 1 -3.64 5.05
    -1 -13 1 4.83 5.61
    1 13 -1 2.79 5.11
    1 13 0 55.21 8.37
    -1 -13 0 43.98 9.28
    1 13 0 57.69 9.44
    -1 -13 0 57.54 9.48
    1 13 1 44.58 7.78
    -1 -13 -1 50.63 9.42
    1 13 1 48.48 9.35
    -1 -13 -1 52.39 8.9
    1 13 2 119.64 12.01
    -1 -13 -2 126.87 13.55
    1 13 2 99.8 12.69
    -1 -13 -2 121.99 12.87
    1 13 3 42.65 7.73
    -1 -13 -3 45.9 8.85
    1 13 3 53.08 9.47
    -1 -13 -3 47.55 8.6
    1 13 4 68.1 9.44
    -1 -13 -4 66.99 9.87
    1 13 4 80.51 11.18
    -1 -13 -4 61.29 9.41
    1 13 5 16.38 6.24
    -1 -13 -5 18.06 6.36
    1 13 5 9.27 6.5
    -1 -13 -5 16.32 6.42
    1 13 6 96.36 11.27
    -1 -13 -6 104.29 11.95
    1 13 6 126.11 13.9
    -1 -13 -6 89.74 11.03
    1 13 7 49.66 8.43
    -1 -13 -7 34.27 7.67
    1 13 7 47.38 9.31
    -1 -13 -7 49.47 8.23
    1 13 8 25.18 6.64
    -1 -13 -8 27.18 7.35
    -1 -13 -8 24.1 6.63
    1 13 9 1.72 5.27
    -1 -13 -9 -1.31 5.58
    1 13 9 -0.84 6.62
    -1 -13 -9 -0.54 4.79
    1 13 10 220.7 17.23
    -1 -13 -10 206.02 17.38
    1 13 10 239.84 20.21
    -1 -13 -10 193.08 16.1
    1 13 11 37.66 7.56
    -1 -13 -11 41 8
    1 13 11 43.16 10.04
    -1 -13 -11 24.72 6.6
    -1 -13 -12 32.99 7.2
    1 13 12 26.15 9.16
    -1 -13 -13 -1.89 5.27
    1 13 13 4.62 7.51
    -1 -13 -14 126.78 13.23
    -1 -13 -15 37.89 7.7
    -1 -13 -16 9.23 5.66
    -1 -13 -17 2.44 5.37
    -1 -13 -18 77.35 10.37
    1 14 -23 72.09 8.88
    1 14 -22 54.48 7.89
    -1 -14 21 52.25 10.6
    1 14 -21 39.23 7.03
    1 14 -20 -1.03 4.95
    -1 -14 20 0.84 6.73
    1 14 -20 -1.49 7.36
    1 14 -19 29.87 6.14
    -1 -14 19 34.79 8.74
    1 14 -19 30.48 8.32
    1 14 -18 148.31 13.51
    1 14 -18 144.19 14.67
    -1 -14 17 9.19 6
    1 14 -17 16.65 6.49
    1 14 -17 17.66 6.99
    -1 -14 16 -0.67 5.56
    1 14 -16 8.37 5.44
    1 14 -16 1.47 5.54
    -1 -14 15 5.73 5.71
    1 14 -15 -0.6 5
    1 14 -15 3.66 5.77
    -1 -14 14 71.38 9.96
    1 14 -14 72.77 9.86
    1 14 -14 91.04 11.63
    -1 -14 13 16.57 6.11
    1 14 -13 15.47 6.06
    1 14 -13 16.68 6.75
    -1 -14 12 7.56 4.97
    1 14 -12 7.14 5.67
    1 14 -12 5.06 5.76
    1 14 -11 35.69 7.45
    -1 -14 11 39.28 7.28
    1 14 -11 31.96 5.84
    1 14 -11 34.56 8.09
    1 14 -10 101.13 9.26
    1 14 -10 83.31 11.62
    1 14 -10 107.84 11.63
    1 14 -9 -2.43 4.87
    1 14 -9 -0.72 7.31
    -1 -14 9 5.58 6.54
    1 14 -9 2.36 4.7
    1 14 -8 4.31 6.35
    1 14 -8 8.22 5.66
    -1 -14 7 90.16 10.9
    1 14 -7 131.44 13.82
    -1 -14 7 106.36 13.42
    1 14 -7 136.62 13
    1 14 -6 61.3 10.06
    -1 -14 6 50.17 8.39
    1 14 -6 67.62 9.49
    -1 -14 6 62.1 10.81
    -1 -14 5 35.07 9.06
    1 14 -5 21.75 7.53
    -1 -14 5 31.32 7.12
    1 14 -5 26.09 7.03
    -1 -14 5 26.81 8.18
    -1 -14 4 42.87 9.46
    1 14 -4 18.23 7.48
    -1 -14 4 25.18 6.82
    -1 -14 4 35.84 8.58
    1 14 -4 26.06 6.87
    -1 -14 3 84.28 12.59
    1 14 -3 85.49 11.93
    -1 -14 3 96.65 11.68
    -1 -14 3 101.16 12.53
    1 14 -3 99.31 11.39
    -1 -14 2 100 12.95
    1 14 -2 108.77 13.2
    -1 -14 2 85.76 11.68
    -1 -14 2 101.45 12.53
    1 14 -2 129.3 12.47
    -1 -14 1 83.88 12.16
    1 14 -1 108.13 12.81
    -1 -14 1 84.19 11.32
    -1 -14 1 92.67 11.98
    1 14 -1 92.98 11.15
    -1 -14 0 29.83 8.32
    1 14 0 28.09 8.76
    -1 -14 0 29.41 7.62
    -1 -14 0 40.64 8.54
    1 14 0 37.04 8.17
    -1 -14 -1 83.32 11.98
    1 14 1 79.16 11.9
    -1 -14 -1 73.79 10.86
    -1 -14 -1 73.62 10.52
    1 14 1 78.11 10.37
    -1 -14 -2 78.74 11.26
    1 14 2 70.78 11.35
    -1 -14 -2 62.24 10.46
    -1 -14 -2 62.9 10.1
    1 14 2 64.36 9.68
    1 14 3 117.63 14.18
    -1 -14 -3 116.59 12.86
    -1 -14 -3 120.59 13.53
    1 14 3 125.54 12.52
    1 14 4 54.36 10.55
    -1 -14 -4 48.8 8.77
    -1 -14 -4 49.76 9.29
    1 14 4 54.72 8.96
    1 14 5 80.48 11.7
    -1 -14 -5 57.61 9.61
    -1 -14 -5 60.6 10.05
    1 14 5 82.53 10.1
    1 14 6 28.07 8.56
    -1 -14 -6 36.07 7.83
    -1 -14 -6 24.87 7.44
    1 14 6 28.62 7.34
    1 14 7 174.13 16.81
    1 14 7 155.52 14.11
    -1 -14 -7 106.09 12.14
    -1 -14 -7 113.95 13.34
    -1 -14 -8 75.74 10.86
    -1 -14 -9 16.96 6.86
    -1 -14 -10 4.69 6.16
    -1 -14 -11 144.77 14.47
    -1 -14 -12 57.49 9.28
    -1 -14 -13 1.29 5.26
    1 15 -13 158.35 14.98
    1 15 -12 54.33 9.13
    1 15 -12 41.16 10.02
    1 15 -11 36.14 7.6
    1 15 -11 39.73 9.38
    1 15 -10 37.96 8.24
    1 15 -10 25.55 8.28
    1 15 -9 144.14 13.71
    1 15 -9 115.06 13.95
    1 15 -8 45.05 8.71
    1 15 -8 27.17 8.48
    1 15 -7 83.38 10.75
    1 15 -7 92.49 12.35
    1 15 -6 67.6 10.56
    -1 -15 6 86.33 11.7
    1 15 -6 68.63 11.45
    1 15 -5 118.3 14.41
    -1 -15 5 128.18 14.28
    1 15 -5 126.88 13.47
    -1 -15 4 58.65 10.77
    1 15 -4 40.2 9.68
    -1 -15 4 56.21 10.01
    1 15 -4 42.92 8.69
    -1 -15 3 87.81 12.47
    1 15 -3 76.34 11.88
    -1 -15 3 66.96 10.12
    -1 -15 3 91.97 11.67
    1 15 -3 80.11 10.81
    -1 -15 2 46.16 9.77
    1 15 -2 49.47 10.02
    -1 -15 2 38 8.39
    -1 -15 2 27.04 7.77
    1 15 -2 42.77 8.3
    -1 -15 1 26.05 7.76
    -1 -15 1 46.89 9.06
    -1 -15 1 38.91 9.63
    1 15 -1 36.07 8.01
    -1 -15 0 17.88 6.56
    -1 -15 0 32.58 8.27
    -1 -15 0 28.71 8.87
    1 15 0 27.76 7.42
    -1 -15 -1 51.36 9.39
    -1 -15 -1 67.54 10.29
    -1 -15 -1 58.94 10.45
    1 15 1 73.27 10.37
    -1 -15 -2 27.54 7.92
    -1 -15 -2 29.71 7.32
    1 15 2 27.22 7.8
    -1 -15 -2 38.6 8.98
    -1 -15 -3 10.48 5.97
    1 15 3 8.86 6.64
    -1 -15 -3 12.14 6.48
    -1 -15 -3 14.71 6.38
    -1 -15 -4 19.44 7.27
    -1 -15 -5 23.58 7.58
    1 16 -5 3.62 6.15
    1 16 -4 7.87 6.54
    1 16 -3 -5.43 6.44
    1 16 -2 65.51 10.28
    2 -16 2 48.89 9.68
    2 -16 3 -2.33 7.34
    -2 16 -8 45.62 8.36
    -2 16 -9 11.92 6.59
    -2 16 -10 86.8 10.4
    -2 15 12 33.43 11.22
    -2 15 11 11.84 8.93
    -2 15 10 28.85 10.35
    -2 15 9 0.94 8
    -2 15 8 1.83 7.67
    -2 15 7 16.15 8.01
    -2 15 6 21.97 9.22
    2 -15 -5 -0.99 7.29
    -2 15 5 -6.04 7.42
    2 -15 -4 -5.8 8.87
    -2 15 4 0.85 6.61
    2 -15 -3 4.71 7.06
    -2 15 3 30.01 8.82
    2 -15 -2 -1.84 6.28
    -2 15 2 4.1 6.19
    2 -15 -1 7.16 6.84
    -2 15 1 7.26 6.76
    2 -15 0 -8.7 8.11
    -2 15 0 3.98 6.67
    2 -15 1 18.63 7.93
    -2 15 -1 15.7 7.67
    -2 15 -2 24.74 8.01
    -2 15 -2 27.62 8.15
    2 -15 2 7.37 6.44
    -2 15 -3 27.52 8.39
    -2 15 -3 32.3 8.21
    2 -15 3 23.81 7.66
    -2 15 -4 9.09 6.97
    -2 15 -4 8.05 6.62
    2 -15 4 10.68 7.01
    -2 15 -5 34.51 8.92
    2 -15 5 19.71 7.16
    -2 15 -5 32.2 8.97
    2 -15 6 47.6 9.07
    -2 15 -6 76.67 11.5
    2 -15 6 72.39 9.35
    -2 15 -6 53.92 10.56
    2 -15 7 65.97 10.07
    2 -15 7 78.96 10
    -2 15 -7 78.07 12.04
    -2 15 -7 90.86 12.26
    2 -15 8 1.73 5.61
    -2 15 -8 -3.65 7.34
    2 -15 9 35.12 7.8
    -2 15 -9 34.91 7.42
    -2 15 -9 50.01 9.49
    2 -15 10 155.99 15.05
    -2 15 -10 164.84 14.22
    -2 15 -10 180.15 16.74
    2 -15 11 44.88 9.11
    -2 15 -11 52.04 8.48
    2 -15 12 1.38 6.13
    -2 15 -12 -3.68 6.37
    2 -15 13 62.62 10.26
    -2 15 -13 59.69 8.81
    2 -15 14 157.6 16.15
    -2 15 -14 165.51 13.63
    2 -15 15 41.53 9.28
    -2 15 -15 24.79 6.94
    -2 15 -16 23.41 6.49
    -2 15 -17 95.91 10.25
    -2 14 16 34.82 12.3
    -2 14 15 175.95 20.45
    -2 14 14 93.77 15.18
    -2 14 13 -5 9.1
    -2 14 12 51.34 12.09
    -2 14 11 197.71 19.22
    2 -14 -11 131.79 14.12
    2 -14 -10 114.46 16.82
    2 -14 -10 112.65 13.24
    -2 14 9 3.58 6.9
    2 -14 -9 2.2 7.82
    2 -14 -9 0.67 5.61
    -2 14 8 54.89 10.65
    2 -14 -8 49.36 11.25
    2 -14 -8 39.51 8.53
    -2 14 7 266.78 21.9
    2 -14 -7 221.14 22.09
    2 -14 -7 239.05 19.64
    -2 14 6 105.73 13.79
    2 -14 -6 66.59 13.07
    2 -14 -6 99.56 12.49
    -2 14 5 1.64 6.52
    2 -14 -5 -2 7.2
    2 -14 -5 -4.3 7.12
    2 -14 -4 70.33 12.38
    -2 14 4 81.05 12.03
    2 -14 -3 264.55 24.11
    -2 14 3 357.94 25.11
    2 -14 -2 116.6 14.97
    -2 14 2 117.63 14.27
    2 -14 -1 15.31 7.55
    2 -14 -1 15.13 4.55
    -2 14 1 2.3 6.2
    2 -14 0 70.95 11.53
    2 -14 0 84.93 8.88
    2 -14 1 342.58 26.59
    2 -14 1 365.87 22.18
    -2 14 -1 426.39 27.26
    2 -14 2 31.22 8.46
    2 -14 2 25.93 6.16
    -2 14 -2 32.58 8.57
    2 -14 3 1.59 6.01
    2 -14 3 0.45 4.51
    -2 14 -3 7.33 6.19
    2 -14 4 114.87 13.55
    2 -14 4 120.05 11.52
    -2 14 -4 143.77 14.58
    2 -14 5 232.27 19.79
    2 -14 5 237.56 17.7
    2 -14 6 9.06 6.06
    2 -14 6 10.63 5.79
    -2 14 -6 9.27 6.95
    2 -14 7 11.24 5.7
    2 -14 7 4.47 5.06
    -2 14 -7 9.18 6.54
    2 -14 8 52.07 8.6
    -2 14 -8 54.53 10.27
    2 -14 8 49.27 8.39
    -2 14 -8 75.87 10.69
    -2 14 -9 146.72 14.69
    2 -14 9 119.31 12.73
    -2 14 -9 162.57 15.73
    -2 14 -9 148.5 12.58
    2 -14 9 136.26 13.36
    -2 14 -10 5.54 6.11
    2 -14 10 8.37 5.05
    -2 14 -10 1.86 5.47
    2 -14 10 10.9 5.94
    -2 14 -10 3.9 6.47
    2 -14 11 7.36 5.76
    -2 14 -11 13.7 6.81
    -2 14 -11 10.08 5.38
    -2 14 -11 6.3 5.96
    2 -14 12 21.66 6.92
    -2 14 -12 8.19 6.39
    -2 14 -12 14.91 5.97
    -2 14 -12 15.08 7.09
    2 -14 13 29.96 7.78
    -2 14 -13 18.38 7.29
    -2 14 -13 16.55 6.47
    -2 14 -13 25.56 8.04
    2 -14 14 -0.76 6.09
    -2 14 -14 -3.39 6.32
    -2 14 -14 -2.63 5.49
    -2 14 -14 -4.03 6.74
    2 -14 15 -0.8 6.33
    -2 14 -15 -0.68 6.39
    -2 14 -15 0.86 5.37
    -2 14 -15 2.44 5.55
    2 -14 16 3.37 6.36
    -2 14 -16 -4.72 6.91
    -2 14 -16 -1.27 5.28
    -2 14 -16 2.46 5.75
    2 -14 17 -0.89 6.69
    -2 14 -17 -3.36 6.31
    -2 14 -17 -2.48 6.18
    -2 14 -17 -0.83 4.95
    -2 14 -18 -2.05 5.04
    2 -14 18 -1.87 7.52
    -2 14 -19 1.21 5.13
    2 -14 19 3.96 7.12
    -2 14 -20 0.79 5.32
    -2 14 -21 6.65 5.22
    -2 14 -22 -7.76 6.22
    -2 13 19 36.14 11.68
    -2 13 18 39.8 11.25
    -2 13 17 115.74 16.43
    -2 13 16 7.26 7.93
    -2 13 15 20.06 8.71
    2 -13 -15 8.85 5.68
    -2 13 14 73.64 12.4
    2 -13 -14 56.26 12.35
    2 -13 -14 50.77 8.63
    -2 13 13 57.18 10.99
    2 -13 -13 40.04 11.21
    2 -13 -13 36.51 7.82
    -2 13 12 11.86 6.97
    2 -13 -12 1.17 8.53
    2 -13 -12 2.46 5.11
    -2 13 11 6.19 6.83
    2 -13 -11 9.21 8.19
    2 -13 -11 7.53 5.11
    -2 13 10 70.47 11.68
    2 -13 -10 58.69 12.85
    2 -13 -10 64.87 9.6
    -2 13 9 17.61 8.02
    2 -13 -9 7.72 8.17
    2 -13 -9 20.69 6.58
    -2 13 8 5.73 7.23
    2 -13 -8 3.22 7.45
    2 -13 -8 10.49 5.69
    -2 13 7 32.02 8.6
    2 -13 -7 13.58 8.21
    2 -13 -7 19.4 6.75
    -2 13 6 42.36 8.78
    2 -13 -6 21.36 9.37
    2 -13 -6 31.97 7.64
    -2 13 5 6.15 6.19
    2 -13 -5 -0.99 7.82
    2 -13 -5 9.69 5.85
    -2 13 4 3.77 5.77
    2 -13 -4 -5.8 7.93
    2 -13 -4 4.24 5.57
    -2 13 3 33.3 8.11
    2 -13 -3 34.49 8.05
    2 -13 -3 25.38 8.54
    2 -13 -2 90.52 13.14
    -2 13 2 117.68 13.07
    2 -13 -2 98.6 8.97
    2 -13 -1 12.44 7.27
    -2 13 1 28.12 7.87
    2 -13 -1 16.82 4.73
    2 -13 0 3.46 6.54
    -2 13 0 2.14 5.75
    2 -13 0 10.61 4.06
    2 -13 1 72.07 11.02
    -2 13 -1 64.21 10.07
    2 -13 1 64.98 7.79
    2 -13 2 86.72 12.17
    2 -13 2 94.79 9.6
    2 -13 3 144.28 15.66
    -2 13 -3 188.4 16.25
    2 -13 3 179.15 13.59
    2 -13 4 11.22 6.27
    -2 13 -4 5.48 5.47
    2 -13 4 7.18 4.31
    2 -13 5 17.25 6.7
    -2 13 -5 24.45 7.22
    2 -13 5 18.62 5.59
    2 -13 6 69.51 10.13
    -2 13 -6 97.43 11.68
    2 -13 6 87.4 9.71
    2 -13 7 246.95 19.07
    -2 13 -7 259.34 19.78
    2 -13 7 248.96 18.14
    2 -13 8 16.57 6.04
    -2 13 -8 13.89 6.37
    2 -13 8 12.82 5.55
    2 -13 9 6.34 4.61
    2 -13 9 7.31 5.38
    -2 13 -9 7.9 5.72
    2 -13 10 25.03 6.06
    -2 13 -10 34.52 6.77
    2 -13 10 36.97 7.63
    -2 13 -10 30.8 7.25
    2 -13 11 379.01 24.52
    -2 13 -11 429.21 24.54
    2 -13 11 371.22 26.01
    -2 13 -11 462.19 27.5
    2 -13 12 4.33 4.18
    -2 13 -12 6.15 5.13
    -2 13 -12 6.45 6.1
    2 -13 12 8.39 6.47
    2 -13 13 5.46 4.33
    -2 13 -13 -3.04 5.57
    -2 13 -13 5.14 5.38
    2 -13 13 -2.2 5.78
    2 -13 14 9.24 6.38
    -2 13 -14 1.28 5.28
    -2 13 -14 7.04 6.61
    -2 13 -14 2.57 4.89
    -2 13 -15 505.48 30.12
    -2 13 -15 505.52 27.35
    -2 13 -16 11.66 5.3
    2 -13 16 11.97 7.62
    -2 13 -16 4.47 5.97
    2 -13 17 38.87 9.09
    -2 13 -17 41.37 6.88
    2 -13 18 -0.96 6.63
    -2 13 -18 -0.4 4.78
    2 -13 19 336.29 28.24
    -2 13 -19 395.18 22.61
    2 -13 20 28.12 10.27
    -2 13 -20 18.57 5.64
    2 -13 21 29.89 10.3
    -2 13 -21 28.56 6.01
    2 -13 22 1.23 8.14
    -2 13 -22 8.98 4.96
    -2 13 -23 223.03 15.57
    -2 13 -24 17.22 5.89
    -2 13 -25 29.08 6.53
    -2 13 -26 7.11 5.21
    -2 12 22 48.82 13.18
    -2 12 21 166.01 20.16
    -2 12 20 34.98 11.84
    -2 12 20 22.59 9.5
    -2 12 19 31.75 10.19
    -2 12 19 21.84 8.79
    -2 12 18 58.58 11.12
    2 -12 -18 34.53 9.89
    -2 12 18 54.16 11.17
    -2 12 18 55.02 11.73
    2 -12 -18 40.84 7.6
    2 -12 -17 170.31 19.51
    -2 12 17 225.28 20.54
    -2 12 17 221.39 20.96
    2 -12 -17 162.68 14.69
    2 -12 -16 -3.41 7.43
    -2 12 16 0.93 6.9
    -2 12 16 0.98 7.23
    2 -12 -16 -1.65 5.1
    2 -12 -15 12.78 8.68
    -2 12 15 12.78 7.64
    -2 12 15 12.25 7.44
    2 -12 -15 4.46 4.85
    2 -12 -14 1.17 7.8
    -2 12 14 23.17 8.26
    -2 12 14 19.94 7.75
    2 -12 -14 13.57 5.79
    2 -12 -13 302.85 27.79
    -2 12 13 359.52 26.53
    -2 12 13 378.36 27.01
    2 -12 -13 344.61 22.95
    2 -12 -12 12.71 8.74
    -2 12 12 11.9 6.87
    -2 12 12 18.61 7.61
    2 -12 -12 11.57 5.66
    2 -12 -11 -3.41 7.43
    -2 12 11 -0.83 5.91
    -2 12 11 0.82 5.37
    2 -12 -11 1.77 4.41
    2 -12 -10 5.56 7.5
    -2 12 10 4.07 5.79
    -2 12 10 -3.99 5.89
    2 -12 -10 8.96 5.23
    2 -12 -9 378.74 29.03
    -2 12 9 389.01 26.21
    -2 12 9 354.7 25.52
    2 -12 -9 316.07 22.91
    2 -12 -8 38.04 9.89
    -2 12 8 35.86 8.83
    -2 12 8 24.27 8.16
    2 -12 -8 43.31 8.3
    2 -12 -7 6.16 6.92
    -2 12 7 9.15 6.73
    2 -12 -7 6.29 5.61
    -2 12 7 8.16 6.1
    2 -12 -6 23.73 6.8
    -2 12 6 19.63 6.64
    2 -12 -6 20.94 8.08
    2 -12 -5 307.48 21.54
    -2 12 5 287.42 21.83
    2 -12 -5 291.87 24.39
    2 -12 -4 85.06 10.94
    2 -12 -4 76.86 12.17
    -2 12 4 69.42 10.5
    2 -12 -3 14.89 6.24
    2 -12 -3 14.37 3.98
    2 -12 -3 14.56 7.78
    -2 12 3 12.44 6.32
    2 -12 -2 2.08 4.99
    2 -12 -2 0.36 3.21
    2 -12 -2 8.87 6.22
    -2 12 2 -3.39 5.41
    2 -12 -1 183.96 16.42
    -2 12 1 170.75 15.4
    2 -12 -1 160.36 16.9
    2 -12 -1 175.22 12.48
    2 -12 0 146.79 13.46
    2 -12 0 154.02 15.73
    2 -12 0 130.32 10.92
    -2 12 0 173.93 14.73
    2 -12 1 25.9 7.65
    2 -12 1 25.21 5.27
    2 -12 1 35.42 7.27
    -2 12 -1 35.36 7.93
    2 -12 2 1.56 5.26
    2 -12 2 1.27 3.84
    -2 12 -2 1.73 2.46
    2 -12 2 -2.41 6.48
    -2 12 -2 9.73 5.06
    2 -12 3 57.94 9.27
    2 -12 3 48.17 7.85
    -2 12 -3 60.47 9.25
    2 -12 3 55.45 7.24
    -2 12 -3 47.16 5.31
    2 -12 4 216.54 17.86
    -2 12 -4 262.71 18.26
    2 -12 4 232.92 16.21
    2 -12 4 238.75 15.93
    2 -12 5 11.05 5.48
    2 -12 5 25.16 6.06
    -2 12 -5 5.06 5.27
    2 -12 5 11.9 5.23
    2 -12 6 -4.57 5.31
    -2 12 -6 -0.63 5.35
    2 -12 6 5.68 4.82
    2 -12 6 0.52 4.01
    2 -12 7 9.89 5.23
    2 -12 7 1.27 5.01
    -2 12 -7 16.83 5.69
    2 -12 7 13.61 5.31
    2 -12 8 324.5 22.55
    2 -12 8 352.3 21.27
    -2 12 -8 383.4 23.97
    2 -12 8 339.53 22.63
    2 -12 9 9.89 4.92
    2 -12 9 7.18 4.99
    -2 12 -9 14.75 6.66
    2 -12 10 10.86 4.98
    2 -12 10 2.51 5.06
    -2 12 -10 7.94 5.4
    -2 12 -10 11.64 5.09
    2 -12 11 7.83 4.6
    2 -12 11 4.6 5.61
    -2 12 -11 6.07 4.94
    -2 12 -11 2.99 4.46
    2 -12 12 294.1 19.58
    -2 12 -12 320.34 19.64
    2 -12 12 292.83 21.9
    -2 12 -12 339.54 22.09
    2 -12 13 8.82 4.58
    -2 12 -13 1.26 4.56
    2 -12 13 6.23 3.87
    2 -12 13 6.54 6.36
    -2 12 -13 5.41 5.74
    2 -12 14 11.22 3.48
    -2 12 -14 14.54 5.4
    2 -12 14 12.26 6.44
    2 -12 14 13.84 4.44
    2 -12 15 5.23 3.29
    2 -12 15 3.24 5.9
    -2 12 -15 10.67 5.02
    2 -12 16 331.11 18.84
    2 -12 16 355.14 26.28
    2 -12 17 13.72 7.4
    -2 12 -17 18.45 5.34
    2 -12 18 30.16 8.67
    -2 12 -18 43.68 6.99
    2 -12 19 10.4 7.21
    -2 12 -19 8.28 4.83
    -2 12 -20 212.73 17.17
    2 -12 20 187.88 20.87
    -2 12 -20 230.99 15.14
    -2 12 -21 53.12 8.85
    2 -12 21 45.21 11.42
    -2 12 -21 57.86 7.53
    -2 12 -22 54.42 9.27
    2 -12 22 43.3 12.07
    -2 12 -22 50.54 7.47
    -2 12 -23 12.62 6.68
    2 -12 23 -1.36 7.6
    -2 12 -23 13.82 5.49
    -2 12 -24 113.9 12.21
    2 -12 24 104.6 17.46
    -2 12 -24 108.13 10.34
    -2 12 -25 54.08 7.73
    2 -12 25 75.73 15.85
    -2 12 -26 25.61 6.38
    -2 12 -27 -2.47 5.61
    -2 12 -28 20.83 6.27
    -2 12 -29 119.4 11.22
    -2 11 25 112.63 18.17
    -2 11 24 91.4 16.56
    -2 11 23 -3.65 9.69
    -2 11 23 -3.09 8.12
    -2 11 22 2.35 8.58
    -2 11 22 0.99 7.61
    -2 11 21 101.66 14.32
    -2 11 21 107.86 15.93
    -2 11 21 83.12 12.88
    2 -11 -21 68.28 9.1
    -2 11 20 128.51 15.63
    -2 11 20 119.45 16.19
    -2 11 20 111.56 14.15
    2 -11 -20 72.09 9.59
    -2 11 19 4.66 6.96
    -2 11 19 -2.11 8.34
    -2 11 19 6.11 6.89
    2 -11 -19 -1.52 5.1
    -2 11 18 10.87 7.22
    -2 11 18 4.04 7
    -2 11 18 4.2 6.19
    2 -11 -18 -2.04 5.05
    -2 11 17 113.79 15.11
    -2 11 17 102.31 13.61
    2 -11 -17 71.86 9.45
    -2 11 16 170.64 17.92
    -2 11 16 174.63 17.25
    2 -11 -16 151.88 13.41
    -2 11 15 43.29 9.6
    -2 11 15 45.38 9.82
    2 -11 -15 35.68 6.79
    -2 11 14 13.96 6.97
    -2 11 14 21.2 7.32
    2 -11 -14 15.32 3.05
    2 -11 -14 14.59 5.18
    -2 11 13 53.03 9.91
    2 -11 -13 42.75 4.96
    2 -11 -13 41.19 7.15
    -2 11 12 188.18 17.23
    2 -11 -12 201.91 15.22
    -2 11 12 197.19 17.6
    2 -11 -12 172.19 11.65
    -2 11 11 62.88 10.05
    2 -11 -11 55.59 8.28
    2 -11 -11 50.94 6.16
    -2 11 11 63.89 9.9
    -2 11 11 51.07 7.65
    -2 11 10 111.19 12.69
    2 -11 -10 92.21 10.48
    2 -11 -10 110.79 14.93
    2 -11 -10 116.97 9.39
    -2 11 10 115.02 12.85
    -2 11 10 97.48 10.33
    -2 11 9 21.38 7
    2 -11 -9 14.53 5.17
    2 -11 -9 10.49 7.68
    2 -11 -9 14.48 4.56
    -2 11 9 12.87 5.96
    -2 11 9 15.46 5.13
    -2 11 8 160.28 14.97
    2 -11 -8 134.66 12.89
    2 -11 -8 160.06 17.02
    2 -11 -8 153.89 11.99
    -2 11 8 135.13 13.88
    -2 11 8 144.39 12.45
    -2 11 7 150.53 14.1
    2 -11 -7 112.61 12.24
    2 -11 -7 129.64 15.82
    2 -11 -7 149.24 11.91
    -2 11 7 138.89 13.85
    -2 11 7 134.63 11.87
    -2 11 6 442.43 28.49
    2 -11 -6 397.96 26.64
    2 -11 -6 453.43 31.37
    2 -11 -6 504.68 26.5
    -2 11 6 425.16 27.82
    -2 11 6 416.57 25.49
    -2 11 5 29.61 6.68
    2 -11 -5 10.21 7.29
    2 -11 -5 11.99 5.51
    -2 11 5 17.01 6.45
    -2 11 5 16.53 5.26
    -2 11 4 163.03 14.29
    2 -11 -4 137.93 13.36
    2 -11 -4 151.08 15.95
    -2 11 4 154.95 14.09
    2 -11 -4 140.23 10.38
    -2 11 4 134.69 11.96
    -2 11 3 324.05 22.17
    2 -11 -3 319.63 21.88
    2 -11 -3 304.4 23.99
    2 -11 -3 287.31 20.24
    -2 11 3 335.23 22.35
    -2 11 3 320.77 20.02
    2 -11 -3 306.03 18.29
    -2 11 2 387.74 24.97
    -2 11 2 365.84 20.91
    2 -11 -2 410.12 25.51
    2 -11 -2 395.58 27.2
    2 -11 -2 373.04 23.57
    -2 11 2 401.9 25.22
    2 -11 -2 363.58 21.41
    2 -11 -1 22.39 4.75
    2 -11 -1 38.39 8.26
    2 -11 -1 32.14 7.52
    -2 11 1 19.15 4.26
    -2 11 1 26.52 6.3
    -2 11 1 15.67 2.31
    -2 11 1 18.03 2.23
    -2 11 1 28.37 7.18
    2 -11 0 3.77 3.24
    2 -11 0 2.37 5.56
    -2 11 0 3.6 3.17
    2 -11 0 6.69 5.17
    -2 11 0 1.93 1.94
    2 -11 0 4.63 4.89
    -2 11 0 4.25 5.31
    2 -11 1 389.47 22.62
    2 -11 1 399.03 23.73
    -2 11 -1 404.37 22.23
    -2 11 -1 363.48 19.98
    -2 11 -1 439.25 25.72
    2 -11 1 400.38 26.96
    2 -11 2 405.17 28.61
    -2 11 -2 474.5 28.07
    2 -11 2 487.63 26.61
    2 -11 2 431.09 25.33
    -2 11 -2 452.34 25.01
    -2 11 -3 84.76 8.47
    -2 11 -3 103.74 10.89
    2 -11 3 85.38 10.65
    2 -11 3 82.17 8.66
    -2 11 -3 77.92 8.41
    -2 11 -4 4.75 3.97
    -2 11 -4 2.49 3.34
    2 -11 4 9.11 4.41
    2 -11 4 19.66 6.14
    -2 11 -4 5.28 5.43
    2 -11 4 18.91 5.07
    -2 11 -5 486 26.26
    2 -11 5 464.03 27.72
    2 -11 5 456.97 29.44
    -2 11 -5 525.77 29.73
    2 -11 5 501.4 27.28
    -2 11 -6 153.68 11.2
    2 -11 6 141.29 12.58
    2 -11 6 143.5 13.65
    -2 11 -6 165.68 13.9
    -2 11 -7 57.12 6.48
    2 -11 7 59.88 8.08
    2 -11 7 48.01 7.87
    2 -11 7 77.03 8.13
    -2 11 -7 70.49 8.69
    -2 11 -8 76.77 7.44
    -2 11 -8 92.33 10.18
    2 -11 8 92.38 8.71
    2 -11 8 81.73 9.55
    2 -11 8 79.49 9.28
    2 -11 9 260.72 16.3
    -2 11 -9 269.7 18.61
    2 -11 9 247.48 17.54
    2 -11 9 240.83 18.11
    2 -11 10 92.77 9.6
    -2 11 -10 109.2 10.87
    -2 11 -10 98.41 9.29
    2 -11 10 84.76 10.41
    2 -11 11 4.61 3.94
    -2 11 -11 11.02 4.71
    2 -11 11 14.09 5.75
    2 -11 12 74.15 8.38
    2 -11 12 61.48 9.76
    -2 11 -12 89.83 8.59
    2 -11 13 262.37 16.9
    2 -11 13 258.94 14.79
    2 -11 13 215.69 18.92
    -2 11 -13 280 17.11
    2 -11 14 25.53 5.05
    2 -11 14 25.64 4.37
    -2 11 -14 24.86 5.48
    2 -11 14 15.89 6.81
    -2 11 -14 24.49 4.3
    2 -11 15 0.23 2.84
    -2 11 -15 -3.18 4.55
    2 -11 15 2.42 5.02
    -2 11 -15 0.23 3.39
    2 -11 16 31.18 4.86
    -2 11 -16 44.56 6.62
    2 -11 16 36.95 8.31
    -2 11 -16 45.63 5.26
    2 -11 17 184.95 12.34
    -2 11 -17 217.51 14.49
    -2 11 -17 219.21 16.41
    2 -11 17 220.59 19.66
    2 -11 18 3.07 3.25
    -2 11 -18 7.4 5.15
    -2 11 -18 4.68 4.45
    2 -11 18 9.87 6.56
    2 -11 19 2.15 3.35
    -2 11 -19 1.55 4.46
    -2 11 -19 1.72 5.09
    2 -11 19 -2.13 6.64
    -2 11 -20 59.03 7.48
    -2 11 -20 64.2 9.06
    2 -11 20 57.33 12.26
    -2 11 -21 101.03 9.54
    -2 11 -21 92.39 10.81
    2 -11 21 77.81 14.03
    -2 11 -22 44.43 6.89
    -2 11 -22 53.77 8.75
    2 -11 22 51.75 12.27
    -2 11 -23 1.73 5.31
    -2 11 -23 7.16 4.58
    2 -11 23 -1.42 7.61
    -2 11 -24 16.22 6.01
    -2 11 -24 13.3 5.33
    2 -11 24 15.23 10.28
    -2 11 -25 72.01 8.55
    2 -11 25 61.59 15.11
    -2 11 -25 80.35 10.13
    -2 11 -26 58.73 7.93
    2 -11 26 29.28 11.97
    -2 11 -27 11.1 5.67
    2 -11 27 10.91 10.57
    -2 11 -28 -3.03 5.14
    -2 11 -29 67.47 8.7
    -2 11 -30 74.61 9.33
    -2 11 -31 21.22 6.61
    -2 11 -32 1.27 5.58
    -2 10 27 6.71 11.12
    -2 10 26 34.12 12.96
    -2 10 26 41.72 11.46
    -2 10 25 42.15 12.17
    -2 10 25 51.37 11.49
    -2 10 24 -1.02 8.01
    -2 10 24 1.02 7.43
    -2 10 24 3.72 9.57
    2 -10 -24 -3.16 4.82
    2 -10 -23 0.46 5.2
    2 -10 -23 3.5 3.64
    -2 10 23 9.8 7.65
    -2 10 23 9.63 7.76
    -2 10 23 -2.39 10.19
    -2 10 22 38.77 10.04
    -2 10 22 32.15 9.12
    -2 10 22 25.25 10.98
    2 -10 -22 17.21 5.16
    -2 10 21 53.13 10.91
    -2 10 21 50.84 10.41
    -2 10 21 59.41 12.3
    2 -10 -21 34.21 6.71
    -2 10 20 -0.88 6.18
    -2 10 20 1.67 6.67
    -2 10 20 -4.23 8.08
    2 -10 -20 -3.76 5.33
    -2 10 19 38.46 9.4
    -2 10 19 32.9 8.84
    -2 10 19 37.52 9.84
    2 -10 -19 29.6 6.2
    -2 10 18 0.83 5.89
    -2 10 18 4.81 6.84
    -2 10 18 9.99 6.43
    2 -10 -18 5.18 4.36
    2 -10 -17 12.03 2.56
    -2 10 17 20.13 7.47
    -2 10 17 32.18 8.37
    2 -10 -17 25 5.82
    2 -10 -16 36.32 4.12
    2 -10 -16 44.83 6.92
    -2 10 16 45.24 9.61
    -2 10 16 48.55 9.51
    -2 10 15 55.64 8.03
    2 -10 -15 40.27 4.46
    2 -10 -15 44.52 6.98
    -2 10 15 42.31 9.08
    -2 10 15 58.81 9.77
    -2 10 14 13.97 5.04
    2 -10 -14 10.86 3.09
    2 -10 -14 10.93 4.59
    -2 10 14 13.48 6.53
    -2 10 14 11.18 5.78
    -2 10 13 1.93 4.26
    2 -10 -13 1.23 2.86
    2 -10 -13 2.4 3.83
    -2 10 13 4.56 5.26
    -2 10 13 0.73 4.98
    -2 10 12 163.98 13.72
    2 -10 -12 188.4 11.77
    2 -10 -12 159.34 13.31
    -2 10 12 173.55 16.26
    -2 10 12 181.64 15.91
    -2 10 11 83.9 9.13
    2 -10 -11 89.75 7.79
    2 -10 -11 82.03 9.27
    -2 10 11 70.97 10.19
    -2 10 11 86.56 10.91
    -2 10 10 125.59 11.55
    2 -10 -10 145.67 10.46
    2 -10 -10 119.37 11.4
    -2 10 10 133.49 13.39
    -2 10 10 153.62 14
    -2 10 9 6.57 4.41
    2 -10 -9 4.14 3.69
    2 -10 -9 8.03 4.25
    -2 10 9 7.23 5.45
    -2 10 9 6.02 4.52
    -2 10 8 412.77 24.86
    2 -10 -8 476.35 24.53
    2 -10 -8 388.88 25.32
    -2 10 8 438.93 27.38
    -2 10 8 429.79 27.5
    -2 10 7 263.53 18.11
    2 -10 -7 332.93 18.7
    2 -10 -7 318.81 24.28
    2 -10 -7 277.21 19.21
    -2 10 7 251.2 19.68
    -2 10 7 310.11 21.14
    -2 10 6 321.5 21.99
    -2 10 6 325.29 19.02
    2 -10 -6 292.2 20.43
    2 -10 -6 341.32 25.12
    2 -10 -6 370.63 20.32
    2 -10 -6 260.53 19.86
    -2 10 6 346.42 22.12
    -2 10 6 299.75 19.57
    -2 10 5 14.11 5.02
    -2 10 5 20.31 4.58
    2 -10 -5 20.53 5.75
    2 -10 -5 24.52 7.52
    2 -10 -5 20.8 5.44
    2 -10 -5 39.49 7.04
    -2 10 5 17.83 5.78
    -2 10 5 21.95 5.35
    -2 10 4 225.52 16.69
    -2 10 4 204.07 13.92
    2 -10 -4 216.68 16.23
    2 -10 -4 197.46 18.21
    2 -10 -4 189.46 15.05
    -2 10 4 215.34 16.41
    2 -10 -4 205.12 13.34
    -2 10 4 191.18 14.47
    -2 10 3 457.75 27.26
    -2 10 3 436.34 24.21
    -2 10 3 398.72 22.66
    2 -10 -3 415.37 26.42
    2 -10 -3 436.51 29.37
    2 -10 -3 535.94 27.01
    2 -10 -3 430.83 25.51
    -2 10 3 446.95 25.04
    2 -10 -3 403.92 23.35
    -2 10 3 451.12 26.94
    -2 10 2 175.52 13.84
    -2 10 2 171.48 13.54
    -2 10 2 152.11 11.23
    -2 10 2 156.59 10.47
    2 -10 -2 174.3 14.01
    2 -10 -2 164.12 15.5
    2 -10 -2 177.65 13.27
    -2 10 2 178.46 12.51
    2 -10 -2 156.73 10.84
    -2 10 2 132.14 7.56
    -2 10 2 140.05 7.5
    -2 10 1 71.03 8.76
    -2 10 1 72.24 8.51
    -2 10 1 58.7 6.72
    -2 10 1 59.84 6.23
    2 -10 -1 61.65 8.57
    2 -10 -1 63.89 9.56
    2 -10 -1 80.95 8.67
    -2 10 1 52.21 4.63
    2 -10 -1 67.18 6.71
    -2 10 1 65.28 7.54
    -2 10 0 23.01 4.58
    2 -10 0 31.12 6.75
    -2 10 0 24.92 4.3
    -2 10 0 24.28 5.48
    2 -10 0 22.12 6.65
    -2 10 0 27.05 6.19
    2 -10 0 30.02 5.68
    -2 10 0 26.59 5.38
    2 -10 0 21.5 4.6
    2 -10 1 491.11 26.92
    2 -10 1 487.72 30.79
    -2 10 -1 471.66 26.63
    -2 10 -1 493.59 26.32
    -2 10 -1 526.97 27.83
    -2 10 -1 471.84 28.92
    -2 10 -1 517.42 29.28
    2 -10 1 480.63 27.34
    2 -10 2 508.99 28.82
    2 -10 2 544.38 32.58
    -2 10 -2 495.2 28.59
    -2 10 -2 521.69 28.39
    -2 10 -2 536.44 29
    -2 10 -2 537.95 31.11
    2 -10 2 617.93 29.91
    -2 10 -2 545.28 31.01
    2 -10 3 162.57 12.27
    2 -10 3 165.8 14.63
    -2 10 -3 143.09 11.82
    -2 10 -3 158.65 11.79
    -2 10 -3 165.2 13.67
    -2 10 -3 156.77 13.37
    -2 10 -3 163.58 11.82
    2 -10 4 11.23 4.28
    2 -10 4 9.33 5.22
    -2 10 -4 7.9 3.66
    -2 10 -4 7.98 3.55
    2 -10 4 25.19 5.09
    -2 10 -4 14.32 5.04
    -2 10 -4 9.91 4.37
    -2 10 -4 7.69 3.5
    2 -10 5 543.32 31.62
    2 -10 5 588.78 33.8
    -2 10 -5 566.56 31.22
    -2 10 -5 645.39 33.61
    2 -10 5 617.43 30.87
    -2 10 -5 589.66 33.44
    -2 10 -5 558.8 30.17
    -2 10 -6 442.24 26.41
    2 -10 6 526.76 26.09
    -2 10 -6 493.49 28.2
    2 -10 6 435.4 27.88
    2 -10 6 458.19 27.18
    -2 10 -6 476.97 25.33
    -2 10 -7 90.95 9.41
    2 -10 7 97.13 9.96
    2 -10 7 90.65 9.98
    -2 10 -7 117.33 10.86
    2 -10 7 127.89 9.58
    -2 10 -7 100.2 8.34
    -2 10 -8 11.06 3.24
    2 -10 8 9.97 4.43
    2 -10 8 17.46 5.31
    2 -10 9 384.94 23.19
    2 -10 9 382.37 24.21
    2 -10 10 262.24 19.01
    2 -10 10 262.51 17.65
    -2 10 -10 291.25 17.52
    2 -10 11 76.63 9.58
    -2 10 -11 88.95 8.29
    2 -10 11 67.4 7.82
    2 -10 12 118.16 8.4
    2 -10 12 103.01 11.72
    -2 10 -12 140.5 10.64
    2 -10 12 127.43 10.34
    2 -10 13 399.12 21.5
    2 -10 13 391.58 26.77
    -2 10 -13 434.22 23.96
    2 -10 13 450.07 24.03
    2 -10 14 25.51 4.07
    -2 10 -14 21.42 5.21
    2 -10 14 24.57 6.76
    -2 10 -14 24.48 4.34
    2 -10 15 40.82 8.23
    2 -10 15 43.76 5.13
    -2 10 -15 53.63 6.79
    -2 10 -15 57.38 7.95
    -2 10 -15 50.83 5.45
    2 -10 16 120.77 13.92
    2 -10 16 111.46 8.58
    -2 10 -16 122.42 10.17
    -2 10 -16 125.46 11.5
    -2 10 -16 117.72 8.56
    2 -10 17 416.66 30.65
    2 -10 17 444.08 23.48
    -2 10 -17 478.88 25.34
    -2 10 -17 447.85 26.87
    -2 10 -17 443.03 23.08
    2 -10 18 4.03 5.85
    2 -10 18 2.54 3.2
    -2 10 -18 1.51 3.86
    -2 10 -18 4.27 4.91
    -2 10 -18 2.47 3.34
    2 -10 19 12.26 4.26
    -2 10 -19 27.1 6.59
    2 -10 19 22.9 8.37
    -2 10 -19 25.8 5.55
    -2 10 -20 154.62 12.82
    2 -10 20 120.11 16.02
    -2 10 -20 138.25 10.75
    2 -10 21 177.05 13.12
    2 -10 21 213.34 22.48
    -2 10 -21 203.76 14.07
    2 -10 22 24.79 5.06
    2 -10 22 27.37 10.29
    -2 10 -22 34.91 6.27
    -2 10 -22 29.38 6.68
    2 -10 23 20.61 9.79
    -2 10 -23 10.55 5.39
    -2 10 -23 7.58 4.75
    2 -10 23 14.57 4.22
    2 -10 24 63.11 14.59
    -2 10 -24 56.98 7.88
    -2 10 -24 57.68 8.63
    2 -10 25 40.32 13.87
    -2 10 -25 59.91 7.92
    2 -10 26 40.93 13.7
    -2 10 -26 37.82 7.02
    2 -10 27 1.88 9.79
    -2 10 -27 0.87 5.03
    2 -10 28 25.6 12.9
    -2 10 -28 15.07 5.73
    2 -10 29 8.21 10.97
    -2 10 -29 3.58 5.22
    -2 10 -30 48.46 7.82
    -2 10 -31 -3.56 5.9
    -2 10 -32 9.97 5.88
    -2 10 -33 -0.83 5.03
    2 -9 -28 5 6.29
    -2 9 28 15.81 10.27
    2 -9 -27 88.29 11.88
    -2 9 27 158.24 18.74
    2 -9 -26 105.85 12.43
    2 -9 -26 96.64 9.75
    -2 9 26 129.25 16.73
    2 -9 -25 51.23 9.48
    -2 9 25 79.73 13.04
    2 -9 -25 51.37 7.33
    -2 9 25 68.23 12.79
    -2 9 24 63.63 11.72
    2 -9 -24 51.14 9.07
    2 -9 -24 39.03 6.61
    2 -9 -24 37.77 5.37
    -2 9 24 62.41 11.56
    -2 9 23 276.06 21.34
    -2 9 23 241.92 20.51
    2 -9 -23 193.16 14.14
    2 -9 -23 150.1 11.82
    2 -9 -22 114.81 11.02
    -2 9 22 155.67 16.1
    -2 9 22 151.88 15.91
    2 -9 -21 34.6 6.1
    -2 9 21 48.57 11.4
    -2 9 21 44.52 9.67
    -2 9 21 35.98 8.85
    2 -9 -20 73.97 8.38
    -2 9 20 74.63 11.16
    -2 9 20 93.14 14.16
    -2 9 20 80.38 11.43
    -2 9 19 581.5 34.96
    2 -9 -19 480.81 26.41
    -2 9 19 528.57 31.28
    -2 9 19 561.48 30.23
    -2 9 19 505.96 30.56
    -2 9 18 118.15 14.92
    2 -9 -18 121.92 10.37
    -2 9 18 106.56 12.35
    2 -9 -18 97.68 7.2
    -2 9 18 124.4 12.19
    -2 9 18 133.84 13.65
    2 -9 -17 37.52 6.26
    2 -9 -17 30.61 3.99
    -2 9 17 37.7 7.14
    -2 9 17 41.29 9.1
    -2 9 17 30.8 7.47
    -2 9 16 229.43 17.93
    2 -9 -16 194.36 11.74
    2 -9 -16 196.12 14.31
    -2 9 16 219.25 18.86
    -2 9 16 211.22 16.09
    -2 9 15 677.66 37.4
    2 -9 -15 599.89 33.43
    2 -9 -15 621.93 30.64
    -2 9 15 653.95 38.44
    -2 9 15 627.71 34.92
    -2 9 14 167.01 13.53
    2 -9 -14 160.27 10.36
    2 -9 -14 168.19 12.55
    -2 9 14 178.77 16.03
    -2 9 14 157.88 14.81
    -2 9 13 4.15 4
    2 -9 -13 2.85 2.78
    2 -9 -13 2.56 3.74
    -2 9 13 4.24 4.48
    -2 9 13 5.23 4.77
    -2 9 12 147.75 12.91
    2 -9 -12 182.73 11.21
    2 -9 -12 164.59 12.85
    -2 9 12 181.21 15.8
    -2 9 12 190.92 15.46
    -2 9 11 702.56 37.6
    2 -9 -11 753.34 35.62
    2 -9 -11 695.43 37.46
    -2 9 11 693.98 40.28
    -2 9 11 695.39 39.94
    -2 9 10 124.69 10.67
    2 -9 -10 124.08 9.27
    2 -9 -10 111.74 10.37
    -2 9 10 132.96 12.68
    -2 9 10 130.09 12.6
    -2 9 9 0.81 3.27
    2 -9 -9 1.22 2.79
    2 -9 -9 0.44 3.03
    -2 9 9 1.21 4.12
    -2 9 9 4.81 4.38
    -2 9 8 135.57 11.38
    2 -9 -8 140.26 12.36
    2 -9 -8 131.13 11.49
    -2 9 8 157.65 13.57
    -2 9 8 151.73 13.29
    -2 9 7 542.78 30.2
    2 -9 -7 480.64 30.62
    2 -9 -7 543.03 30.87
    -2 9 7 575.63 32.69
    -2 9 7 566.38 32.68
    -2 9 6 123.15 11.72
    -2 9 6 129.36 9.72
    2 -9 -6 103.21 10.28
    2 -9 -6 139.92 14.61
    2 -9 -6 145.77 10.56
    2 -9 -6 125.16 11.63
    -2 9 6 119.91 11.47
    -2 9 6 139.22 10.8
    -2 9 5 13.73 4.51
    -2 9 5 9.86 3.46
    2 -9 -5 16.73 4.85
    2 -9 -5 18.55 5.54
    2 -9 -5 16.12 4.22
    -2 9 5 12.9 4.94
    2 -9 -5 12.66 4.87
    2 -9 -5 15 3.53
    -2 9 5 18.35 4.35
    -2 9 4 116.69 10.81
    -2 9 4 105.27 8.65
    2 -9 -4 118.31 10.48
    -2 9 4 102.2 7.66
    2 -9 -4 105.68 12.52
    2 -9 -4 129.6 10.13
    2 -9 -4 100.57 9.73
    -2 9 4 99.18 9.17
    2 -9 -4 111.51 8.53
    -2 9 4 109.15 10.55
    -2 9 3 165.21 12.73
    -2 9 3 174.47 12.99
    -2 9 3 156.59 10.61
    2 -9 -3 179.38 13
    -2 9 3 165.31 9.77
    2 -9 -3 167.27 14.91
    2 -9 -3 165.66 12.11
    2 -9 -3 216.75 13.02
    -2 9 3 160.9 11.41
    2 -9 -3 166.78 10.57
    -2 9 3 133.11 6.9
    -2 9 3 116.17 6.91
    -2 9 2 86.52 9.04
    -2 9 2 72.03 7.22
    -2 9 2 63.76 6.27
    2 -9 -2 84.74 9.06
    2 -9 -2 80.22 10.38
    2 -9 -2 88.43 8.77
    2 -9 -2 108.12 9.35
    -2 9 2 76.02 8.66
    -2 9 2 87.12 8.19
    2 -9 -2 82.56 7.23
    -2 9 1 -0.32 2.46
    2 -9 -1 3.16 3.65
    -2 9 1 1.62 2.4
    -2 9 1 4.02 3.57
    2 -9 -1 4.85 4.32
    2 -9 -1 14.93 4.39
    -2 9 1 8.49 3.55
    2 -9 -1 4.86 2.81
    -2 9 1 5.63 3.47
    -2 9 0 28.12 4.49
    -2 9 0 36.07 4.61
    2 -9 0 34.63 6.3
    -2 9 0 31.27 5.78
    2 -9 0 18.71 5.99
    -2 9 0 35.97 5.9
    2 -9 0 25.93 4.91
    2 -9 0 27.61 4.61
    -2 9 0 31.91 5.14
    -2 9 -1 45.62 5.68
    2 -9 1 41.62 7.04
    -2 9 -1 48.78 5.61
    -2 9 -1 49.74 6.83
    -2 9 -1 41.66 6.67
    2 -9 1 47.7 7.39
    -2 9 -1 49.84 6.78
    2 -9 1 59.45 6.52
    -2 9 -1 49.97 6.25
    2 -9 1 46.38 5.64
    -2 9 -2 4.59 2.88
    -2 9 -2 4.1 2.84
    -2 9 -2 2.27 2.48
    -2 9 -2 6.89 3.59
    -2 9 -2 8.35 4.01
    2 -9 2 1.24 3.67
    2 -9 2 10.62 3.66
    -2 9 -2 6.29 3.9
    2 -9 2 2.58 2.85
    2 -9 3 3.86 3.03
    2 -9 3 7.7 4.06
    -2 9 -3 10.34 3.5
    -2 9 -3 6.01 3.18
    -2 9 -3 6.04 4.31
    -2 9 -3 5.92 3.82
    -2 9 -3 6.93 2.9
    2 -9 3 6.51 3.12
    -2 9 -3 9.57 3.86
    2 -9 4 20.33 4.53
    2 -9 4 24.12 5.56
    -2 9 -4 17.28 4.15
    -2 9 -4 16.4 3.86
    -2 9 -4 17.08 4.76
    -2 9 -4 16.96 4.66
    -2 9 -4 19 3.7
    2 -9 4 27.22 4.47
    -2 9 -4 25.15 5.03
    2 -9 5 23.96 4.82
    2 -9 5 31.43 6.17
    -2 9 -5 28.32 4.86
    -2 9 -5 30.25 5.06
    -2 9 -5 31.67 5.58
    -2 9 -5 22.36 5.39
    -2 9 -5 35.15 4.65
    2 -9 5 27.31 4.43
    -2 9 -6 4.64 3.35
    -2 9 -6 2.39 3.2
    -2 9 -6 5.17 3.21
    2 -9 6 2.51 3.57
    2 -9 6 2.7 3.48
    -2 9 -6 1.73 2.37
    -2 9 -7 3.09 4.01
    -2 9 -7 7.02 3.52
    2 -9 7 4.73 3.41
    -2 9 -7 4.96 3.52
    -2 9 -7 6.76 2.84
    2 -9 7 0.47 3.47
    -2 9 -8 89 8.96
    -2 9 -8 94.91 9.29
    -2 9 -8 108.17 8.74
    2 -9 8 102.56 9.89
    2 -9 8 86.59 8.92
    -2 9 -9 233.88 16.38
    -2 9 -9 234.08 16.59
    2 -9 9 239.49 17.28
    2 -9 9 244.78 16.23
    -2 9 -9 277.87 15.83
    -2 9 -10 15.57 4.67
    2 -9 10 25.17 5.52
    2 -9 10 22.08 4.64
    -2 9 -10 22.26 4.66
    2 -9 11 175.45 14.89
    -2 9 -11 192.68 13.29
    2 -9 11 204.61 13.52
    2 -9 12 33 5.22
    2 -9 12 44.55 7.56
    2 -9 12 37.58 4.37
    -2 9 -12 40.11 6.46
    -2 9 -12 49.79 6.22
    2 -9 13 143.04 13.82
    2 -9 13 143.79 9.57
    -2 9 -13 156.48 10.19
    -2 9 -13 166.47 12.8
    -2 9 -13 164.93 11.6
    -2 9 -14 4.29 3.85
    2 -9 14 6.65 4.61
    2 -9 14 3.31 2.61
    -2 9 -14 4.35 3.14
    -2 9 -14 8.06 3.79
    -2 9 -14 6.87 3.78
    -2 9 -15 328.11 19.96
    2 -9 15 272.65 22.05
    2 -9 15 261.97 16.16
    -2 9 -15 319.72 16.64
    -2 9 -15 294.59 16.97
    -2 9 -15 333.79 18.49
    -2 9 -16 165.45 12.95
    2 -9 16 140.64 15.21
    2 -9 16 131.3 9.86
    -2 9 -16 156.85 9.99
    -2 9 -16 149.76 10.34
    -2 9 -16 153.81 11.36
    -2 9 -17 270.48 18.14
    2 -9 17 255.14 21.93
    2 -9 17 239.51 15.22
    -2 9 -17 266.75 14.93
    -2 9 -17 278.63 16.77
    -2 9 -17 274.98 15.5
    -2 9 -18 -1.01 3.78
    2 -9 18 6.15 6.17
    2 -9 18 0.93 3.08
    -2 9 -18 -4.57 3.67
    -2 9 -18 2.56 3.72
    -2 9 -18 1.87 3.4
    2 -9 19 413.6 30.65
    -2 9 -19 395.2 20.69
    -2 9 -19 442.02 22.8
    -2 9 -19 423.51 24.43
    2 -9 20 64.65 7.71
    -2 9 -20 100.71 8.86
    2 -9 20 90.34 14.25
    -2 9 -20 88.72 9.85
    2 -9 21 175.84 13.23
    -2 9 -21 199.52 13.65
    2 -9 21 216.68 22.58
    -2 9 -21 203.97 15.17
    2 -9 22 12.7 8.5
    -2 9 -22 6.33 4.73
    2 -9 22 1.87 3.39
    -2 9 -22 0.78 4.29
    2 -9 23 509.25 29.42
    -2 9 -23 579.55 30.21
    2 -9 23 567.16 42.25
    -2 9 -23 574.8 31.9
    2 -9 24 33.94 11.69
    -2 9 -24 25.22 6.61
    -2 9 -24 25.52 6.03
    2 -9 24 22.58 5.07
    2 -9 25 173.78 23.57
    2 -9 25 148.55 12.84
    -2 9 -25 199.34 14.17
    2 -9 25 232.02 16.99
    -2 9 -26 -3.94 5.03
    2 -9 26 2.45 3.99
    2 -9 26 -3.63 10.33
    -2 9 -27 481.51 27.3
    2 -9 27 433.15 41.25
    -2 9 -28 15.42 6.05
    2 -9 28 7.97 11.13
    -2 9 -29 84.32 9.74
    2 -9 29 97.24 20.21
    -2 9 -30 -2.29 5.91
    -2 9 -31 268.35 18.45
    -2 9 -32 3.96 5.51
    -2 9 -33 16.37 6.2
    -2 9 -34 -7.59 6.23
    -2 8 30 -6.44 11.45
    -2 8 29 3.72 10.09
    2 -8 -29 -1.2 6.24
    -2 8 28 3.55 9.24
    2 -8 -28 -1.22 6.36
    2 -8 -28 2.74 3.78
    -2 8 27 3.36 8.27
    2 -8 -27 10.45 6.61
    2 -8 -27 8.82 4.17
    -2 8 26 1.05 7.76
    2 -8 -26 1.85 5.88
    2 -8 -26 0.82 3.71
    -2 8 25 -1.88 7.18
    -2 8 25 6.89 8.24
    2 -8 -25 2.46 5.87
    2 -8 -25 5.81 2.87
    2 -8 -25 4.54 3.88
    -2 8 24 3.56 6.87
    -2 8 24 6.48 7.53
    2 -8 -24 4.28 5.86
    2 -8 -24 -0.24 2.81
    2 -8 -24 2.49 3.5
    -2 8 23 -2.54 6.81
    2 -8 -23 2.48 3.83
    -2 8 23 -6.11 7.82
    2 -8 -23 -0.8 3.06
    2 -8 -23 6.06 5.65
    -2 8 22 -4.05 5.97
    2 -8 -22 0.64 2.66
    2 -8 -22 0.41 3.57
    -2 8 22 -1.64 6.67
    2 -8 -22 -0.57 2.98
    2 -8 -22 1.2 5.54
    -2 8 21 -1.55 5.77
    2 -8 -21 1.01 2.7
    2 -8 -21 2.85 3.56
    2 -8 -21 2.94 5.15
    -2 8 21 2.33 5.73
    -2 8 20 14.61 6.32
    2 -8 -20 13.9 3.05
    2 -8 -20 18.49 4.76
    2 -8 -20 13.83 6.05
    -2 8 20 23.98 6.3
    -2 8 20 11.97 6
    -2 8 19 26.9 7.22
    2 -8 -19 21.98 3.49
    2 -8 -19 18.17 4.44
    2 -8 -19 20.84 6.26
    -2 8 19 19.88 5.77
    -2 8 19 26.63 7.02
    -2 8 18 7.87 5.23
    2 -8 -18 5.73 2.46
    2 -8 -18 10.14 3.54
    2 -8 -18 1.65 4.69
    -2 8 18 6.1 4.77
    -2 8 18 10.4 5.48
    -2 8 17 79.97 9.97
    2 -8 -17 95.73 8.4
    2 -8 -17 89.62 10.01
    -2 8 17 102.63 11.2
    2 -8 -17 69.91 6.05
    -2 8 17 89.97 9.84
    2 -8 -16 63.06 5.68
    2 -8 -16 74.2 7.62
    -2 8 16 64.89 9.05
    -2 8 16 69.43 8.56
    2 -8 -15 105.31 7.44
    -2 8 15 106.09 10.34
    -2 8 15 98.08 10.86
    2 -8 -15 103.63 9.08
    2 -8 -14 4.12 3.12
    2 -8 -14 11.38 2.46
    -2 8 14 -0.45 4.78
    -2 8 14 1.2 4.01
    -2 8 14 2.06 4.76
    2 -8 -13 253.74 16.17
    -2 8 13 264.58 19.51
    2 -8 -13 263.29 14.42
    -2 8 13 256.09 18.42
    -2 8 13 243.59 16.93
    2 -8 -12 13.86 3.88
    -2 8 12 14.91 5.37
    2 -8 -12 9.4 2.9
    -2 8 12 14.77 4.87
    -2 8 12 12.98 4.33
    2 -8 -11 174.4 12.32
    -2 8 11 187.35 14.99
    2 -8 -11 198.92 11.27
    2 -8 -11 138.34 12.86
    -2 8 11 177.81 14.39
    -2 8 11 166.87 12.9
    2 -8 -10 10.99 3.84
    -2 8 10 9.13 4.39
    2 -8 -10 18.01 3.52
    2 -8 -10 8.8 4.53
    -2 8 10 6.48 4.01
    -2 8 10 10.57 4.11
    2 -8 -9 729.62 39.11
    -2 8 9 765.01 41.54
    2 -8 -9 658.93 39.63
    -2 8 9 775.05 41.45
    -2 8 9 768.32 39.32
    -2 8 8 28.46 5.14
    2 -8 -8 40.7 4.77
    2 -8 -8 34.52 5.44
    -2 8 8 26.45 5.7
    -2 8 8 38.95 6.51
    2 -8 -8 29.45 5.88
    -2 8 8 18.51 5.18
    -2 8 7 99.47 8.84
    2 -8 -7 122.12 8.58
    2 -8 -7 87.16 9.57
    2 -8 -7 106.91 9.23
    -2 8 7 100.63 9.49
    -2 8 7 110.69 10.36
    -2 8 7 103.73 10.14
    -2 8 6 32.69 5.8
    2 -8 -6 33.89 5.91
    -2 8 6 29.4 4.23
    2 -8 -6 33.93 5.3
    -2 8 6 23.54 5.19
    2 -8 -6 30.91 4.65
    -2 8 6 34.79 5.62
    -2 8 6 31.69 4.98
    -2 8 5 1272.25 63.98
    -2 8 5 1348.72 62.81
    -2 8 5 1266.24 61.01
    2 -8 -5 1256.82 62.85
    2 -8 -5 1525.07 62.66
    2 -8 -5 1216.69 62.81
    2 -8 -5 1233.37 60.83
    -2 8 5 1292.07 62.23
    -2 8 5 1260 63.89
    -2 8 4 98.85 9.47
    -2 8 4 76.15 8.27
    -2 8 4 84.22 7.31
    2 -8 -4 101.65 9.03
    -2 8 4 88.62 6.66
    2 -8 -4 93.22 10.81
    2 -8 -4 100.7 8.39
    2 -8 -4 94.49 7.51
    -2 8 4 88.53 8.33
    -2 8 4 94.07 9.33
    -2 8 3 52.13 3.46
    -2 8 3 66.1 6.63
    2 -8 -3 52.36 5.42
    2 -8 -3 60.02 6.51
    2 -8 -3 59.47 7
    2 -8 -3 59.9 8.56
    -2 8 3 54.53 6.75
    -2 8 3 56.85 5.69
    2 -8 -3 47.47 6.44
    -2 8 3 49.51 4.88
    -2 8 3 67.53 7.35
    -2 8 3 51.38 6.75
    2 -8 -2 66.46 6.32
    -2 8 2 66.08 6.99
    2 -8 -2 66.21 7.47
    2 -8 -2 89.52 7.85
    2 -8 -2 73.21 9.17
    -2 8 2 68.53 7.38
    -2 8 2 65.27 6.25
    -2 8 2 73.9 6.04
    2 -8 -2 73.98 7.82
    -2 8 2 69.18 7.61
    -2 8 2 64.4 7.4
    -2 8 1 1584.27 81.53
    -2 8 1 1794.12 82.34
    -2 8 1 1685.92 79.81
    2 -8 -1 1705.65 82.44
    -2 8 1 1656.12 79.15
    2 -8 -1 1659.48 84.35
    -2 8 1 1676.73 80.84
    2 -8 -1 1991.32 82.61
    2 -8 -1 1728.09 80.81
    -2 8 1 1755.63 82.32
    2 -8 -1 1649.95 79.91
    -2 8 1 1810.61 80.9
    -2 8 0 96.17 9.09
    -2 8 0 82 7.71
    2 -8 0 102.8 9.87
    -2 8 0 79.54 7.28
    -2 8 0 121.99 10.45
    2 -8 0 88.99 10.27
    -2 8 0 100.51 9.26
    -2 8 0 104.75 8.79
    2 -8 0 94.5 7.87
    2 -8 1 4.89 2.73
    -2 8 -1 11.96 3.58
    2 -8 1 4.6 3.94
    -2 8 -1 7.18 2.77
    -2 8 -1 7.68 2.77
    2 -8 1 14.06 4.29
    -2 8 -1 6.14 3.33
    -2 8 -1 5.79 3.87
    -2 8 -1 11.19 3.81
    2 -8 1 9.66 3.38
    2 -8 2 22.84 4.2
    -2 8 -2 23.3 4.57
    2 -8 2 20.85 4.95
    -2 8 -2 22.35 4.16
    -2 8 -2 22.37 4.14
    -2 8 -2 23.44 3.97
    2 -8 2 25.45 4.19
    -2 8 -2 23.67 4.69
    -2 8 -2 28.53 5.03
    2 -8 3 2658.96 123.64
    2 -8 3 2801.52 122.68
    -2 8 -3 2709.55 125.01
    -2 8 -3 2641.04 123.18
    -2 8 -3 2612.21 123.22
    -2 8 -3 2697.43 123.73
    2 -8 3 2624.53 126
    -2 8 -3 2700.23 122.91
    2 -8 3 2562.97 123.56
    -2 8 -3 2835.88 123.89
    2 -8 4 24.19 4.84
    2 -8 4 41.03 6.58
    2 -8 4 26.4 5.32
    -2 8 -4 19.06 4.64
    -2 8 -4 41.54 5.68
    -2 8 -4 54.11 6.99
    -2 8 -4 14.31 3.79
    2 -8 5 3.59 2.73
    -2 8 -5 1.46 2.63
    2 -8 5 5.61 3.65
    -2 8 -5 2.96 3.63
    -2 8 -5 3.56 2.9
    -2 8 -5 2.75 2.39
    2 -8 5 1.52 2.87
    2 -8 6 17.69 4.36
    -2 8 -6 20.58 4.59
    -2 8 -6 28.9 4.65
    -2 8 -6 24.6 4.7
    2 -8 6 20.15 4.64
    -2 8 -6 17.11 3.54
    2 -8 6 23.79 4.85
    2 -8 7 2278.7 111.14
    2 -8 7 2369.84 110.92
    2 -8 7 2307.7 110.83
    -2 8 -7 2431.68 110.68
    -2 8 -7 2243.52 110.43
    -2 8 -7 2470.02 109.46
    -2 8 -7 2476.74 108.93
    -2 8 -8 13.55 4.12
    -2 8 -8 11.68 4.07
    2 -8 8 9.43 3.87
    -2 8 -8 15.8 4.63
    2 -8 8 18.82 4.8
    2 -8 8 13.66 4.82
    2 -8 9 86.38 9
    -2 8 -9 92.01 9.03
    2 -8 9 123.01 9.16
    -2 8 -9 94.18 8.96
    -2 8 -9 92.22 7.81
    -2 8 -9 101.33 9.07
    2 -8 9 86.79 9.08
    2 -8 10 -0.53 3.04
    -2 8 -10 3.16 3.25
    2 -8 10 3.56 2.84
    -2 8 -10 2.16 3.07
    -2 8 -10 0.67 2.85
    -2 8 -10 -1.26 3.11
    2 -8 11 1127.43 59.78
    -2 8 -11 1114.87 58.32
    2 -8 11 1150.11 54.42
    2 -8 11 1296.78 57.23
    -2 8 -11 1063.32 57.78
    -2 8 -11 1230.21 56.94
    -2 8 -11 1238.56 58.19
    2 -8 12 -1.24 3.32
    -2 8 -12 9.23 3.99
    2 -8 12 2.1 2.33
    2 -8 12 6.27 2.89
    -2 8 -12 0.92 3.41
    -2 8 -12 2.03 3.03
    -2 8 -12 3.43 3.35
    2 -8 13 115.84 12.04
    2 -8 13 115.84 8.21
    -2 8 -13 147.64 11.18
    -2 8 -13 145.77 10.24
    -2 8 -13 125.99 8.63
    -2 8 -14 19.76 4.63
    2 -8 14 16.84 5.75
    2 -8 14 11.38 2.94
    -2 8 -14 17.53 3.7
    -2 8 -14 15.27 3.4
    -2 8 -14 18.69 4.35
    -2 8 -15 476.9 23.73
    2 -8 15 415.45 29.58
    2 -8 15 448.52 23.88
    -2 8 -15 520.4 27.16
    -2 8 -15 478.34 25.37
    -2 8 -15 445.75 23.73
    -2 8 -16 10.95 4.46
    2 -8 16 4.35 4.67
    2 -8 16 11.17 3.18
    -2 8 -16 13.29 3.52
    -2 8 -16 9.84 3.06
    -2 8 -16 8.65 3.66
    -2 8 -17 49.09 5.47
    2 -8 17 53.27 9.88
    2 -8 17 41.69 5.57
    -2 8 -17 57.96 7.35
    -2 8 -17 58.17 6.47
    -2 8 -17 53 5.41
    -2 8 -18 0.95 3.59
    2 -8 18 5.18 5.14
    2 -8 18 1.35 3.1
    -2 8 -18 3.87 2.98
    -2 8 -18 -2.14 3.6
    2 -8 18 1.38 2.96
    -2 8 -18 -0.23 2.94
    -2 8 -19 368.97 21.68
    2 -8 19 330.28 27.41
    2 -8 19 291.88 19.18
    -2 8 -19 325.81 17.61
    -2 8 -19 345.25 19.81
    2 -8 19 360.81 21.35
    -2 8 -20 12.26 4.73
    2 -8 20 17.13 8.14
    2 -8 20 7.95 3.51
    -2 8 -20 12.55 3.34
    2 -8 20 13.84 4.44
    -2 8 -20 11.19 4.34
    -2 8 -21 14.58 4.23
    2 -8 21 7.05 3.78
    2 -8 21 9.26 7.08
    2 -8 21 6.69 3.35
    -2 8 -21 10.43 4.68
    -2 8 -22 7.51 4.22
    2 -8 22 9.79 4.02
    2 -8 22 9.79 4.7
    -2 8 -22 10.55 5.23
    2 -8 22 7.13 7.09
    2 -8 23 90.16 16.45
    2 -8 23 85.7 9.07
    2 -8 23 118.78 11.57
    -2 8 -23 100.35 9.66
    -2 8 -23 110.83 10.61
    2 -8 24 34.86 7.24
    2 -8 24 23.92 5.45
    2 -8 24 22.79 10.23
    -2 8 -24 31.98 6.23
    2 -8 25 45.25 7.89
    2 -8 25 25.47 5.73
    2 -8 25 39.7 12.5
    -2 8 -25 26.96 6.27
    2 -8 26 6.53 5.48
    2 -8 26 3.15 3.74
    2 -8 26 1.82 9.72
    -2 8 -26 7.21 5.11
    2 -8 27 35.25 8.22
    2 -8 27 35.74 6.38
    2 -8 27 18.99 6.07
    -2 8 -27 19.29 6.05
    2 -8 28 46.77 9.45
    2 -8 28 42.5 7.23
    -2 8 -28 35.49 7.17
    2 -8 28 27.63 6.32
    -2 8 -29 25.35 6.96
    2 -8 29 26.91 6.19
    -2 8 -30 7.91 5.61
    -2 8 -31 -9.06 6.52
    -2 8 -31 -1.82 5.57
    -2 8 -32 6.14 5.8
    -2 8 -32 3.51 5.72
    2 -8 32 12.98 11.82
    -2 8 -33 63.52 8.66
    -2 8 -34 3.56 5.27
    -2 7 32 14.02 11.54
    -2 7 31 15.05 11.42
    2 -7 -31 7.52 3.54
    2 -7 -31 2.84 5.8
    -2 7 30 7.39 10.11
    2 -7 -30 4.43 3.6
    2 -7 -30 1.74 6.04
    2 -7 -29 267.93 17.91
    2 -7 -29 300.52 21.14
    2 -7 -28 26.02 7.44
    2 -7 -28 23.7 5.23
    2 -7 -27 3.58 5.6
    2 -7 -27 4.27 3.73
    -2 7 27 4.41 8.23
    2 -7 -26 29.31 7.34
    2 -7 -26 34.18 5.75
    2 -7 -25 371.02 21.56
    2 -7 -25 344.77 18.61
    2 -7 -25 348.14 18.62
    2 -7 -24 13 4.35
    2 -7 -24 9.19 2.62
    2 -7 -24 13.96 3.34
    -2 7 24 9.4 7.1
    2 -7 -24 9.5 5.72
    -2 7 24 14.51 7.95
    -2 7 23 5.1 6.2
    2 -7 -23 1.96 3.25
    2 -7 -23 4.09 2.23
    2 -7 -23 5.27 2.99
    2 -7 -23 1.46 2.44
    -2 7 23 8.88 6.3
    2 -7 -23 6.45 5.13
    2 -7 -22 147.41 10.83
    2 -7 -22 119.19 8.12
    -2 7 22 154 15.17
    -2 7 22 168.85 15.34
    2 -7 -22 102.59 8.57
    2 -7 -22 158.39 13.46
    2 -7 -21 488.3 29.44
    -2 7 21 686.28 36.23
    2 -7 -21 629.7 31.81
    2 -7 -21 589.33 28.93
    -2 7 21 693.94 37.56
    -2 7 21 741.72 37.57
    2 -7 -21 622.35 34.52
    2 -7 -20 7.43 3.47
    2 -7 -20 7.24 2.57
    -2 7 20 -2.8 5.86
    2 -7 -20 7.77 5.02
    -2 7 20 0.7 4.64
    -2 7 20 8.37 4.86
    2 -7 -19 4.71 3.06
    2 -7 -19 3.69 2.27
    -2 7 19 0.66 4.43
    2 -7 -19 8.12 5.34
    -2 7 19 8.69 5.22
    -2 7 19 1.72 3.8
    -2 7 18 254.1 18.21
    2 -7 -18 246.05 13.62
    2 -7 -18 268.07 15.94
    -2 7 18 237.29 18.19
    -2 7 18 260.59 18.9
    2 -7 -18 241.13 17.58
    -2 7 17 514.12 29.68
    2 -7 -17 534.97 27.62
    2 -7 -17 506.21 25.19
    -2 7 17 472.39 29.79
    -2 7 17 517.14 30.63
    2 -7 -17 533.84 29.85
    -2 7 16 1.09 3.4
    2 -7 -16 5.41 3.09
    2 -7 -16 2.98 4.35
    2 -7 -16 7.24 2.27
    -2 7 16 4.11 3.61
    -2 7 16 4.8 3.5
    2 -7 -15 63.69 6.29
    2 -7 -15 54.98 7.29
    2 -7 -15 47.5 4.68
    -2 7 15 59.65 7.91
    -2 7 15 50.89 6.9
    2 -7 -14 276.26 16.44
    2 -7 -14 278.13 14.7
    2 -7 -14 283.1 18.33
    -2 7 14 279.61 18.82
    -2 7 14 246.78 17.45
    2 -7 -13 423.51 22.65
    2 -7 -13 447.39 20.88
    2 -7 -13 404.92 24.11
    -2 7 13 406.02 24.81
    -2 7 13 432.02 23.94
    2 -7 -12 77.15 7.02
    2 -7 -12 78.2 5.83
    -2 7 12 67.94 8.03
    2 -7 -12 54.44 7.73
    -2 7 12 84.23 8.25
    -2 7 12 80.61 8.65
    2 -7 -11 11.79 3.33
    2 -7 -11 7.84 2.33
    2 -7 -11 2.69 3.97
    -2 7 11 10.95 3.67
    -2 7 11 8.78 3.78
    -2 7 11 9.16 3.98
    -2 7 10 172.06 13.82
    2 -7 -10 180.26 11.82
    -2 7 10 161.32 12.32
    2 -7 -10 192.21 10.66
    2 -7 -10 135.51 12.38
    -2 7 10 173.81 13.27
    -2 7 10 183.71 12.55
    -2 7 9 392.22 21.86
    2 -7 -9 314.2 22
    2 -7 -9 422.97 20.14
    2 -7 -9 393.24 21.44
    -2 7 9 384.47 22.07
    -2 7 9 371.05 22.97
    -2 7 9 372.9 23.44
    -2 7 8 29.26 4.78
    2 -7 -8 31.53 3.89
    2 -7 -8 26.63 4.25
    -2 7 8 21.05 4.64
    -2 7 8 31.05 5.23
    -2 7 8 22.81 5.01
    2 -7 -8 23.66 5.18
    -2 7 7 0.33 3.14
    2 -7 -7 5.71 2.39
    2 -7 -7 2.3 2.43
    -2 7 7 4.54 3.28
    -2 7 7 4.4 3.43
    -2 7 7 1.83 2.96
    2 -7 -7 4.2 3.74
    -2 7 6 69.13 7.32
    -2 7 6 62.3 5.52
    2 -7 -6 62.78 6.39
    -2 7 6 67.19 7.05
    2 -7 -6 64.06 7.3
    2 -7 -6 70.08 5.92
    -2 7 6 59.46 6.26
    -2 7 6 58.55 6.85
    -2 7 5 217.64 15.09
    -2 7 5 226.45 13.15
    2 -7 -5 210.12 14.1
    2 -7 -5 247.83 13.84
    2 -7 -5 224.78 15.03
    -2 7 5 222.52 15.21
    -2 7 5 242.15 14.31
    2 -7 -5 208.1 13.04
    -2 7 4 76.7 7.85
    -2 7 4 72.75 6.11
    2 -7 -4 73.51 7.04
    -2 7 4 78.03 5.56
    2 -7 -4 75.9 9.47
    2 -7 -4 88.95 6.96
    2 -7 -4 69.76 7.5
    -2 7 4 71.58 6.86
    2 -7 -4 69.29 6.13
    -2 7 4 72.32 7.62
    -2 7 3 31.85 5.23
    2 -7 -3 27.94 4.81
    -2 7 3 37.81 5.3
    -2 7 3 33.33 4.12
    -2 7 3 29.79 3.42
    2 -7 -3 34.87 4.87
    2 -7 -3 31 6.2
    2 -7 -3 34.71 4.58
    -2 7 3 35.86 2.66
    -2 7 3 26.71 4.31
    2 -7 -3 32.09 4.1
    -2 7 2 12.26 3.43
    -2 7 2 7.84 2.45
    -2 7 2 9.46 2.32
    2 -7 -2 11.9 3.31
    2 -7 -2 8.57 4.08
    2 -7 -2 6.02 2.59
    2 -7 -2 9.65 3.18
    -2 7 2 13.39 3.61
    2 -7 -2 11.69 2.64
    -2 7 2 10.98 3.12
    -2 7 1 4.68 2.63
    -2 7 1 6.23 2.26
    -2 7 1 3.51 1.89
    2 -7 -1 3.84 2.59
    2 -7 -1 -0.55 3.05
    2 -7 -1 12.54 2.99
    2 -7 -1 3.73 2.46
    -2 7 1 1.54 2.53
    2 -7 -1 4.12 2.43
    -2 7 1 2.74 2.2
    -2 7 0 213 13.32
    -2 7 0 223.63 13.29
    2 -7 0 211.3 14.77
    -2 7 0 250.3 14.37
    2 -7 0 227.71 13.83
    2 -7 0 221.08 16.19
    2 -7 0 243.28 14.08
    -2 7 0 234.64 15.02
    -2 7 -1 6.55 2.57
    -2 7 -1 6.06 2.49
    -2 7 -1 4.79 2.42
    2 -7 1 10.33 3.5
    2 -7 1 4.47 2.18
    -2 7 -1 0.61 2.32
    2 -7 1 2 3.08
    -2 7 -1 8.42 3.5
    2 -7 1 12.29 3.28
    -2 7 -2 71.58 6.26
    -2 7 -2 62.42 6.9
    -2 7 -2 63.22 6.02
    -2 7 -2 63.71 6.14
    -2 7 -2 74.52 6.74
    2 -7 2 58.67 6.14
    2 -7 2 68.69 7.63
    -2 7 -2 73.52 6.88
    2 -7 2 73.27 6.56
    2 -7 2 73.82 6.16
    2 -7 3 54.32 4.81
    2 -7 3 38.93 5.06
    -2 7 -3 38.54 5.01
    -2 7 -3 43.44 5.07
    -2 7 -3 48.79 5.5
    2 -7 3 40.77 5.17
    2 -7 3 39.39 6.01
    -2 7 -3 40.4 4.76
    -2 7 -3 52.21 5.83
    2 -7 4 227.58 14.69
    -2 7 -4 258.01 14.88
    2 -7 4 226.07 14.8
    2 -7 4 231.26 15.78
    -2 7 -4 238.77 14.62
    -2 7 -4 220.05 14.47
    -2 7 -4 241.64 13.99
    -2 7 -4 246.87 14.64
    2 -7 5 273.11 17.03
    2 -7 5 282.57 17.3
    -2 7 -5 266.31 16.89
    2 -7 5 290.63 17.79
    -2 7 -5 306.01 17.25
    -2 7 -5 281.28 15.92
    -2 7 -5 284.21 16.41
    -2 7 -6 246.15 15.81
    2 -7 6 232.95 15.56
    2 -7 6 239.15 15.75
    -2 7 -6 235.91 15.55
    2 -7 6 247.87 15.88
    -2 7 -6 258.67 15.71
    -2 7 -6 252.4 14.32
    -2 7 -6 263.51 14.84
    2 -7 7 123.02 10.22
    -2 7 -7 135.78 10.34
    2 -7 7 134.85 10.7
    -2 7 -7 120.9 10.2
    2 -7 7 132.3 10.12
    -2 7 -7 132.88 10.27
    -2 7 -7 144.97 9.16
    -2 7 -7 134.94 9.27
    2 -7 8 87.55 8.37
    -2 7 -8 77.12 7.98
    2 -7 8 85.58 7.59
    -2 7 -8 84.18 8.1
    -2 7 -8 92.5 7.05
    2 -7 8 79.75 8.03
    -2 7 -8 94.07 8.11
    -2 7 -9 337.19 18.27
    2 -7 9 300.28 19.68
    -2 7 -9 290.58 19.02
    2 -7 9 321.5 18.27
    -2 7 -9 302.47 18.98
    -2 7 -9 310.19 17.06
    -2 7 -9 306.07 18.61
    2 -7 9 319.44 19.45
    2 -7 10 649.13 35.38
    -2 7 -10 603.41 34.21
    2 -7 10 614.77 30.49
    2 -7 10 685.55 33.08
    -2 7 -10 589.33 33.81
    -2 7 -10 683.83 33
    -2 7 -10 699.47 33.98
    2 -7 10 629.41 34.3
    2 -7 11 84.38 9.29
    2 -7 11 95.29 6.36
    -2 7 -11 78.18 8.64
    2 -7 11 96.22 7.66
    -2 7 -11 108.07 8.18
    -2 7 -11 75.05 8.42
    2 -7 11 85.33 9.11
    -2 7 -11 101.56 8.58
    2 -7 12 3.63 3.38
    2 -7 12 1.66 1.84
    -2 7 -12 0.48 2.92
    -2 7 -12 -0.9 3
    -2 7 -12 3.76 2.9
    -2 7 -12 7.09 2.65
    -2 7 -12 6.22 3.17
    -2 7 -13 453.18 22.46
    -2 7 -13 441.32 23.74
    2 -7 13 445.01 27.87
    -2 7 -13 404.22 25.45
    2 -7 13 456.97 22.36
    -2 7 -13 374.31 24.96
    -2 7 -13 440.93 24.7
    -2 7 -13 438.57 22.21
    -2 7 -14 353.67 17.65
    2 -7 14 312.62 19.38
    -2 7 -14 339.27 18.91
    2 -7 14 334.73 23.34
    -2 7 -14 300.08 20.63
    2 -7 14 322.81 17.67
    -2 7 -14 300.74 18.28
    -2 7 -14 284.58 20.31
    -2 7 -14 348.64 20.05
    -2 7 -14 335.33 17.35
    -2 7 -15 6.53 3.14
    -2 7 -15 5.82 3.61
    -2 7 -15 2.09 2.48
    2 -7 15 6.35 4.15
    2 -7 15 3.52 2.44
    -2 7 -15 9.2 2.86
    -2 7 -15 4.63 2.66
    2 -7 15 5.35 3.05
    -2 7 -16 110.74 8.8
    -2 7 -16 107.01 9.46
    -2 7 -16 91.2 8.03
    2 -7 16 99.78 12.48
    2 -7 16 98.57 8.19
    2 -7 16 94.02 8.97
    -2 7 -16 104.71 7.68
    -2 7 -16 107.87 7.37
    -2 7 -17 205.04 13.19
    -2 7 -17 213.1 14.43
    -2 7 -17 171.94 12.13
    2 -7 17 183.5 18.11
    2 -7 17 167.85 12.6
    -2 7 -17 197.96 11.93
    2 -7 17 212.49 14.48
    -2 7 -17 211.58 11.45
    -2 7 -18 256.33 15.47
    -2 7 -18 255.33 16.67
    -2 7 -18 211.82 14.16
    2 -7 18 223.39 21.08
    2 -7 18 234.17 15.3
    2 -7 18 254.97 16.86
    -2 7 -18 244.66 13.22
    -2 7 -19 0.36 3.14
    -2 7 -19 1.36 3.43
    -2 7 -19 0.28 2.54
    2 -7 19 1.13 5.16
    2 -7 19 0.77 2.94
    2 -7 19 6.67 3.65
    -2 7 -19 2.45 2.51
    -2 7 -20 60.83 7.14
    -2 7 -20 65.36 7.75
    -2 7 -20 52.3 5.98
    2 -7 20 52.75 11.21
    2 -7 20 55.67 6.86
    2 -7 20 57.8 7.78
    -2 7 -20 61.04 5.12
    -2 7 -21 432.65 24.34
    -2 7 -21 364.38 21.22
    2 -7 21 381.45 32.08
    2 -7 21 373.82 22.94
    -2 7 -21 441.51 23.41
    2 -7 21 425.97 25.58
    -2 7 -22 158.7 12.2
    -2 7 -22 112.77 9.24
    2 -7 22 125.15 17.92
    2 -7 22 144.53 11.53
    -2 7 -22 142.04 11.15
    2 -7 22 149.88 13.39
    -2 7 -23 7.66 2.97
    2 -7 23 5.31 4.36
    2 -7 23 11.66 4.17
    -2 7 -23 13 5.13
    2 -7 24 114.68 10.85
    -2 7 -24 147.51 11.57
    -2 7 -24 100.29 8.44
    2 -7 24 158.76 14.22
    -2 7 -25 345.25 20.07
    -2 7 -25 270.05 16.69
    2 -7 25 285.64 21.05
    2 -7 25 297.78 19.65
    2 -7 26 97.74 10.71
    2 -7 26 157.72 15.43
    2 -7 26 137.43 12.2
    -2 7 -26 139.73 11.74
    2 -7 26 109.15 12.05
    2 -7 27 25 5.75
    2 -7 27 19.17 5.43
    -2 7 -27 19.83 5.96
    2 -7 28 65.32 7.87
    2 -7 28 42.45 7.25
    2 -7 28 74.02 11.27
    -2 7 -28 41.9 7.53
    2 -7 29 190.55 15.77
    -2 7 -29 207.98 15.45
    2 -7 29 216.77 27.65
    -2 7 -29 178.12 14.85
    2 -7 30 15.53 7.9
    2 -7 30 10.94 5.34
    2 -7 30 22.2 11.95
    -2 7 -30 6.06 5.53
    -2 7 -30 5.08 5.45
    2 -7 31 14.07 5.71
    2 -7 31 8.2 10.71
    -2 7 -31 7.36 5.89
    -2 7 -31 7.65 5.54
    2 -7 32 68.46 16.88
    -2 7 -32 63.03 8.72
    -2 7 -32 46.01 7.81
    -2 7 -33 78.39 9.44
    -2 7 -33 100.85 10.57
    -2 7 -34 3.91 5.25
    -2 7 -35 -5.96 5.7
    2 -6 -33 29.32 5.08
    -2 6 33 53.25 13.78
    2 -6 -32 76.48 7.94
    2 -6 -32 90.61 10.36
    2 -6 -31 14.31 4.14
    2 -6 -31 13.52 5.91
    -2 6 31 16.57 10.63
    2 -6 -30 -0.73 3.01
    2 -6 -30 -1.66 5.18
    -2 6 30 -7 10.71
    2 -6 -29 28.05 5.11
    2 -6 -29 30.41 7.1
    -2 6 29 20.48 10.6
    2 -6 -28 189.79 13.87
    2 -6 -28 215.5 16.59
    2 -6 -27 60.75 7.23
    2 -6 -27 67.88 9.36
    2 -6 -26 8.77 3.73
    2 -6 -26 8.6 5.81
    -2 6 26 17.39 8.8
    2 -6 -25 85.87 8.51
    -2 6 25 107.32 14.35
    2 -6 -25 87.7 5.96
    2 -6 -25 100.37 11.17
    2 -6 -24 319.59 16.13
    -2 6 24 398.93 26.66
    2 -6 -24 350.25 19.27
    -2 6 24 381.85 19.43
    2 -6 -24 274.28 15.5
    2 -6 -24 292.18 15.83
    2 -6 -24 329.76 21.52
    -2 6 23 297.36 22.17
    2 -6 -23 266.56 16.19
    2 -6 -23 261.93 13.91
    2 -6 -23 218.66 13.22
    2 -6 -23 276.8 18.82
    2 -6 -23 248.08 13.64
    -2 6 22 52.58 9.45
    2 -6 -22 41.25 5.75
    2 -6 -22 47.94 4.53
    -2 6 22 65.98 9.93
    2 -6 -22 50.86 7.88
    2 -6 -22 38.97 4.42
    2 -6 -22 40.8 4.75
    -2 6 21 19.81 6.67
    2 -6 -21 30.15 5.01
    2 -6 -21 26.02 3.41
    -2 6 21 27.27 6.71
    2 -6 -21 31.28 6.59
    -2 6 21 27.8 6.23
    2 -6 -21 19.96 3.69
    2 -6 -20 100.72 7.97
    -2 6 20 103.76 11.92
    2 -6 -20 117.41 7.45
    2 -6 -20 116.23 9.16
    -2 6 20 118.18 12.03
    -2 6 20 100.07 11.06
    2 -6 -20 99.76 10.7
    -2 6 19 319.82 23.12
    2 -6 -19 350 20.32
    2 -6 -19 368.13 18.4
    -2 6 19 372.22 23.93
    -2 6 19 358.37 23.26
    2 -6 -19 374.87 23
    2 -6 -18 31.88 4.79
    2 -6 -18 25.92 3.36
    -2 6 18 25.87 6.13
    2 -6 -18 25.34 5.93
    -2 6 18 32.66 6.16
    -2 6 18 29.76 6.22
    -2 6 17 4.43 3.68
    2 -6 -17 4.07 2.77
    2 -6 -17 3.12 1.81
    -2 6 17 -0.57 3.32
    2 -6 -17 4.91 4.07
    -2 6 17 4.03 3.3
    2 -6 -17 4.76 1.34
    2 -6 -16 44.22 2.98
    -2 6 16 45.22 6.6
    2 -6 -16 52.69 4.33
    2 -6 -16 52.73 5.63
    -2 6 16 56.98 7.44
    -2 6 16 55.81 7.4
    2 -6 -16 57.79 7.29
    -2 6 15 486.33 27.34
    2 -6 -15 497.7 25.45
    2 -6 -15 492.95 23.47
    -2 6 15 447.85 27.29
    -2 6 15 447.7 27.6
    2 -6 -15 474.48 27.42
    2 -6 -14 68.33 7.85
    -2 6 14 53.74 7.04
    2 -6 -14 76.12 6.42
    2 -6 -14 70.45 4.98
    2 -6 -14 47.35 6.97
    -2 6 14 62.39 7.23
    -2 6 14 83.97 8.39
    -2 6 13 6.74 3.89
    2 -6 -13 7.74 2.55
    2 -6 -13 5.83 1.88
    2 -6 -13 0.85 3.19
    2 -6 -13 2.57 3.65
    -2 6 13 5.88 2.9
    -2 6 13 3.76 2.79
    -2 6 12 16.97 4.41
    2 -6 -12 19.76 3.45
    2 -6 -12 20.51 2.79
    2 -6 -12 29.69 5.08
    2 -6 -12 16.71 4.94
    -2 6 12 24.86 4.45
    -2 6 12 27.35 5.01
    -2 6 11 1070.51 52.7
    2 -6 -11 1121.93 51.58
    2 -6 -11 1126.43 49.79
    2 -6 -11 1112.41 53.53
    2 -6 -11 921.12 52.86
    -2 6 11 1072.29 52.64
    -2 6 11 1035 53.47
    -2 6 10 295.38 17.45
    2 -6 -10 304.55 16.56
    2 -6 -10 304.95 15.01
    2 -6 -10 285.73 17.83
    2 -6 -10 237.33 17.59
    -2 6 10 288.87 17.28
    -2 6 10 272.62 17.78
    2 -6 -9 4.51 1.81
    2 -6 -9 5.02 3.6
    -2 6 9 2 2.5
    -2 6 9 3.87 2.68
    2 -6 -9 4.97 2.12
    -2 6 8 272.87 17.55
    2 -6 -8 315.31 15.15
    2 -6 -8 254.96 17.51
    -2 6 8 283.2 16.8
    2 -6 -8 272.02 16.01
    2 -6 -7 1698.61 79.57
    -2 6 7 1697.81 81.21
    2 -6 -7 1833.8 78.41
    2 -6 -7 1581.88 81.06
    -2 6 7 1694.68 81.62
    -2 6 7 1687.57 80.08
    -2 6 6 357.99 18.66
    2 -6 -6 352.93 19.66
    -2 6 6 364.8 20.94
    2 -6 -6 346.57 21.07
    2 -6 -6 378.39 18.78
    -2 6 6 357.78 21.21
    -2 6 6 375.33 20.22
    2 -6 -5 1.83 2.92
    -2 6 5 5.26 3.03
    -2 6 5 2.65 1.71
    2 -6 -5 0.82 1.86
    -2 6 5 2.84 2.33
    2 -6 -5 -0.2 1.67
    -2 6 5 1.41 0.67
    -2 6 5 -0.28 2.2
    2 -6 -5 1.78 1.64
    -2 6 4 427.95 22.59
    -2 6 4 402.57 22.19
    -2 6 4 392.31 20.08
    2 -6 -4 382.22 21.13
    -2 6 4 370.6 19.23
    2 -6 -4 411.72 22.27
    2 -6 -4 445.56 20.73
    -2 6 4 377.47 18.26
    2 -6 -4 388.28 20.48
    -2 6 4 403.2 21.35
    -2 6 3 2103.27 93.87
    -2 6 3 2007.72 91.5
    2 -6 -3 2001.48 92.86
    -2 6 3 1960.59 90.77
    2 -6 -3 2130.43 96.59
    2 -6 -3 2330.8 92.63
    2 -6 -3 2112.1 93.57
    -2 6 3 1879.05 89.7
    2 -6 -3 1950.09 91.88
    -2 6 3 2078.11 92.69
    -2 6 2 207.32 12.31
    -2 6 2 199.02 11.82
    2 -6 -2 220.86 13.66
    2 -6 -2 228.57 15.83
    2 -6 -2 242.2 13.39
    2 -6 -2 262.14 14.73
    -2 6 2 216.11 13.87
    -2 6 2 218.58 13.26
    2 -6 -2 206.03 12.67
    -2 6 1 46.69 4.57
    2 -6 -1 51.06 5.43
    -2 6 1 47.79 4.37
    2 -6 -1 51.96 6.6
    2 -6 -1 63.69 6.02
    -2 6 1 52.24 5.72
    2 -6 -1 53.87 5.03
    -2 6 1 46.18 5.1
    -2 6 0 1111.52 54.13
    2 -6 0 1199.62 55.96
    -2 6 0 1125.19 54.17
    -2 6 0 1207.13 56.07
    2 -6 0 1173.73 57.59
    -2 6 0 1158.37 54.92
    2 -6 0 1093.75 54.58
    2 -6 0 1232.71 54.86
    -2 6 -1 1164.09 56.85
    -2 6 -1 1157.13 57
    -2 6 -1 1277.92 58.69
    2 -6 1 1223.54 59.8
    2 -6 1 1160.29 57.31
    -2 6 -1 1216.72 57.53
    2 -6 1 1333.75 57.22
    2 -6 2 30.88 4.27
    -2 6 -2 30.29 4.08
    -2 6 -2 31.39 3.99
    2 -6 2 23.49 4.55
    -2 6 -2 34.65 4.11
    -2 6 -2 30.74 4.55
    2 -6 2 30.7 4.15
    2 -6 3 114.12 8.96
    -2 6 -3 131.86 9.07
    -2 6 -3 120.2 9
    2 -6 3 132.57 10.13
    2 -6 3 125.84 9.14
    2 -6 3 140.93 8.12
    -2 6 -3 124.91 8.94
    -2 6 -3 121.15 8.78
    -2 6 -3 123.32 8.57
    2 -6 4 1523.11 69.33
    -2 6 -4 1555.84 68.9
    -2 6 -4 1382.79 68.82
    2 -6 4 1483.26 69.85
    2 -6 4 1414.54 68.78
    -2 6 -4 1420.39 68.98
    -2 6 -4 1445.37 68.69
    -2 6 -4 1436.46 68.14
    -2 6 -4 1507.25 67.97
    2 -6 5 523.02 26.56
    -2 6 -5 450.82 26.02
    2 -6 5 494.61 26.47
    2 -6 5 497.2 26.12
    -2 6 -5 487.52 26.04
    -2 6 -5 471.91 25.94
    -2 6 -5 506.38 25.21
    -2 6 -5 500.24 24.99
    2 -6 6 23.12 4
    -2 6 -6 17.6 3.65
    2 -6 6 20.57 3.68
    -2 6 -6 24.78 3.64
    -2 6 -6 16 3.73
    -2 6 -6 19.87 3.05
    -2 6 -6 18.7 3.59
    2 -6 6 21.45 4.02
    2 -6 7 196.12 13.58
    -2 6 -7 189.01 13.4
    2 -6 7 210.44 13.05
    -2 6 -7 187.79 13.16
    -2 6 -7 207.99 11.99
    -2 6 -7 218.71 13.27
    2 -6 7 206.11 13.37
    -2 6 -8 1064.69 50.11
    2 -6 8 1044.28 51.85
    -2 6 -8 975.41 51.28
    -2 6 -8 993.81 50.23
    2 -6 8 1091.75 50.49
    -2 6 -8 1008.92 51.16
    -2 6 -8 1073.83 49.01
    2 -6 8 1045.22 51.23
    -2 6 -8 1056.02 50.68
    -2 6 -9 407.93 21.34
    2 -6 9 397.52 23.2
    2 -6 9 391.84 19.16
    -2 6 -9 349.93 22.41
    2 -6 9 395.44 21.28
    -2 6 -9 373.78 21.28
    -2 6 -9 361.45 22.17
    -2 6 -9 406.18 21.94
    2 -6 9 384.67 22.43
    -2 6 -9 418.56 20.24
    -2 6 -10 34.14 4.58
    2 -6 10 29.83 5.19
[truncated: 7,231,091 more chars]
